# Supplementary material for: Comparative chromatin accessibility upon BDNF stimulation delineates neuronal regulatory elements
Source: Mol Syst Biol. 2022 Aug 23;18(8):e10473. doi: 10.15252/msb.202110473 (PMC9396287; doi:10.15252/msb.202110473)
Supplement: Supplementary file 2 — Dataset EV1 [file MSB-18-e10473-s002.xlsx]

## Sheet: Description
Dataset EV1
RNA_results	Log2 fold changes in mouse gene expression, including statistics and adjusted p-values
ATAC_results	Log2 fold changes in mouse chromatin accessibility, including statistics and adjusted p-values

## Sheet: RNA_results
baseMean	model mean estimate
log2FoldChange	estimated change versus control
lfcSE	standard error of change
stat	statistic (Wald test)
pvalue	raw p-value
padj	adjusted p-value
treatment	treatment id (stimulation_time)
ensembl_gene_id	ENSEMBL gene identifier
external_gene_name	gene symbol
baseMean	log2FoldChange	lfcSE	stat	pvalue	padj	treatment	ensembl_gene_id	external_gene_name
595.773	4.95706	0.181513	27.3097	3.24937e-164	5.44953e-160	KCl_6h	ENSMUSG00000023034	Nr4a1
5725.77	4.17307	0.157104	26.5624	1.84699e-155	1.54879e-151	KCl_6h	ENSMUSG00000037428	Vgf
579.204	5.88141	0.228083	25.7863	1.2642e-146	7.06732e-143	KCl_6h	ENSMUSG00000021250	Fos
627.063	4.42728	0.174392	25.3868	3.52386e-142	1.47747e-138	KCl_6h	ENSMUSG00000045903	Npas4
505.39	4.80558	0.193524	24.8319	4.05438e-136	1.35992e-132	KCl_6h	ENSMUSG00000048482	Bdnf
2594.7	2.58309	0.104835	24.6395	4.7661e-134	1.3322e-130	KCl_6h	ENSMUSG00000028341	Nr4a3
2781.21	-2.43116	0.112299	-21.649	6.21753e-104	1.48963e-100	KCl_6h	ENSMUSG00000074794	Arrdc3
1191.16	2.59941	0.127467	20.3928	1.93831e-92	4.06342e-89	KCl_6h	ENSMUSG00000038530	Rgs4
3991.53	2.58337	0.128174	20.1553	2.41956e-90	4.50871e-87	KCl_6h	ENSMUSG00000050711	Scg2
2616.11	2.06105	0.105262	19.5802	2.28182e-85	3.82684e-82	KCl_6h	ENSMUSG00000096768	Erdr1
3965.68	2.01956	0.104082	19.4035	7.21355e-84	1.0998e-80	KCl_6h	ENSMUSG00000044667	Plppr4
249.293	4.60076	0.2451	18.771	1.30527e-78	1.82423e-75	KCl_6h	ENSMUSG00000021587	Pcsk1
4864.91	1.94539	0.106558	18.2567	1.83111e-74	2.36227e-71	KCl_6h	ENSMUSG00000022462	Slc38a2
814.457	2.38369	0.132461	17.9954	2.11664e-72	2.53558e-69	KCl_6h	ENSMUSG00000056749	Nfil3
552.37	2.58479	0.146027	17.7007	4.14245e-70	4.63153e-67	KCl_6h	ENSMUSG00000026826	Nr4a2
699.659	2.66185	0.153698	17.3187	3.39734e-67	3.56105e-64	KCl_6h	ENSMUSG00000004698	Hdac9
344.95	3.6851	0.213024	17.299	4.78485e-67	4.7204e-64	KCl_6h	ENSMUSG00000048721	Fndc9
215.355	4.14757	0.247656	16.7473	5.9301e-63	5.5252e-60	KCl_6h	ENSMUSG00000075020	Mir670hg
951.192	2.25124	0.134564	16.7299	7.93216e-63	7.00159e-60	KCl_6h	ENSMUSG00000020893	Per1
3722.33	1.64783	0.0989948	16.6457	3.25332e-62	2.72807e-59	KCl_6h	ENSMUSG00000027894	Slc6a17
497.631	2.62937	0.160178	16.4153	1.48685e-60	1.18743e-57	KCl_6h	ENSMUSG00000047976	Kcna1
4796.94	1.48956	0.0912982	16.3153	7.67784e-60	5.85295e-57	KCl_6h	ENSMUSG00000045294	Insig1
8299.62	1.57565	0.0970904	16.2287	3.16226e-59	2.30584e-56	KCl_6h	ENSMUSG00000001467	Cyp51
15345.9	1.33437	0.0830768	16.0618	4.72345e-58	3.30071e-55	KCl_6h	ENSMUSG00000026576	Atp1b1
3792.1	1.56242	0.097576	16.0124	1.04746e-57	7.02679e-55	KCl_6h	ENSMUSG00000027195	Hsd17b12
526.25	2.55156	0.159925	15.9547	2.64149e-57	1.70386e-54	KCl_6h	ENSMUSG00000029875	Ccdc184
2222.18	1.76211	0.112571	15.6533	3.15506e-55	1.95976e-52	KCl_6h	ENSMUSG00000031278	Acsl4
579.674	2.37557	0.152485	15.5791	1.01036e-54	6.05168e-52	KCl_6h	ENSMUSG00000026824	Kcnj3
885.067	-2.08948	0.134763	-15.5049	3.21444e-54	1.85895e-51	KCl_6h	ENSMUSG00000042408	Zmym6
1329.18	1.91127	0.125166	15.2699	1.21368e-52	6.78486e-50	KCl_6h	ENSMUSG00000073434	Wdr90
1708.49	1.84099	0.121003	15.2144	2.83894e-52	1.53587e-49	KCl_6h	ENSMUSG00000040125	Gpr26
675.349	2.47989	0.163553	15.1626	6.25041e-52	3.2758e-49	KCl_6h	ENSMUSG00000059991	Nptx2
408.836	2.6661	0.176232	15.1284	1.05262e-51	5.34953e-49	KCl_6h	ENSMUSG00000044216	Kcnj4
1725.68	1.88437	0.126054	14.949	1.58167e-50	7.80181e-48	KCl_6h	ENSMUSG00000028351	Brinp1
1727.94	1.74369	0.117046	14.8975	3.42234e-50	1.63989e-47	KCl_6h	ENSMUSG00000034135	Sik3
1685.25	1.60343	0.108372	14.7957	1.5622e-49	7.27768e-47	KCl_6h	ENSMUSG00000037995	Igsf9
2449.55	-1.44798	0.0980941	-14.7611	2.60811e-49	1.18218e-46	KCl_6h	ENSMUSG00000074785	Plxnc1
468.157	2.41493	0.164253	14.7025	6.209e-49	2.74029e-46	KCl_6h	ENSMUSG00000044067	Gpr22
2810.53	1.5303	0.104506	14.6432	1.48973e-48	6.40621e-46	KCl_6h	ENSMUSG00000042406	Atf4
2657.06	1.50184	0.102656	14.6298	1.81231e-48	7.59857e-46	KCl_6h	ENSMUSG00000003153	Slc2a3
1981.22	1.47062	0.101059	14.5521	5.66569e-48	2.31755e-45	KCl_6h	ENSMUSG00000041313	Slc7a1
1051	-1.91461	0.13214	-14.4892	1.4171e-47	5.65863e-45	KCl_6h	ENSMUSG00000025512	Chid1
1804.49	-1.58381	0.109539	-14.4588	2.20555e-47	8.60215e-45	KCl_6h	ENSMUSG00000031066	Usp11
1878.51	1.56002	0.107977	14.4477	2.59094e-47	9.87559e-45	KCl_6h	ENSMUSG00000032018	Sc5d
2541.09	-1.65741	0.114757	-14.4428	2.78312e-47	1.03724e-44	KCl_6h	ENSMUSG00000064061	Dzip3
472.05	2.25356	0.156086	14.438	2.9854e-47	1.08844e-44	KCl_6h	ENSMUSG00000039114	Nrn1
1125.45	1.69631	0.117654	14.4178	3.99795e-47	1.42659e-44	KCl_6h	ENSMUSG00000039568	Ubald1
4475.87	1.52062	0.10594	14.3536	1.0114e-46	3.53378e-44	KCl_6h	ENSMUSG00000035242	Oaz1
1284.33	-1.7727	0.123632	-14.3386	1.25569e-46	4.2978e-44	KCl_6h	ENSMUSG00000026356	Dars
1944.12	1.51568	0.106312	14.2569	4.0593e-46	1.36157e-43	KCl_6h	ENSMUSG00000027520	Zdbf2
1259.98	-1.97496	0.139424	-14.1652	1.50482e-45	4.94851e-43	KCl_6h	ENSMUSG00000038178	Slc43a2
2008.01	1.61616	0.114227	14.1487	1.90152e-45	6.13275e-43	KCl_6h	ENSMUSG00000029135	Fosl2
3820.64	1.46492	0.103707	14.1255	2.64338e-45	8.36456e-43	KCl_6h	ENSMUSG00000030096	Slc6a6
3264.27	1.40406	0.0996686	14.0872	4.54973e-45	1.41303e-42	KCl_6h	ENSMUSG00000073678	Pgap1
2857.2	1.68486	0.121175	13.9044	5.95448e-44	1.81568e-41	KCl_6h	ENSMUSG00000025137	Pcyt2
149.534	4.19949	0.302539	13.8808	8.2774e-44	2.47893e-41	KCl_6h	ENSMUSG00000049649	Gpr3
8924.35	1.3839	0.10017	13.8154	2.05744e-43	6.05357e-41	KCl_6h	ENSMUSG00000042105	Inpp5f
1305.27	1.64691	0.119636	13.7661	4.07907e-43	1.17948e-40	KCl_6h	ENSMUSG00000037239	Spred3
1007.71	1.74236	0.127743	13.6396	2.32855e-42	6.61901e-40	KCl_6h	ENSMUSG00000067242	Lgi1
481.581	-2.62537	0.192848	-13.6137	3.32205e-42	9.28568e-40	KCl_6h	ENSMUSG00000041920	Slc16a6
1998.12	1.44164	0.106681	13.5136	1.30003e-41	3.57422e-39	KCl_6h	ENSMUSG00000010755	Cars
5021.28	1.62333	0.120793	13.439	3.57458e-41	9.66925e-39	KCl_6h	ENSMUSG00000031604	Msmo1
681.034	1.92244	0.145016	13.2567	4.1249e-40	1.09807e-37	KCl_6h	ENSMUSG00000022180	Slc7a8
4709.87	1.34757	0.10193	13.2205	6.68069e-40	1.75065e-37	KCl_6h	ENSMUSG00000034926	Dhcr24
338.643	-2.81403	0.213027	-13.2097	7.70994e-40	1.98928e-37	KCl_6h	ENSMUSG00000038393	Txnip
1092.05	1.642	0.124874	13.1493	1.71727e-39	4.36369e-37	KCl_6h	ENSMUSG00000026360	Rgs2
1516.57	1.73203	0.131794	13.142	1.89231e-39	4.7367e-37	KCl_6h	ENSMUSG00000055430	Nap1l5
2315.77	-1.39369	0.106633	-13.0699	4.89245e-39	1.20664e-36	KCl_6h	ENSMUSG00000027346	Gpcpd1
269.271	3.08006	0.235714	13.067	5.08611e-39	1.23622e-36	KCl_6h	ENSMUSG00000052837	Junb
3304.45	1.45409	0.112724	12.8996	4.52508e-38	1.08414e-35	KCl_6h	ENSMUSG00000026335	Pam
878.917	1.64421	0.128144	12.8309	1.10093e-37	2.60052e-35	KCl_6h	ENSMUSG00000035934	Pknox2
333.053	2.35272	0.183626	12.8126	1.39459e-37	3.24843e-35	KCl_6h	ENSMUSG00000042604	Kcna4
328.87	2.46968	0.19385	12.7402	3.53533e-37	8.12205e-35	KCl_6h	ENSMUSG00000063889	Crem
4935.62	1.76394	0.138777	12.7106	5.16459e-37	1.17048e-34	KCl_6h	ENSMUSG00000004366	Sst
288.44	2.60613	0.205846	12.6606	9.77692e-37	2.16375e-34	KCl_6h	ENSMUSG00000022176	Rem2
460.384	2.07747	0.164092	12.6604	9.80532e-37	2.16375e-34	KCl_6h	ENSMUSG00000097391	Mirg
711.975	2.11895	0.167585	12.644	1.20762e-36	2.63026e-34	KCl_6h	ENSMUSG00000051726	Kcnf1
4837.85	1.2238	0.0973321	12.5734	2.95547e-36	6.35464e-34	KCl_6h	ENSMUSG00000031532	Saraf
289.129	2.30148	0.183457	12.5451	4.22936e-36	8.97856e-34	KCl_6h	ENSMUSG00000020303	Stc2
2523.56	1.19334	0.0952599	12.5272	5.30016e-36	1.11111e-33	KCl_6h	ENSMUSG00000040415	Dtx3
352.632	2.14737	0.172207	12.4697	1.09197e-35	2.26091e-33	KCl_6h	ENSMUSG00000045731	Pnoc
671.971	-1.77084	0.142564	-12.4214	2.00065e-35	4.09181e-33	KCl_6h	ENSMUSG00000037251	Pomk
1863.75	1.29662	0.10447	12.4115	2.26349e-35	4.57361e-33	KCl_6h	ENSMUSG00000029752	Asns
653.29	-2.05093	0.166289	-12.3335	5.97572e-35	1.19308e-32	KCl_6h	ENSMUSG00000015968	Cacna1d
713.268	-1.6631	0.134977	-12.3213	6.9559e-35	1.37244e-32	KCl_6h	ENSMUSG00000009995	Taz
2727.2	1.2111	0.0983165	12.3183	7.21653e-35	1.40731e-32	KCl_6h	ENSMUSG00000027784	Ppm1l
101.704	5.73063	0.465359	12.3144	7.5748e-35	1.46019e-32	KCl_6h	ENSMUSG00000003545	Fosb
129.946	4.75998	0.387343	12.2888	1.04017e-34	1.98236e-32	KCl_6h	ENSMUSG00000030607	Acan
4072.14	1.4946	0.121818	12.269	1.32809e-34	2.50262e-32	KCl_6h	ENSMUSG00000036422	Pcdh8
3391.79	1.47492	0.120408	12.2493	1.69396e-34	3.15661e-32	KCl_6h	ENSMUSG00000058258	Idi1
312.934	2.40476	0.196902	12.213	2.65045e-34	4.88468e-32	KCl_6h	ENSMUSG00000085148	Mir22hg
280.408	2.35326	0.193018	12.1919	3.4341e-34	6.26014e-32	KCl_6h	ENSMUSG00000060402	Chst8
4493.83	1.11	0.0915744	12.1213	8.14703e-34	1.46319e-31	KCl_6h	ENSMUSG00000001248	Gramd1a
1062.75	-1.48551	0.122559	-12.1207	8.20103e-34	1.46319e-31	KCl_6h	ENSMUSG00000013846	St3gal1
987.097	-1.65496	0.136749	-12.1022	1.02797e-33	1.81474e-31	KCl_6h	ENSMUSG00000029290	Zfp326
1190.94	1.39165	0.115152	12.0853	1.26234e-33	2.20528e-31	KCl_6h	ENSMUSG00000032633	Flcn
503.06	-1.8499	0.154235	-11.994	3.81789e-33	6.60101e-31	KCl_6h	ENSMUSG00000024151	Msh2
3455.59	1.3215	0.110203	11.9914	3.94013e-33	6.74286e-31	KCl_6h	ENSMUSG00000033379	Atp6v0b
823.056	1.49522	0.124962	11.9654	5.39387e-33	9.13744e-31	KCl_6h	ENSMUSG00000029211	Gabra4
1293.63	1.49135	0.124763	11.9535	6.22689e-33	1.04431e-30	KCl_6h	ENSMUSG00000032193	Ldlr
2465.31	1.61916	0.135668	11.9348	7.79787e-33	1.29483e-30	KCl_6h	ENSMUSG00000074923	Pak6
342.07	-2.41745	0.20278	-11.9215	9.14179e-33	1.50311e-30	KCl_6h	ENSMUSG00000029790	Cep41
1262.44	1.39086	0.11691	11.8968	1.23001e-32	2.00277e-30	KCl_6h	ENSMUSG00000069045	Ddx3y
1042.16	1.6009	0.135196	11.8413	2.38851e-32	3.85169e-30	KCl_6h	ENSMUSG00000050821	Fam131a
412.774	2.10519	0.178101	11.8202	3.06962e-32	4.90291e-30	KCl_6h	ENSMUSG00000046808	Atp10d
277.459	-2.69189	0.228424	-11.7846	4.68648e-32	7.41481e-30	KCl_6h	ENSMUSG00000036339	Tmem260
2097.79	-1.28222	0.108882	-11.7763	5.17165e-32	8.10596e-30	KCl_6h	ENSMUSG00000045193	Cirbp
1667.61	1.24167	0.105518	11.7673	5.75252e-32	8.93292e-30	KCl_6h	ENSMUSG00000007617	Homer1
1083.17	1.44595	0.123284	11.7287	9.0867e-32	1.3981e-29	KCl_6h	ENSMUSG00000024042	Sik1
152.297	2.93427	0.250963	11.692	1.39974e-31	2.1341e-29	KCl_6h	ENSMUSG00000024256	Adcyap1
2676.1	1.42665	0.122131	11.6813	1.58804e-31	2.39937e-29	KCl_6h	ENSMUSG00000008855	Hdac5
7964.46	1.0461	0.0895905	11.6765	1.68065e-31	2.51662e-29	KCl_6h	ENSMUSG00000022351	Sqle
1073.96	-1.5146	0.129867	-11.6627	1.97684e-31	2.93395e-29	KCl_6h	ENSMUSG00000026355	Mcm6
1750.52	-1.4237	0.122158	-11.6545	2.17538e-31	3.2003e-29	KCl_6h	ENSMUSG00000032827	Ppp1r9a
388.496	-2.22421	0.191285	-11.6277	2.9797e-31	4.34544e-29	KCl_6h	ENSMUSG00000025241	Fyco1
1189.29	-1.41389	0.121647	-11.6229	3.15369e-31	4.55953e-29	KCl_6h	ENSMUSG00000032816	Igdcc4
681.64	1.49314	0.128646	11.6066	3.81658e-31	5.47075e-29	KCl_6h	ENSMUSG00000053414	Hunk
882.317	1.87475	0.161597	11.6013	4.05714e-31	5.7663e-29	KCl_6h	ENSMUSG00000079499	6530402F18Rik
164.386	-3.59741	0.310922	-11.5701	5.83957e-31	8.22986e-29	KCl_6h	ENSMUSG00000052676	Zmat1
1120.89	-1.44011	0.125125	-11.5094	1.18362e-30	1.65421e-28	KCl_6h	ENSMUSG00000028360	Slc44a5
449.501	1.83074	0.159191	11.5003	1.315e-30	1.82263e-28	KCl_6h	ENSMUSG00000005699	Pard6a
420.853	1.98743	0.173978	11.4235	3.19233e-30	4.3884e-28	KCl_6h	ENSMUSG00000014813	Stc1
453.531	1.94352	0.171117	11.3578	6.78104e-30	9.24592e-28	KCl_6h	ENSMUSG00000051022	Hs3st1
2453.75	1.36849	0.120944	11.3151	1.10428e-29	1.49354e-27	KCl_6h	ENSMUSG00000051403	Ppp1r37
805.658	1.58231	0.139877	11.3121	1.1431e-29	1.53368e-27	KCl_6h	ENSMUSG00000031770	Herpud1
1470.13	1.2242	0.108858	11.2458	2.4278e-29	3.23148e-27	KCl_6h	ENSMUSG00000055078	Gabra5
3768.66	1.06828	0.0952813	11.2118	3.56713e-29	4.71057e-27	KCl_6h	ENSMUSG00000038375	Trp53inp2
247.202	2.51673	0.224584	11.2062	3.80134e-29	4.98065e-27	KCl_6h	ENSMUSG00000036760	Kcnk9
242.461	-2.51305	0.225116	-11.1634	6.16167e-29	8.01064e-27	KCl_6h	ENSMUSG00000038070	Cntln
2327.25	1.33876	0.120188	11.1388	8.1179e-29	1.04727e-26	KCl_6h	ENSMUSG00000024851	Pitpnm1
439.72	1.82777	0.16535	11.0539	2.09848e-28	2.68653e-26	KCl_6h	ENSMUSG00000049612	Omg
135.759	2.86918	0.260459	11.0159	3.20452e-28	4.07144e-26	KCl_6h	ENSMUSG00000027939	Nup210l
965.697	1.30849	0.119039	10.9922	4.1685e-28	5.25638e-26	KCl_6h	ENSMUSG00000042608	Stk40
2303.38	1.125	0.102554	10.9698	5.33611e-28	6.6785e-26	KCl_6h	ENSMUSG00000090063	Dlx6os1
1030.83	-1.4324	0.13098	-10.936	7.75508e-28	9.63411e-26	KCl_6h	ENSMUSG00000038696	Mapkap1
1664.03	1.13649	0.104196	10.9072	1.06534e-27	1.31373e-25	KCl_6h	ENSMUSG00000017386	Traf4
558.481	-1.66142	0.152516	-10.8934	1.23879e-27	1.51648e-25	KCl_6h	ENSMUSG00000022828	Gtf2e1
542.83	-1.64667	0.151283	-10.8847	1.36325e-27	1.65674e-25	KCl_6h	ENSMUSG00000024169	Ift140
1232.25	-1.35072	0.124218	-10.8738	1.53665e-27	1.85404e-25	KCl_6h	ENSMUSG00000036062	Phf24
1476.39	1.3086	0.120858	10.8275	2.54941e-27	3.05401e-25	KCl_6h	ENSMUSG00000001995	Sipa1l2
2054.36	1.16871	0.107967	10.8246	2.63154e-27	3.13004e-25	KCl_6h	ENSMUSG00000026991	Pkp4
450.154	-1.78692	0.165335	-10.8078	3.15994e-27	3.73207e-25	KCl_6h	ENSMUSG00000027167	Elp4
606.035	-1.63512	0.151792	-10.7721	4.66431e-27	5.47029e-25	KCl_6h	ENSMUSG00000021238	Aldh6a1
1264.32	1.33894	0.124485	10.7558	5.5656e-27	6.48199e-25	KCl_6h	ENSMUSG00000050965	Prkca
567.768	-1.68379	0.156593	-10.7526	5.7607e-27	6.66295e-25	KCl_6h	ENSMUSG00000072640	Lyrm9
4145.87	-1.12945	0.1052	-10.7362	6.88349e-27	7.90705e-25	KCl_6h	ENSMUSG00000011179	Odc1
425.157	1.84521	0.171987	10.7287	7.4619e-27	8.51316e-25	KCl_6h	ENSMUSG00000025425	St8sia5
1398.58	-1.30529	0.121696	-10.7258	7.69825e-27	8.72347e-25	KCl_6h	ENSMUSG00000029763	Exoc4
3846.79	-1.06638	0.0995916	-10.7076	9.37806e-27	1.05557e-24	KCl_6h	ENSMUSG00000029778	Adcyap1r1
185.961	2.44848	0.229337	10.6763	1.3135e-26	1.46858e-24	KCl_6h	ENSMUSG00000031438	Rnf128
1972.11	1.20458	0.11328	10.6337	2.07809e-26	2.30806e-24	KCl_6h	ENSMUSG00000027602	Map1lc3a
393.385	-1.88326	0.177196	-10.6281	2.20445e-26	2.43229e-24	KCl_6h	ENSMUSG00000039994	Timeless
144.498	3.3325	0.313694	10.6234	2.31917e-26	2.54214e-24	KCl_6h	ENSMUSG00000042622	Maff
1991.4	1.15905	0.109182	10.6158	2.51735e-26	2.74146e-24	KCl_6h	ENSMUSG00000009739	Pou6f1
2410.98	-1.28751	0.121939	-10.5586	4.63393e-26	5.01392e-24	KCl_6h	ENSMUSG00000031310	Zmym3
4388.98	1.25808	0.119307	10.5449	5.36375e-26	5.76637e-24	KCl_6h	ENSMUSG00000031007	Atp6ap2
473.754	-1.9441	0.184864	-10.5164	7.26293e-26	7.75838e-24	KCl_6h	ENSMUSG00000035829	Ppp1r26
688.114	1.36793	0.130825	10.4562	1.37307e-25	1.45745e-23	KCl_6h	ENSMUSG00000039879	Heca
863.057	-1.40894	0.134799	-10.4522	1.43131e-25	1.50972e-23	KCl_6h	ENSMUSG00000022372	Sla
159.259	-3.25502	0.312152	-10.4277	1.85353e-25	1.94285e-23	KCl_6h	ENSMUSG00000051705	Senp8
1821.82	1.38504	0.133078	10.4077	2.28575e-25	2.38101e-23	KCl_6h	ENSMUSG00000033307	Mif
549.659	1.79651	0.17267	10.4043	2.36946e-25	2.45298e-23	KCl_6h	ENSMUSG00000064329	Scn1a
505.784	-1.62399	0.156554	-10.3734	3.27815e-25	3.37288e-23	KCl_6h	ENSMUSG00000036879	Phkb
921.088	1.31798	0.127224	10.3596	3.78672e-25	3.87238e-23	KCl_6h	ENSMUSG00000067879	3110035E14Rik
472.286	1.83894	0.177673	10.3501	4.17971e-25	4.24836e-23	KCl_6h	ENSMUSG00000024427	Spry4
1304.41	1.13396	0.109596	10.3468	4.32716e-25	4.37173e-23	KCl_6h	ENSMUSG00000035890	Rnf126
469.019	-1.80304	0.174408	-10.3381	4.74044e-25	4.76059e-23	KCl_6h	ENSMUSG00000063239	Grm4
309.895	1.84009	0.178024	10.3362	4.83336e-25	4.82502e-23	KCl_6h	ENSMUSG00000054434	Tmem120b
145.646	-3.08222	0.298403	-10.3291	5.20622e-25	5.16648e-23	KCl_6h	ENSMUSG00000097164	Cep83os
813.508	-1.35513	0.131277	-10.3227	5.56532e-25	5.49036e-23	KCl_6h	ENSMUSG00000034007	Scaper
764.661	-1.34563	0.130451	-10.3152	6.01757e-25	5.90179e-23	KCl_6h	ENSMUSG00000040327	Cul9
1749.56	1.31406	0.127407	10.3139	6.0983e-25	5.9462e-23	KCl_6h	ENSMUSG00000033342	Plppr5
2389.48	1.05417	0.102304	10.3043	6.73659e-25	6.5306e-23	KCl_6h	ENSMUSG00000038970	Lmtk2
100.555	3.59817	0.349818	10.2858	8.16394e-25	7.86881e-23	KCl_6h	ENSMUSG00000055632	Hmcn2
283.63	-1.98552	0.19332	-10.2706	9.55588e-25	9.15781e-23	KCl_6h	ENSMUSG00000027281	Slx4ip
6116.35	-0.971291	0.0945908	-10.2683	9.78681e-25	9.32583e-23	KCl_6h	ENSMUSG00000000632	Sez6
335.811	-1.90447	0.185488	-10.2674	9.88562e-25	9.36677e-23	KCl_6h	ENSMUSG00000058997	Vwa8
7345.07	1.07946	0.105337	10.2477	1.21161e-24	1.14157e-22	KCl_6h	ENSMUSG00000031708	Tecr
6171.4	1.07309	0.104943	10.2255	1.52455e-24	1.42839e-22	KCl_6h	ENSMUSG00000061904	Slc25a3
543.697	-1.66425	0.16283	-10.2208	1.60042e-24	1.49114e-22	KCl_6h	ENSMUSG00000025262	Fam120c
504.409	1.49777	0.146626	10.2149	1.7001e-24	1.57527e-22	KCl_6h	ENSMUSG00000019970	Sgk1
983.339	-1.37034	0.134174	-10.2132	1.7308e-24	1.5949e-22	KCl_6h	ENSMUSG00000040234	Tm7sf3
1166.64	1.22556	0.120064	10.2075	1.8351e-24	1.68177e-22	KCl_6h	ENSMUSG00000006736	Tspan31
806.699	-1.3949	0.136801	-10.1965	2.05486e-24	1.87294e-22	KCl_6h	ENSMUSG00000041912	Tdrkh
1046.42	1.20106	0.117955	10.1824	2.37711e-24	2.15495e-22	KCl_6h	ENSMUSG00000049939	Lrrc4
259.332	-2.18981	0.215294	-10.1713	2.66434e-24	2.40234e-22	KCl_6h	ENSMUSG00000022672	Prkdc
1907.6	1.0203	0.100324	10.1701	2.69726e-24	2.41902e-22	KCl_6h	ENSMUSG00000027404	Snrpb
1052.3	-1.25999	0.124047	-10.1574	3.07136e-24	2.73989e-22	KCl_6h	ENSMUSG00000001786	Fbxo7
559.184	1.51271	0.148938	10.1567	3.0946e-24	2.74601e-22	KCl_6h	ENSMUSG00000030930	Chst15
808.762	-1.4217	0.139994	-10.1554	3.1342e-24	2.76651e-22	KCl_6h	ENSMUSG00000010721	Lmbr1
358.359	-1.89642	0.186971	-10.1429	3.56393e-24	3.12936e-22	KCl_6h	ENSMUSG00000013495	Tmem175
365.874	-1.7757	0.175101	-10.141	3.63274e-24	3.17316e-22	KCl_6h	ENSMUSG00000056536	Pign
341.991	2.17039	0.215001	10.0948	5.82505e-24	5.06175e-22	KCl_6h	ENSMUSG00000007682	Dio2
583.55	-1.50005	0.149029	-10.0655	7.84987e-24	6.78609e-22	KCl_6h	ENSMUSG00000039850	Endov
3115.33	0.946769	0.0940828	10.0631	8.03884e-24	6.91381e-22	KCl_6h	ENSMUSG00000027397	Slc20a1
223.635	-2.18991	0.217693	-10.0596	8.32995e-24	7.12763e-22	KCl_6h	ENSMUSG00000041147	Brca2
3761.32	1.12734	0.112102	10.0564	8.60764e-24	7.32786e-22	KCl_6h	ENSMUSG00000079523	Tmsb10
865.301	-1.53711	0.153135	-10.0376	1.04195e-23	8.82552e-22	KCl_6h	ENSMUSG00000001228	Uhrf1
1103.28	1.27279	0.126864	10.0327	1.0953e-23	9.23078e-22	KCl_6h	ENSMUSG00000051703	Tmem198
1721.3	1.04989	0.104699	10.0276	1.15253e-23	9.6645e-22	KCl_6h	ENSMUSG00000013089	Etv5
273.582	1.94039	0.193525	10.0266	1.16473e-23	9.71827e-22	KCl_6h	ENSMUSG00000071369	Map3k5
286.21	-2.11761	0.211583	-10.0084	1.39976e-23	1.16215e-21	KCl_6h	ENSMUSG00000028344	Invs
258.85	1.87909	0.187913	9.99981	1.52691e-23	1.26147e-21	KCl_6h	ENSMUSG00000021943	Gdf10
255.778	1.94471	0.1948	9.98307	1.80792e-23	1.48631e-21	KCl_6h	ENSMUSG00000032501	Trib1
864.357	-1.59691	0.160192	-9.96874	2.08866e-23	1.70873e-21	KCl_6h	ENSMUSG00000029782	Tmem209
535.344	-1.52137	0.152835	-9.95433	2.41453e-23	1.96573e-21	KCl_6h	ENSMUSG00000023921	Mut
129.347	-3.23783	0.325636	-9.94309	2.7032e-23	2.19012e-21	KCl_6h	ENSMUSG00000081137	BC022960
526.264	-1.43959	0.145347	-9.90446	3.9813e-23	3.21011e-21	KCl_6h	ENSMUSG00000020027	Socs2
894.055	1.29715	0.131149	9.89068	4.56909e-23	3.66642e-21	KCl_6h	ENSMUSG00000021743	Fezf2
3223.04	1.02952	0.104102	9.88955	4.62088e-23	3.69032e-21	KCl_6h	ENSMUSG00000033917	Gde1
490.63	-1.73812	0.17588	-9.88242	4.96206e-23	3.94402e-21	KCl_6h	ENSMUSG00000036928	Stag3
1373.24	1.07106	0.108528	9.86906	5.66932e-23	4.48492e-21	KCl_6h	ENSMUSG00000026675	Hsd17b7
516.723	-1.55489	0.157569	-9.86797	5.73141e-23	4.51274e-21	KCl_6h	ENSMUSG00000004221	Ikbkg
1070.75	-1.34833	0.136651	-9.867	5.78721e-23	4.53539e-21	KCl_6h	ENSMUSG00000052698	Tln2
377.77	-1.73531	0.176449	-9.83463	7.98632e-23	6.2297e-21	KCl_6h	ENSMUSG00000041477	Dcp1b
307.983	1.78947	0.1822	9.82143	9.10452e-23	7.06907e-21	KCl_6h	ENSMUSG00000029822	Osbpl3
9529.45	0.911167	0.0929669	9.80098	1.11504e-22	8.61765e-21	KCl_6h	ENSMUSG00000022865	Cxadr
11205.2	0.878936	0.0896886	9.79987	1.12732e-22	8.67263e-21	KCl_6h	ENSMUSG00000021670	Hmgcr
1241.22	1.28204	0.131111	9.77825	1.396e-22	1.06905e-20	KCl_6h	ENSMUSG00000078794	Dact3
683.097	1.43856	0.147243	9.76997	1.51501e-22	1.15492e-20	KCl_6h	ENSMUSG00000042743	Sgtb
555.802	-1.44902	0.148357	-9.76713	1.55801e-22	1.18232e-20	KCl_6h	ENSMUSG00000022685	Parn
990.055	1.12839	0.115574	9.76331	1.61786e-22	1.22222e-20	KCl_6h	ENSMUSG00000038000	Acd
768.637	1.27645	0.130779	9.7604	1.66502e-22	1.2522e-20	KCl_6h	ENSMUSG00000034006	Pqlc1
2597.78	0.959659	0.0983386	9.75873	1.69267e-22	1.26731e-20	KCl_6h	ENSMUSG00000063576	Klhdc3
3836.52	0.96439	0.0988381	9.75727	1.71717e-22	1.27994e-20	KCl_6h	ENSMUSG00000020142	Slc1a4
387.662	-1.7752	0.182229	-9.74162	2.00328e-22	1.48659e-20	KCl_6h	ENSMUSG00000028292	Rars2
351.057	-1.73488	0.178572	-9.71532	2.59426e-22	1.91667e-20	KCl_6h	ENSMUSG00000021033	Gstz1
801.583	1.17679	0.12116	9.71269	2.6622e-22	1.95823e-20	KCl_6h	ENSMUSG00000022999	Lmbr1l
398.065	1.57546	0.162326	9.70554	2.85565e-22	2.09135e-20	KCl_6h	ENSMUSG00000061079	Zfp143
2295.09	1.21162	0.124919	9.69923	3.03792e-22	2.21517e-20	KCl_6h	ENSMUSG00000042682	Selenok
283.614	-1.93723	0.200221	-9.67547	3.83315e-22	2.78293e-20	KCl_6h	ENSMUSG00000026709	Dars2
11573.5	1.18411	0.122418	9.67267	3.9396e-22	2.84789e-20	KCl_6h	ENSMUSG00000024121	Atp6v0c
169.528	-2.75358	0.285219	-9.65426	4.71543e-22	3.3941e-20	KCl_6h	ENSMUSG00000085566	A730017L22Rik
1760.08	1.0027	0.103866	9.6538	4.73661e-22	3.39477e-20	KCl_6h	ENSMUSG00000042724	Map3k9
721.39	1.33588	0.138685	9.63251	5.82854e-22	4.15959e-20	KCl_6h	ENSMUSG00000046699	Slitrk4
1347.49	1.26705	0.131987	9.59978	8.0115e-22	5.69326e-20	KCl_6h	ENSMUSG00000025582	Nptx1
1396.23	-1.17144	0.122279	-9.58009	9.69572e-22	6.86105e-20	KCl_6h	ENSMUSG00000028830	AU040320
1750.17	0.993206	0.103692	9.57842	9.85419e-22	6.94389e-20	KCl_6h	ENSMUSG00000040850	Psme4
1750.36	1.01304	0.105905	9.56559	1.11562e-21	7.82845e-20	KCl_6h	ENSMUSG00000041203	Trir
524.687	-1.45909	0.152716	-9.55426	1.24465e-21	8.69752e-20	KCl_6h	ENSMUSG00000042404	Dennd4b
761.138	1.32927	0.139653	9.51835	1.75955e-21	1.22445e-19	KCl_6h	ENSMUSG00000062785	Kcnc3
1560.46	1.08251	0.113905	9.50362	2.02716e-21	1.40486e-19	KCl_6h	ENSMUSG00000089911	Mfsd14a
1837.57	-1.28431	0.135169	-9.5015	2.06895e-21	1.42791e-19	KCl_6h	ENSMUSG00000053550	Shisa7
2453.3	0.987437	0.103932	9.50081	2.08258e-21	1.43143e-19	KCl_6h	ENSMUSG00000040952	Rps19
1134.27	1.39399	0.146817	9.49472	2.20804e-21	1.51147e-19	KCl_6h	ENSMUSG00000030235	Slco1c1
231.726	1.87103	0.197311	9.48265	2.47896e-21	1.69003e-19	KCl_6h	ENSMUSG00000031297	Slc7a3
726.066	-1.27567	0.134539	-9.48177	2.50016e-21	1.69758e-19	KCl_6h	ENSMUSG00000039463	Slc9a8
275.172	-1.85342	0.195624	-9.47437	2.68365e-21	1.81482e-19	KCl_6h	ENSMUSG00000028158	Mttp
4935.35	0.829449	0.0875688	9.47197	2.74616e-21	1.84963e-19	KCl_6h	ENSMUSG00000030695	Aldoa
243.303	1.87036	0.197589	9.46595	2.90896e-21	1.95145e-19	KCl_6h	ENSMUSG00000030844	Rgs10
4893.63	1.16944	0.123622	9.45979	3.08562e-21	2.06171e-19	KCl_6h	ENSMUSG00000041697	Cox6a1
853.648	-1.20209	0.127252	-9.44655	3.50197e-21	2.33061e-19	KCl_6h	ENSMUSG00000054309	Cpsf3
2339.33	1.06071	0.112324	9.4433	3.6123e-21	2.39454e-19	KCl_6h	ENSMUSG00000028552	Eps15
3439.6	0.995824	0.105505	9.43868	3.77519e-21	2.49267e-19	KCl_6h	ENSMUSG00000024587	Nars
3255.67	-1.24104	0.131518	-9.43625	3.86378e-21	2.54054e-19	KCl_6h	ENSMUSG00000024921	Smarca2
304.985	1.72518	0.182832	9.43586	3.878e-21	2.54054e-19	KCl_6h	ENSMUSG00000031266	Gla
527.112	-1.48142	0.157054	-9.43256	4.00209e-21	2.61163e-19	KCl_6h	ENSMUSG00000020628	Trappc12
512.83	-1.43844	0.152561	-9.4286	4.15609e-21	2.70162e-19	KCl_6h	ENSMUSG00000057497	Fam136a
1312.98	1.0796	0.114578	9.42235	4.41092e-21	2.8562e-19	KCl_6h	ENSMUSG00000032503	Arpp21
223.885	-2.27942	0.242028	-9.41798	4.59864e-21	2.9663e-19	KCl_6h	ENSMUSG00000073792	Alg6
1375.95	-1.10746	0.117811	-9.40029	5.44115e-21	3.4963e-19	KCl_6h	ENSMUSG00000037640	Zfp60
312.038	1.73018	0.184197	9.3931	5.82599e-21	3.7293e-19	KCl_6h	ENSMUSG00000040435	Ppp1r15a
439.642	-1.47126	0.156893	-9.37747	6.75718e-21	4.30892e-19	KCl_6h	ENSMUSG00000061455	Stx17
2201.53	1.01574	0.108333	9.37609	6.84636e-21	4.34925e-19	KCl_6h	ENSMUSG00000062202	Btbd9
1066.69	1.43009	0.152698	9.3655	7.56921e-21	4.79031e-19	KCl_6h	ENSMUSG00000019817	Plagl1
1768.19	1.07703	0.115065	9.36018	7.95994e-21	5.01865e-19	KCl_6h	ENSMUSG00000004040	Stat3
623.205	-1.30265	0.139797	-9.31814	1.18396e-20	7.43676e-19	KCl_6h	ENSMUSG00000015889	Lta4h
199.862	-2.14463	0.230683	-9.29689	1.44619e-20	9.05004e-19	KCl_6h	ENSMUSG00000031755	Bbs2
2837.05	0.956743	0.102976	9.29097	1.52892e-20	9.53219e-19	KCl_6h	ENSMUSG00000020823	Sec14l1
220.422	-2.11035	0.227216	-9.28784	1.5745e-20	9.77999e-19	KCl_6h	ENSMUSG00000058145	Adamts17
1596.65	1.02339	0.110377	9.27175	1.83124e-20	1.13327e-18	KCl_6h	ENSMUSG00000001687	Ubl3
1877.52	-0.974048	0.105151	-9.26334	1.9814e-20	1.22169e-18	KCl_6h	ENSMUSG00000075590	Nrbp2
1956.83	0.935903	0.101146	9.253	2.18274e-20	1.34091e-18	KCl_6h	ENSMUSG00000030718	Ppme1
583.27	1.33961	0.14482	9.25017	2.24135e-20	1.37189e-18	KCl_6h	ENSMUSG00000047904	Sstr2
2255.16	1.04649	0.113139	9.24959	2.25348e-20	1.37429e-18	KCl_6h	ENSMUSG00000005514	Por
354.059	-1.63358	0.176677	-9.24613	2.32773e-20	1.41443e-18	KCl_6h	ENSMUSG00000055897	Ppp4r1l-ps
4435.63	0.911146	0.0985744	9.24324	2.39147e-20	1.44792e-18	KCl_6h	ENSMUSG00000021273	Fdft1
987.252	-1.22456	0.132545	-9.23883	2.49219e-20	1.50347e-18	KCl_6h	ENSMUSG00000055675	Kbtbd11
561.731	1.3037	0.141121	9.23818	2.5072e-20	1.50711e-18	KCl_6h	ENSMUSG00000005667	Mthfd2
228.837	2.34015	0.253686	9.22461	2.84599e-20	1.70465e-18	KCl_6h	ENSMUSG00000032135	Mcam
1130.3	1.13735	0.123351	9.22046	2.95821e-20	1.76556e-18	KCl_6h	ENSMUSG00000024378	Stard4
1134.74	1.03716	0.112578	9.21277	3.17809e-20	1.89006e-18	KCl_6h	ENSMUSG00000035953	Tmem55b
3354.19	0.926616	0.100605	9.21047	3.24709e-20	1.92427e-18	KCl_6h	ENSMUSG00000006676	Usp19
124.699	2.44278	0.265335	9.2064	3.3725e-20	1.99156e-18	KCl_6h	ENSMUSG00000018102	Hist1h2bc
790.844	1.25005	0.135957	9.19444	3.76942e-20	2.21814e-18	KCl_6h	ENSMUSG00000015745	Plekho1
4028.57	0.850108	0.0925363	9.18675	4.04882e-20	2.37422e-18	KCl_6h	ENSMUSG00000029016	Clcn6
3010.49	0.92237	0.10047	9.18057	4.28814e-20	2.4971e-18	KCl_6h	ENSMUSG00000011877	Git1
1537.8	-1.40414	0.152944	-9.18076	4.28077e-20	2.4971e-18	KCl_6h	ENSMUSG00000020776	Fbf1
494.603	-1.4057	0.153379	-9.16485	4.96164e-20	2.8793e-18	KCl_6h	ENSMUSG00000029319	Coq2
1303.21	1.28773	0.140657	9.15516	5.42786e-20	3.13899e-18	KCl_6h	ENSMUSG00000022174	Dad1
2938.19	0.962958	0.105236	9.15046	5.66923e-20	3.26731e-18	KCl_6h	ENSMUSG00000033578	Tmem35a
773.26	-1.20189	0.131379	-9.14822	5.78768e-20	3.32415e-18	KCl_6h	ENSMUSG00000001173	Ocrl
660.209	1.18846	0.130023	9.14037	6.224e-20	3.56255e-18	KCl_6h	ENSMUSG00000058440	Nrf1
4297	1.07391	0.117563	9.13474	6.55624e-20	3.73996e-18	KCl_6h	ENSMUSG00000041571	Selenow
3495.05	1.08406	0.118738	9.12992	6.8553e-20	3.8973e-18	KCl_6h	ENSMUSG00000037364	Srrt
214.558	-1.99263	0.218359	-9.12544	7.14479e-20	4.04815e-18	KCl_6h	ENSMUSG00000037890	Wdr19
326.95	-1.63635	0.179507	-9.11581	7.80861e-20	4.40937e-18	KCl_6h	ENSMUSG00000031631	Cfap97
180.876	-2.21126	0.242831	-9.10614	8.53679e-20	4.80438e-18	KCl_6h	ENSMUSG00000097908	4933404O12Rik
694.013	-1.25379	0.13776	-9.10129	8.92668e-20	5.007e-18	KCl_6h	ENSMUSG00000021666	Gfm2
2273.15	-0.923351	0.101472	-9.09958	9.0685e-20	5.06959e-18	KCl_6h	ENSMUSG00000041329	Atp1b2
776.221	-1.21274	0.133352	-9.0943	9.52008e-20	5.30436e-18	KCl_6h	ENSMUSG00000038685	Rtel1
3657.75	0.93615	0.102943	9.09385	9.55937e-20	5.30862e-18	KCl_6h	ENSMUSG00000059743	Fdps
64.7859	5.22974	0.575324	9.09008	9.89645e-20	5.47767e-18	KCl_6h	ENSMUSG00000085609	1700016P03Rik
463.263	-1.37768	0.151619	-9.08643	1.02344e-19	5.64608e-18	KCl_6h	ENSMUSG00000063894	Zkscan8
297.953	-1.72139	0.189626	-9.07778	1.10812e-19	6.09318e-18	KCl_6h	ENSMUSG00000020380	Rad50
799.39	-1.28183	0.141586	-9.05331	1.387e-19	7.60178e-18	KCl_6h	ENSMUSG00000057181	5730455P16Rik
459.938	-1.43248	0.15825	-9.05204	1.40323e-19	7.66565e-18	KCl_6h	ENSMUSG00000030323	Ift122
2130.21	-0.984078	0.108753	-9.04876	1.44601e-19	7.87372e-18	KCl_6h	ENSMUSG00000005198	Polr2a
4207.54	0.873607	0.0965995	9.0436	1.51598e-19	8.22799e-18	KCl_6h	ENSMUSG00000029068	Ccnl2
1707.3	-1.03689	0.114814	-9.03105	1.70029e-19	9.19856e-18	KCl_6h	ENSMUSG00000030753	Thap12
5364.36	1.04325	0.115526	9.03044	1.70985e-19	9.22054e-18	KCl_6h	ENSMUSG00000074129	Rpl13a
6817.57	0.89582	0.0994034	9.01197	2.02393e-19	1.08793e-17	KCl_6h	ENSMUSG00000023150	Ivns1abp
429.75	-1.49686	0.166133	-9.01003	2.06004e-19	1.1038e-17	KCl_6h	ENSMUSG00000026792	Lrsam1
200.686	-2.03804	0.226614	-8.99347	2.39544e-19	1.27942e-17	KCl_6h	ENSMUSG00000042851	Zc3h6
364.022	-1.54847	0.172359	-8.98399	2.61121e-19	1.39024e-17	KCl_6h	ENSMUSG00000027650	Tti1
2259.27	0.905724	0.100872	8.97898	2.73282e-19	1.45038e-17	KCl_6h	ENSMUSG00000019558	Slc6a8
215.479	-1.95122	0.21736	-8.97689	2.78534e-19	1.47359e-17	KCl_6h	ENSMUSG00000037325	Bbs7
1026.75	-1.13481	0.126489	-8.97161	2.92207e-19	1.54107e-17	KCl_6h	ENSMUSG00000031993	Snx19
905.803	-1.21736	0.13586	-8.96039	3.2352e-19	1.70087e-17	KCl_6h	ENSMUSG00000002870	Mcm2
754.051	-1.2749	0.142319	-8.95804	3.30505e-19	1.73215e-17	KCl_6h	ENSMUSG00000021913	Ogdhl
271.184	-1.81336	0.203302	-8.91955	4.68187e-19	2.44609e-17	KCl_6h	ENSMUSG00000070476	Fam217b
863.873	1.24286	0.139352	8.91883	4.71257e-19	2.45449e-17	KCl_6h	ENSMUSG00000039886	Tmem120a
1121.84	1.06173	0.119121	8.91303	4.96565e-19	2.5783e-17	KCl_6h	ENSMUSG00000060780	Lrrtm1
2681.32	1.12285	0.126174	8.89919	5.62557e-19	2.91193e-17	KCl_6h	ENSMUSG00000075012	Fjx1
2226.57	0.978785	0.110171	8.88425	6.43533e-19	3.32083e-17	KCl_6h	ENSMUSG00000030401	Rtn2
1802.43	0.963497	0.108516	8.87888	6.75347e-19	3.47431e-17	KCl_6h	ENSMUSG00000019966	Kitl
2556.32	-1.00822	0.113564	-8.87799	6.80783e-19	3.48341e-17	KCl_6h	ENSMUSG00000007097	Atp1a2
1735.69	0.962518	0.108417	8.87791	6.81271e-19	3.48341e-17	KCl_6h	ENSMUSG00000046985	Tapt1
2830.65	0.92555	0.104274	8.87615	6.92148e-19	3.52827e-17	KCl_6h	ENSMUSG00000013858	Tmem259
169.303	-2.32728	0.262368	-8.87029	7.29574e-19	3.70778e-17	KCl_6h	ENSMUSG00000042662	Dusp15
1001.42	1.04389	0.117689	8.8699	7.32129e-19	3.70953e-17	KCl_6h	ENSMUSG00000022114	Spry2
602.804	1.2245	0.138129	8.86491	7.65661e-19	3.86774e-17	KCl_6h	ENSMUSG00000043587	Pxylp1
562.625	-1.2631	0.142521	-8.86259	7.81764e-19	3.93722e-17	KCl_6h	ENSMUSG00000042659	Arrdc4
357.621	-1.54264	0.174133	-8.85899	8.07414e-19	4.05423e-17	KCl_6h	ENSMUSG00000024135	Srbd1
616.143	1.23581	0.139527	8.85709	8.21277e-19	4.11153e-17	KCl_6h	ENSMUSG00000002881	Nab1
825.409	-1.20657	0.136289	-8.85298	8.52093e-19	4.24049e-17	KCl_6h	ENSMUSG00000005410	Mcm5
286.723	-1.73847	0.196371	-8.85301	8.51927e-19	4.24049e-17	KCl_6h	ENSMUSG00000029263	Pigg
1076.42	-1.21914	0.137864	-8.84304	9.31529e-19	4.62209e-17	KCl_6h	ENSMUSG00000061607	Mdc1
432.663	1.37122	0.155074	8.84238	9.36987e-19	4.63546e-17	KCl_6h	ENSMUSG00000028967	Errfi1
750.371	-1.23746	0.140264	-8.82239	1.12047e-18	5.52688e-17	KCl_6h	ENSMUSG00000040022	Rab11fip2
882.247	1.36754	0.155296	8.80605	1.29638e-18	6.37583e-17	KCl_6h	ENSMUSG00000021699	Pde4d
700.579	1.14516	0.130085	8.80313	1.33047e-18	6.52434e-17	KCl_6h	ENSMUSG00000038705	Gmeb2
1825.3	-1.09925	0.124888	-8.80188	1.34542e-18	6.57843e-17	KCl_6h	ENSMUSG00000070498	Tmem132b
693.032	-1.19771	0.136219	-8.79247	1.46306e-18	7.13283e-17	KCl_6h	ENSMUSG00000005125	Ndrg1
171.41	-2.19624	0.249937	-8.78719	1.5335e-18	7.45457e-17	KCl_6h	ENSMUSG00000062646	Ganc
7409.5	-0.814579	0.0928143	-8.77644	1.68738e-18	8.17891e-17	KCl_6h	ENSMUSG00000020290	Xpo1
587.07	-1.42195	0.16212	-8.77095	1.77157e-18	8.56227e-17	KCl_6h	ENSMUSG00000046204	Pnma2
522.927	1.43742	0.163963	8.7667	1.83985e-18	8.86671e-17	KCl_6h	ENSMUSG00000056596	Trnp1
661.177	1.22265	0.139585	8.75922	1.96611e-18	9.44801e-17	KCl_6h	ENSMUSG00000089832	Shkbp1
837.345	-1.25902	0.143761	-8.75777	1.99144e-18	9.54243e-17	KCl_6h	ENSMUSG00000013629	Cad
35074	-0.785271	0.0896924	-8.75516	2.03817e-18	9.73851e-17	KCl_6h	ENSMUSG00000064367	ND5
474.535	-1.43078	0.163484	-8.75184	2.09903e-18	1.00008e-16	KCl_6h	ENSMUSG00000039254	Pomt1
113.69	2.4349	0.278267	8.75024	2.12897e-18	1.01147e-16	KCl_6h	ENSMUSG00000051246	Msantd1
2889.35	0.883224	0.100959	8.74831	2.16578e-18	1.02605e-16	KCl_6h	ENSMUSG00000021701	Plk2
196.864	-2.09834	0.239921	-8.74596	2.21127e-18	1.04466e-16	KCl_6h	ENSMUSG00000033906	Zdhhc15
95.9823	2.61151	0.299408	8.72224	2.72742e-18	1.28487e-16	KCl_6h	ENSMUSG00000040016	Ptger3
382.566	-1.44202	0.165429	-8.71682	2.86113e-18	1.34409e-16	KCl_6h	ENSMUSG00000037355	Uvssa
1195.6	1.05394	0.120931	8.71528	2.90047e-18	1.35877e-16	KCl_6h	ENSMUSG00000019951	Uhrf1bp1l
21438.5	0.842064	0.0969554	8.68506	3.7853e-18	1.76834e-16	KCl_6h	ENSMUSG00000093930	Hmgcs1
885.125	1.1979	0.137985	8.68141	3.90899e-18	1.82105e-16	KCl_6h	ENSMUSG00000038975	Rabggtb
626.62	-1.32441	0.152602	-8.67886	3.9975e-18	1.85712e-16	KCl_6h	ENSMUSG00000029469	Ift81
447.247	1.46697	0.169305	8.66464	4.5294e-18	2.09841e-16	KCl_6h	ENSMUSG00000024190	Dusp1
4042.2	0.853594	0.0986923	8.64905	5.1932e-18	2.39932e-16	KCl_6h	ENSMUSG00000031428	Zcchc18
10440.8	0.736949	0.0853681	8.63261	5.99671e-18	2.76293e-16	KCl_6h	ENSMUSG00000036766	Dner
3239.63	0.960937	0.111426	8.62401	6.465e-18	2.97053e-16	KCl_6h	ENSMUSG00000097545	Mir124a-1hg
1902.89	1.01508	0.117718	8.62301	6.52168e-18	2.98839e-16	KCl_6h	ENSMUSG00000007207	Stx1a
1186.94	-1.11398	0.12923	-8.6201	6.68959e-18	3.05698e-16	KCl_6h	ENSMUSG00000058594	Fbxo18
532.133	-1.30388	0.151378	-8.61338	7.09395e-18	3.23295e-16	KCl_6h	ENSMUSG00000034867	Ankrd27
616.219	1.1818	0.137388	8.60191	7.84006e-18	3.5633e-16	KCl_6h	ENSMUSG00000029330	Cds1
948.107	1.18594	0.138001	8.59374	8.41828e-18	3.81575e-16	KCl_6h	ENSMUSG00000001627	Ifrd1
2334.77	0.88497	0.102993	8.59253	8.5072e-18	3.84567e-16	KCl_6h	ENSMUSG00000003072	Atp5d
630.376	1.21684	0.141712	8.58675	8.94638e-18	4.03333e-16	KCl_6h	ENSMUSG00000024193	Phf1
873.274	1.06302	0.124058	8.56866	1.04692e-17	4.70723e-16	KCl_6h	ENSMUSG00000023051	Tarbp2
1840.83	0.978017	0.114159	8.56712	1.06105e-17	4.75797e-16	KCl_6h	ENSMUSG00000037851	Iars
2819.7	-1.04814	0.122555	-8.55243	1.20524e-17	5.39014e-16	KCl_6h	ENSMUSG00000020914	Top2a
1016.99	1.04191	0.121911	8.54654	1.26831e-17	5.65712e-16	KCl_6h	ENSMUSG00000024571	Gm16286
657.896	1.16495	0.136314	8.54604	1.2738e-17	5.66654e-16	KCl_6h	ENSMUSG00000090125	Pou3f1
361.399	-1.57171	0.184032	-8.54042	1.33731e-17	5.93333e-16	KCl_6h	ENSMUSG00000058325	Dock1
420.475	1.40487	0.164572	8.53654	1.38295e-17	6.11966e-16	KCl_6h	ENSMUSG00000074661
1238.64	1.00504	0.117746	8.53566	1.39355e-17	6.15032e-16	KCl_6h	ENSMUSG00000018736	Ndel1
415.058	1.36852	0.160542	8.52438	1.5363e-17	6.76256e-16	KCl_6h	ENSMUSG00000060862	Zbtb40
2652.77	-1.16956	0.137256	-8.52101	1.5817e-17	6.94417e-16	KCl_6h	ENSMUSG00000053024	Cntn2
2812.78	0.908753	0.106709	8.51619	1.64891e-17	7.22035e-16	KCl_6h	ENSMUSG00000022982	Sod1
2005.19	1.08759	0.128055	8.49321	2.01015e-17	8.77922e-16	KCl_6h	ENSMUSG00000046062	Ppp1r15b
556.466	-1.33203	0.156875	-8.49102	2.04824e-17	8.92236e-16	KCl_6h	ENSMUSG00000066129	Kndc1
387.381	-1.46222	0.172423	-8.48046	2.24315e-17	9.74608e-16	KCl_6h	ENSMUSG00000020752	Recql5
221.73	1.77841	0.210043	8.46689	2.52021e-17	1.09216e-15	KCl_6h	ENSMUSG00000033594	Spata2l
856.233	-1.10595	0.130776	-8.45684	2.74732e-17	1.18751e-15	KCl_6h	ENSMUSG00000041328	Pcf11
16079.3	0.768729	0.0909043	8.45647	2.75593e-17	1.18817e-15	KCl_6h	ENSMUSG00000056201	Cfl1
1727.38	1.15104	0.136165	8.45326	2.83283e-17	1.21819e-15	KCl_6h	ENSMUSG00000037771	Slc32a1
1016.74	-1.02598	0.121378	-8.45282	2.84353e-17	1.21966e-15	KCl_6h	ENSMUSG00000006586	Runx1t1
751.746	-1.11807	0.132277	-8.45251	2.85107e-17	1.21978e-15	KCl_6h	ENSMUSG00000018068	Ints2
79.9589	2.85518	0.337821	8.45175	2.86967e-17	1.22461e-15	KCl_6h	ENSMUSG00000032360	Hcrtr2
359.795	-1.45649	0.172342	-8.45112	2.88513e-17	1.22808e-15	KCl_6h	ENSMUSG00000021245	Mlh3
158.774	-2.20065	0.260444	-8.44961	2.92283e-17	1.24098e-15	KCl_6h	ENSMUSG00000002032	Tmem25
156.429	2.01041	0.237976	8.44794	2.96482e-17	1.25563e-15	KCl_6h	ENSMUSG00000050069	Grem2
3564.77	0.829601	0.0982468	8.44405	3.06532e-17	1.29492e-15	KCl_6h	ENSMUSG00000049339	Retreg2
713.572	1.17093	0.138782	8.43717	3.25121e-17	1.37e-15	KCl_6h	ENSMUSG00000079179	Rab10os
952.486	1.46312	0.173671	8.42467	3.61754e-17	1.52055e-15	KCl_6h	ENSMUSG00000020926	Adam11
248.203	-1.68348	0.199917	-8.42092	3.73544e-17	1.56618e-15	KCl_6h	ENSMUSG00000057093	Zfp607b
645.104	1.1897	0.141541	8.40532	4.26702e-17	1.78459e-15	KCl_6h	ENSMUSG00000045287	Rtn4rl1
4925.28	0.834577	0.0992984	8.40474	4.28807e-17	1.78894e-15	KCl_6h	ENSMUSG00000031144	Syp
3392.66	0.817078	0.0972234	8.40412	4.31069e-17	1.79391e-15	KCl_6h	ENSMUSG00000017707	Serinc3
2040.56	-1.05736	0.125901	-8.3984	4.52605e-17	1.87887e-15	KCl_6h	ENSMUSG00000068373	D430041D05Rik
3198.17	0.912117	0.10864	8.39576	4.62879e-17	1.91678e-15	KCl_6h	ENSMUSG00000030846	Tial1
94.7672	2.49893	0.298004	8.38556	5.04848e-17	2.08542e-15	KCl_6h	ENSMUSG00000087042	Gm11611
271.076	-1.63396	0.194872	-8.38478	5.082e-17	2.09411e-15	KCl_6h	ENSMUSG00000023923	Tbc1d5
4654.61	0.845375	0.100858	8.38186	5.20964e-17	2.14144e-15	KCl_6h	ENSMUSG00000006273	Atp6v1b2
396.088	-1.58286	0.188906	-8.37909	5.33379e-17	2.18711e-15	KCl_6h	ENSMUSG00000029055	Plch2
5492.17	0.827409	0.098774	8.37679	5.43923e-17	2.22491e-15	KCl_6h	ENSMUSG00000032336	Nptn
3474.37	0.937179	0.112066	8.36275	6.12718e-17	2.50022e-15	KCl_6h	ENSMUSG00000016933	Plcg1
2550.88	-1.14007	0.136376	-8.3598	6.28271e-17	2.55746e-15	KCl_6h	ENSMUSG00000025128	Bhlhe22
1451.25	1.15338	0.138147	8.34893	6.88854e-17	2.79728e-15	KCl_6h	ENSMUSG00000027298	Tyro3
497.165	-1.37372	0.164633	-8.34414	7.17313e-17	2.90581e-15	KCl_6h	ENSMUSG00000029012	Orc5
1847.93	1.02489	0.122867	8.34147	7.33745e-17	2.96521e-15	KCl_6h	ENSMUSG00000030741	Spns1
338.56	-1.50725	0.181543	-8.30244	1.01995e-16	4.1119e-15	KCl_6h	ENSMUSG00000026199	Ankzf1
885.544	1.00533	0.1212	8.29486	1.08713e-16	4.37224e-15	KCl_6h	ENSMUSG00000021725	Parp8
581.331	1.16396	0.140349	8.29337	1.10084e-16	4.4168e-15	KCl_6h	ENSMUSG00000032507	Fbxl2
7575.25	1.10974	0.133841	8.29144	1.11889e-16	4.47852e-15	KCl_6h	ENSMUSG00000033161	Atp1a1
4434.03	0.923565	0.111401	8.29046	1.12808e-16	4.50455e-15	KCl_6h	ENSMUSG00000092035	Peg10
489.731	-1.32115	0.159463	-8.28496	1.18151e-16	4.7067e-15	KCl_6h	ENSMUSG00000066800	Rnasel
1266	0.939247	0.113453	8.27871	1.24521e-16	4.94867e-15	KCl_6h	ENSMUSG00000059811	Atl2
5542.77	0.850893	0.102788	8.27814	1.25119e-16	4.96068e-15	KCl_6h	ENSMUSG00000006333	Rps9
1161.91	-1.13235	0.13681	-8.2768	1.26525e-16	5.00461e-15	KCl_6h	ENSMUSG00000024220	Zfp523
737.37	1.28448	0.1554	8.26561	1.38982e-16	5.4844e-15	KCl_6h	ENSMUSG00000028893	Sesn2
2645.15	0.968575	0.117212	8.26344	1.41534e-16	5.57198e-15	KCl_6h	ENSMUSG00000036057	Ptpn23
370.194	-1.39539	0.169002	-8.25667	1.49799e-16	5.87732e-15	KCl_6h	ENSMUSG00000037007	Zfp113
854.485	1.00188	0.121344	8.25651	1.49991e-16	5.87732e-15	KCl_6h	ENSMUSG00000058587	Tmod3
308.095	1.49051	0.180652	8.25073	1.57436e-16	6.15467e-15	KCl_6h	ENSMUSG00000023192	Grm2
895.067	-1.07673	0.130698	-8.23829	1.74687e-16	6.81319e-15	KCl_6h	ENSMUSG00000021038	Vipas39
745.349	1.04031	0.126287	8.23767	1.75603e-16	6.83304e-15	KCl_6h	ENSMUSG00000056367	Actr3b
4888.37	0.759477	0.092228	8.23478	1.79889e-16	6.98362e-15	KCl_6h	ENSMUSG00000028347	Tmeff1
204.274	-1.80581	0.219405	-8.23048	1.8646e-16	7.22197e-15	KCl_6h	ENSMUSG00000039795	Zfand1
1955.08	-0.845222	0.102736	-8.22715	1.9172e-16	7.40862e-15	KCl_6h	ENSMUSG00000060206	Zfp462
774.396	1.05585	0.128344	8.22678	1.92315e-16	7.4145e-15	KCl_6h	ENSMUSG00000022139	Mbnl2
1240.2	0.980773	0.119236	8.22547	1.94434e-16	7.47901e-15	KCl_6h	ENSMUSG00000042303	Sgsm3
1355.23	0.892928	0.108586	8.22327	1.98034e-16	7.60005e-15	KCl_6h	ENSMUSG00000030872	Gga2
2622.91	0.875895	0.106539	8.22137	2.01186e-16	7.70342e-15	KCl_6h	ENSMUSG00000069171	Nr2f1
72.5693	4.01936	0.489313	8.21431	2.13395e-16	8.15226e-15	KCl_6h	ENSMUSG00000021647	Cartpt
673.035	-1.14943	0.139996	-8.21048	2.203e-16	8.39692e-15	KCl_6h	ENSMUSG00000010064	Slc38a3
635.863	1.27471	0.155283	8.20892	2.23184e-16	8.48758e-15	KCl_6h	ENSMUSG00000019906	Lin7a
275.804	-1.58332	0.193176	-8.19626	2.47983e-16	9.40932e-15	KCl_6h	ENSMUSG00000028080	Lrba
166.439	-2.0841	0.254412	-8.19181	2.5733e-16	9.74194e-15	KCl_6h	ENSMUSG00000071669	Snx29
250.351	1.56659	0.191251	8.19125	2.58528e-16	9.76526e-15	KCl_6h	ENSMUSG00000035355	Kcnh4
2147.02	0.912458	0.111408	8.19023	2.6073e-16	9.8263e-15	KCl_6h	ENSMUSG00000036646	Man1b1
2716.94	-0.920126	0.112391	-8.18683	2.68186e-16	1.00846e-14	KCl_6h	ENSMUSG00000030307	Slc6a11
893.766	1.00457	0.122739	8.18466	2.73072e-16	1.02454e-14	KCl_6h	ENSMUSG00000022193	Psmb5
465.07	-1.26437	0.154549	-8.18101	2.81476e-16	1.05371e-14	KCl_6h	ENSMUSG00000027550	Lrrcc1
4479.62	-0.871914	0.106637	-8.17644	2.92351e-16	1.09198e-14	KCl_6h	ENSMUSG00000071337	Tia1
754.705	-1.0993	0.134461	-8.17565	2.94268e-16	1.09671e-14	KCl_6h	ENSMUSG00000040488	Ltbp4
1163.81	1.06396	0.130231	8.16983	3.08816e-16	1.14837e-14	KCl_6h	ENSMUSG00000080242	Gm15487
3541.29	0.86803	0.106253	8.16946	3.09785e-16	1.14943e-14	KCl_6h	ENSMUSG00000043388	Tmem130
1561.78	0.917414	0.112431	8.15983	3.35488e-16	1.24205e-14	KCl_6h	ENSMUSG00000078716	Tmem8b
520.944	1.25209	0.153505	8.15668	3.4437e-16	1.27212e-14	KCl_6h	ENSMUSG00000024713	Pcsk5
5524.47	0.756359	0.0927351	8.15612	3.45958e-16	1.27518e-14	KCl_6h	ENSMUSG00000028034	Fubp1
734.512	-1.11028	0.13624	-8.14946	3.65554e-16	1.34445e-14	KCl_6h	ENSMUSG00000005374	Tbl2
876.746	1.13501	0.139417	8.14112	3.91638e-16	1.43724e-14	KCl_6h	ENSMUSG00000062300	Nectin2
294.503	-1.63861	0.201496	-8.13219	4.21587e-16	1.54376e-14	KCl_6h	ENSMUSG00000032498	Mlh1
196.9	-1.90237	0.234092	-8.1266	4.41492e-16	1.61313e-14	KCl_6h	ENSMUSG00000038122	Tbc1d32
1108.73	0.970658	0.11947	8.1247	4.48456e-16	1.63501e-14	KCl_6h	ENSMUSG00000005672	Kit
320.277	1.62236	0.199726	8.12291	4.55128e-16	1.65574e-14	KCl_6h	ENSMUSG00000041771	Slc24a4
765.496	-1.04995	0.129266	-8.1224	4.57043e-16	1.6591e-14	KCl_6h	ENSMUSG00000029003	Mad2l2
1618.4	0.942668	0.116356	8.10162	5.42339e-16	1.96449e-14	KCl_6h	ENSMUSG00000061518	Cox5b
1035.61	-0.972782	0.120078	-8.10126	5.4391e-16	1.96593e-14	KCl_6h	ENSMUSG00000030102	Itpr1
840.119	1.11823	0.138151	8.09427	5.76109e-16	2.07783e-14	KCl_6h	ENSMUSG00000027361	Gabpb1
476.036	1.22552	0.151445	8.09216	5.86138e-16	2.10947e-14	KCl_6h	ENSMUSG00000029552	Tes
312.646	-1.61608	0.199719	-8.09174	5.88161e-16	2.11221e-14	KCl_6h	ENSMUSG00000029414	Kntc1
283.686	-1.59385	0.197067	-8.08784	6.07299e-16	2.17628e-14	KCl_6h	ENSMUSG00000021785	Ngly1
568.705	-1.16256	0.14389	-8.07951	6.50271e-16	2.32531e-14	KCl_6h	ENSMUSG00000034413	Neurl1b
423.116	1.37115	0.169791	8.07554	6.7179e-16	2.39715e-14	KCl_6h	ENSMUSG00000021448	Shc3
887.309	1.04131	0.129049	8.06906	7.08391e-16	2.52238e-14	KCl_6h	ENSMUSG00000036957	Lrfn3
591.961	1.07752	0.13361	8.06468	7.34277e-16	2.60902e-14	KCl_6h	ENSMUSG00000031647	Mfap3l
79.3583	2.69805	0.334828	8.05802	7.75398e-16	2.7493e-14	KCl_6h	ENSMUSG00000028441	1110017D15Rik
99.9015	2.35861	0.292761	8.05644	7.85499e-16	2.77924e-14	KCl_6h	ENSMUSG00000025597	Klhl4
13651.9	0.82301	0.102214	8.05186	8.15483e-16	2.87926e-14	KCl_6h	ENSMUSG00000097451	Rian
298.351	-1.55003	0.192577	-8.04886	8.35691e-16	2.94441e-14	KCl_6h	ENSMUSG00000041650	Pcca
844.104	1.0352	0.128649	8.04672	8.50445e-16	2.99011e-14	KCl_6h	ENSMUSG00000042292	Mkl1
54.1435	3.57243	0.444153	8.04324	8.74934e-16	3.06977e-14	KCl_6h	ENSMUSG00000020447	Npc1l1
2225.06	0.867479	0.107892	8.04024	8.96612e-16	3.13926e-14	KCl_6h	ENSMUSG00000019082	Slc25a22
3377.14	0.865927	0.107721	8.03864	9.08441e-16	3.17406e-14	KCl_6h	ENSMUSG00000022255	Mtdh
283.379	-1.50292	0.187041	-8.03526	9.33842e-16	3.25602e-14	KCl_6h	ENSMUSG00000039765	Cc2d2a
1404.54	1.03007	0.128253	8.03157	9.62296e-16	3.34827e-14	KCl_6h	ENSMUSG00000031556	Tm2d2
354.806	-1.45075	0.180996	-8.01537	1.09809e-15	3.81287e-14	KCl_6h	ENSMUSG00000042642	Flad1
762.798	-1.06912	0.133416	-8.0134	1.11576e-15	3.86619e-14	KCl_6h	ENSMUSG00000071064	Zfp827
483.346	-1.21664	0.1519	-8.00945	1.15221e-15	3.98201e-14	KCl_6h	ENSMUSG00000001018	Snapin
3329.47	0.834625	0.104207	8.00927	1.15393e-15	3.98201e-14	KCl_6h	ENSMUSG00000027834	Serpini1
97.3917	-2.74307	0.3431	-7.99496	1.29617e-15	4.46367e-14	KCl_6h	ENSMUSG00000030255	Sspn
177.925	-2.01704	0.252523	-7.98755	1.37642e-15	4.7303e-14	KCl_6h	ENSMUSG00000025188	Hps1
1609.57	0.857435	0.107416	7.98239	1.43532e-15	4.92266e-14	KCl_6h	ENSMUSG00000034163	Zfc3h1
1795.1	0.825383	0.103419	7.98096	1.45203e-15	4.96979e-14	KCl_6h	ENSMUSG00000028670	Lypla2
1359.04	0.926344	0.116084	7.97994	1.46402e-15	5.00062e-14	KCl_6h	ENSMUSG00000052456	Asna1
410.295	1.27874	0.160254	7.97949	1.46934e-15	5.00861e-14	KCl_6h	ENSMUSG00000069135	Fgfr1op
1554.22	0.833845	0.104548	7.9757	1.51515e-15	5.15429e-14	KCl_6h	ENSMUSG00000020190	Mknk2
1130.98	-0.908611	0.113945	-7.97411	1.53479e-15	5.21052e-14	KCl_6h	ENSMUSG00000034910	Pygo1
450.437	-1.28049	0.160637	-7.97138	1.56912e-15	5.3163e-14	KCl_6h	ENSMUSG00000003273	Car11
655.854	1.0844	0.136133	7.96578	1.64184e-15	5.55148e-14	KCl_6h	ENSMUSG00000024245	Tmem178
1526.88	0.892224	0.112124	7.95748	1.75581e-15	5.92488e-14	KCl_6h	ENSMUSG00000005447	Pafah1b3
7601.78	0.72868	0.0916058	7.95451	1.79836e-15	6.05627e-14	KCl_6h	ENSMUSG00000019302	Atp6v0a1
267.923	-1.52769	0.192093	-7.9529	1.82203e-15	6.12369e-14	KCl_6h	ENSMUSG00000036775	Decr2
1033.65	0.944496	0.1188	7.95028	1.86097e-15	6.24207e-14	KCl_6h	ENSMUSG00000046562	Unc119b
3924.4	0.965768	0.12153	7.94675	1.91466e-15	6.40935e-14	KCl_6h	ENSMUSG00000008153	Clstn3
143.724	-2.10996	0.265554	-7.94552	1.93371e-15	6.46021e-14	KCl_6h	ENSMUSG00000097287	D130017N08Rik
317.46	-1.54827	0.194896	-7.94407	1.9566e-15	6.5237e-14	KCl_6h	ENSMUSG00000035228	Ccdc106
78.3888	-3.27241	0.412253	-7.93789	2.05657e-15	6.8434e-14	KCl_6h	ENSMUSG00000075569	Pms2
278.267	1.58756	0.200039	7.93629	2.08326e-15	6.91849e-14	KCl_6h	ENSMUSG00000046727	Cystm1
5390.07	1.12596	0.141955	7.93176	2.16057e-15	7.16104e-14	KCl_6h	ENSMUSG00000093674	Rpl41
1105.72	-1.13146	0.142744	-7.92652	2.25381e-15	7.45535e-14	KCl_6h	ENSMUSG00000046607	Hrk
390.913	1.40167	0.176882	7.92435	2.29341e-15	7.57142e-14	KCl_6h	ENSMUSG00000051111	Sv2c
181.483	-1.9203	0.242454	-7.92026	2.37023e-15	7.80965e-14	KCl_6h	ENSMUSG00000028789	Azin2
2914.47	0.895769	0.113147	7.91683	2.43635e-15	8.01178e-14	KCl_6h	ENSMUSG00000030465	Psd3
646.421	-1.09958	0.138968	-7.91251	2.52248e-15	8.27876e-14	KCl_6h	ENSMUSG00000038042	Ptpdc1
5278.86	0.995044	0.125888	7.90422	2.69624e-15	8.81456e-14	KCl_6h	ENSMUSG00000070880	Gad1
552.4	1.22813	0.155373	7.90438	2.69281e-15	8.81456e-14	KCl_6h	ENSMUSG00000098220
3483.88	1.04623	0.132384	7.90295	2.72368e-15	8.88693e-14	KCl_6h	ENSMUSG00000037563	Rps16
930.063	-0.971198	0.122982	-7.89705	2.85578e-15	9.29985e-14	KCl_6h	ENSMUSG00000067150	Xpo5
206.463	-1.80976	0.229297	-7.89266	2.95804e-15	9.61422e-14	KCl_6h	ENSMUSG00000002781	Tmem143
395.625	-1.40704	0.178379	-7.88793	3.07236e-15	9.96644e-14	KCl_6h	ENSMUSG00000025086	Trub1
1829.84	0.919776	0.116624	7.88666	3.10373e-15	1.00488e-13	KCl_6h	ENSMUSG00000048154	Kmt2d
169.288	-2.13141	0.270361	-7.88357	3.18157e-15	1.0281e-13	KCl_6h	ENSMUSG00000050312	Nsun3
418.825	-1.24852	0.158567	-7.87376	3.4413e-15	1.10989e-13	KCl_6h	ENSMUSG00000013878	Rnf170
2875.32	0.853565	0.108514	7.86597	3.66242e-15	1.17893e-13	KCl_6h	ENSMUSG00000021700	Rab3c
3465.23	0.764451	0.0972305	7.86226	3.77255e-15	1.20974e-13	KCl_6h	ENSMUSG00000011752	Pgam1
4509.26	0.768457	0.0977377	7.86244	3.76728e-15	1.20974e-13	KCl_6h	ENSMUSG00000020577	Tspan13
867.615	-1.05026	0.133606	-7.86084	3.81574e-15	1.22126e-13	KCl_6h	ENSMUSG00000042055	Wdr11
992.562	-0.984255	0.125271	-7.85702	3.93364e-15	1.25659e-13	KCl_6h	ENSMUSG00000024978	Gpam
332.366	1.32742	0.169078	7.85091	4.13029e-15	1.3169e-13	KCl_6h	ENSMUSG00000063760	Rnf217
4516.12	0.871789	0.111184	7.84094	4.47201e-15	1.42315e-13	KCl_6h	ENSMUSG00000023236	Scg5
836.12	-1.23339	0.157409	-7.83555	4.66797e-15	1.48227e-13	KCl_6h	ENSMUSG00000020704	Asic2
119.429	-2.32382	0.296581	-7.83535	4.67545e-15	1.48227e-13	KCl_6h	ENSMUSG00000033486	Catsper2
2317.23	-0.819838	0.104688	-7.83122	4.83156e-15	1.52887e-13	KCl_6h	ENSMUSG00000029005	Draxin
795.238	-1.05548	0.134853	-7.8269	5.00064e-15	1.57939e-13	KCl_6h	ENSMUSG00000043496	Tril
1037.49	-1.04598	0.13367	-7.82509	5.07282e-15	1.59918e-13	KCl_6h	ENSMUSG00000047935	Sox1ot
424.644	-1.33015	0.170076	-7.82089	5.24507e-15	1.65038e-13	KCl_6h	ENSMUSG00000027676	Ccdc39
343.297	1.32714	0.169764	7.81755	5.38629e-15	1.69164e-13	KCl_6h	ENSMUSG00000004931	Apba3
1932.53	0.805629	0.103152	7.81014	5.71225e-15	1.79066e-13	KCl_6h	ENSMUSG00000030410	Dmwd
13031.7	-0.705812	0.090397	-7.80792	5.81417e-15	1.81921e-13	KCl_6h	ENSMUSG00000042506	Usp22
1249.93	0.906303	0.116111	7.80552	5.92558e-15	1.85061e-13	KCl_6h	ENSMUSG00000042298	Ttc19
953.591	-0.954063	0.122299	-7.80108	6.1378e-15	1.91333e-13	KCl_6h	ENSMUSG00000020962	Gtf2a1
1915.09	0.847884	0.108766	7.79548	6.41651e-15	1.9965e-13	KCl_6h	ENSMUSG00000047514	Tspyl1
456.954	-1.2996	0.166783	-7.79212	6.58917e-15	2.04643e-13	KCl_6h	ENSMUSG00000027568	Ntsr1
1649.28	0.871395	0.112019	7.77896	7.3125e-15	2.26688e-13	KCl_6h	ENSMUSG00000022744	Cldnd1
141.4	-2.17327	0.279429	-7.77753	7.39532e-15	2.28832e-13	KCl_6h	ENSMUSG00000034121	Mks1
688.605	1.09119	0.140415	7.77117	7.77657e-15	2.40186e-13	KCl_6h	ENSMUSG00000071014	Ndufb6
7029.85	0.856386	0.11021	7.77047	7.81946e-15	2.41067e-13	KCl_6h	ENSMUSG00000035545	Leng8
166.254	-1.97169	0.253867	-7.76662	8.06053e-15	2.48043e-13	KCl_6h	ENSMUSG00000040820	Hlcs
367.977	-1.2917	0.16638	-7.76356	8.25753e-15	2.53639e-13	KCl_6h	ENSMUSG00000017286	Glod4
295.826	-1.45609	0.187669	-7.75882	8.57237e-15	2.62828e-13	KCl_6h	ENSMUSG00000030243	Recql
1203.82	-0.90959	0.117275	-7.75602	8.76339e-15	2.68195e-13	KCl_6h	ENSMUSG00000063801	Ap3s2
206.363	-1.74018	0.224436	-7.75354	8.93666e-15	2.73e-13	KCl_6h	ENSMUSG00000032235	Ice2
948.265	-1.00349	0.129467	-7.75091	9.12363e-15	2.78204e-13	KCl_6h	ENSMUSG00000046844	Vat1l
119.816	-2.29874	0.296658	-7.74878	9.2776e-15	2.82386e-13	KCl_6h	ENSMUSG00000084904	Gm14827
622.184	-1.09612	0.141477	-7.74767	9.35938e-15	2.84359e-13	KCl_6h	ENSMUSG00000059939	9430015G10Rik
2424.22	-0.9032	0.116649	-7.74291	9.71686e-15	2.94686e-13	KCl_6h	ENSMUSG00000028517	Plpp3
2611.49	-0.753864	0.0973884	-7.7408	9.87964e-15	2.99082e-13	KCl_6h	ENSMUSG00000027309	4930402H24Rik
1170.16	0.910879	0.117686	7.73993	9.94698e-15	3.00578e-13	KCl_6h	ENSMUSG00000022075	Rhobtb2
643.057	-1.33985	0.173132	-7.73886	1.0031e-14	3.02573e-13	KCl_6h	ENSMUSG00000040097	Flywch1
139.031	2.11895	0.273833	7.73811	1.00908e-14	3.03829e-13	KCl_6h	ENSMUSG00000042473	Tbc1d8b
523.562	-1.19661	0.154746	-7.73275	1.05252e-14	3.1634e-13	KCl_6h	ENSMUSG00000031392	Irak1
856.5	0.955733	0.123643	7.7298	1.0772e-14	3.23178e-13	KCl_6h	ENSMUSG00000028466	Creb3
219.304	1.66445	0.215417	7.72663	1.1043e-14	3.30718e-13	KCl_6h	ENSMUSG00000039252	Lgi2
385.841	-1.31774	0.170554	-7.72627	1.10745e-14	3.31071e-13	KCl_6h	ENSMUSG00000026220	Slc16a14
4754.42	0.893822	0.115734	7.72307	1.13559e-14	3.3888e-13	KCl_6h	ENSMUSG00000031818	Cox4i1
893.489	-1.24546	0.16133	-7.71997	1.16354e-14	3.46602e-13	KCl_6h	ENSMUSG00000031762	Mt2
68.2334	2.91088	0.377238	7.71631	1.19749e-14	3.56083e-13	KCl_6h	ENSMUSG00000052415	Tchh
1431.26	0.844484	0.109457	7.71519	1.20801e-14	3.58576e-13	KCl_6h	ENSMUSG00000041769	Ppp2r2d
701.227	1.15769	0.15007	7.71433	1.21624e-14	3.59745e-13	KCl_6h	ENSMUSG00000032641	Gpr19
166.835	1.90302	0.246686	7.71433	1.21622e-14	3.59745e-13	KCl_6h	ENSMUSG00000038180	Spag4
180.754	-1.86618	0.242115	-7.70784	1.27962e-14	3.77825e-13	KCl_6h	ENSMUSG00000025076	Casp7
1903.54	0.874566	0.113544	7.70242	1.33512e-14	3.93522e-13	KCl_6h	ENSMUSG00000018286	Psmb6
1224.66	-1.03159	0.134016	-7.69747	1.38791e-14	4.08361e-13	KCl_6h	ENSMUSG00000028572	Hook1
2221.84	0.93874	0.121981	7.69581	1.40599e-14	4.12958e-13	KCl_6h	ENSMUSG00000021477	Ctsl
372.345	1.27566	0.165874	7.69051	1.46553e-14	4.29691e-13	KCl_6h	ENSMUSG00000035329	Fbxo33
797.471	1.01193	0.131624	7.68805	1.49392e-14	4.37251e-13	KCl_6h	ENSMUSG00000029056	Pank4
270.508	-1.52887	0.199041	-7.68119	1.57614e-14	4.60513e-13	KCl_6h	ENSMUSG00000048550	Thnsl1
598.302	-1.101	0.14342	-7.67675	1.63171e-14	4.7592e-13	KCl_6h	ENSMUSG00000022337	Emc2
2276.49	1.01352	0.132084	7.6733	1.67625e-14	4.88064e-13	KCl_6h	ENSMUSG00000036751	Cox6b1
2844.99	0.801378	0.104477	7.67037	1.71495e-14	4.98464e-13	KCl_6h	ENSMUSG00000044533	Rps2
428.944	-1.25286	0.163442	-7.66551	1.78122e-14	5.16831e-13	KCl_6h	ENSMUSG00000069631	Strada
1990.96	0.783133	0.102205	7.66239	1.82511e-14	5.2865e-13	KCl_6h	ENSMUSG00000056692	D17Wsu92e
3036.39	0.797387	0.104104	7.65948	1.8668e-14	5.39796e-13	KCl_6h	ENSMUSG00000028137	Celf3
121.835	-2.23965	0.292571	-7.65509	1.93183e-14	5.57637e-13	KCl_6h	ENSMUSG00000037108	Zcwpw1
1666.91	0.786297	0.102775	7.65065	1.99959e-14	5.76206e-13	KCl_6h	ENSMUSG00000020134	Peli1
6378.49	0.689448	0.0901208	7.65027	2.00559e-14	5.76943e-13	KCl_6h	ENSMUSG00000078812	Eif5a
424.458	1.15351	0.151032	7.63754	2.21405e-14	6.3582e-13	KCl_6h	ENSMUSG00000026456	Cyb5r1
1367.82	0.830722	0.108781	7.63662	2.22993e-14	6.39285e-13	KCl_6h	ENSMUSG00000024807	Syvn1
1918.73	1.16438	0.152561	7.63222	2.30753e-14	6.60404e-13	KCl_6h	ENSMUSG00000067288	Rps28
575.785	-1.17695	0.154239	-7.63064	2.33594e-14	6.67394e-13	KCl_6h	ENSMUSG00000037259	Dzank1
767.765	-1.1705	0.153481	-7.62636	2.41467e-14	6.88715e-13	KCl_6h	ENSMUSG00000022673	Mcm4
359.533	-1.37332	0.180086	-7.62591	2.42312e-14	6.89951e-13	KCl_6h	ENSMUSG00000031938	4931406C07Rik
7861.11	0.807626	0.105926	7.62447	2.45044e-14	6.96547e-13	KCl_6h	ENSMUSG00000050708	Ftl1
1407.41	0.835299	0.109684	7.61549	2.62701e-14	7.45475e-13	KCl_6h	ENSMUSG00000035521	Gnptg
848.27	0.97191	0.127637	7.61465	2.64409e-14	7.49055e-13	KCl_6h	ENSMUSG00000030707	Coro1a
131.789	2.39287	0.314768	7.60201	2.91561e-14	8.2458e-13	KCl_6h	ENSMUSG00000021680	Crhbp
369.045	1.23979	0.163143	7.5994	2.97499e-14	8.39959e-13	KCl_6h	ENSMUSG00000028680	Plk3
883.751	1.01116	0.133117	7.59597	3.05488e-14	8.61066e-13	KCl_6h	ENSMUSG00000025204	Ndufb8
1137.56	0.962062	0.126671	7.59495	3.07902e-14	8.64963e-13	KCl_6h	ENSMUSG00000004846	Plod3
899.029	0.926308	0.121961	7.5951	3.07551e-14	8.64963e-13	KCl_6h	ENSMUSG00000026270	Capn10
650.438	-1.11558	0.146931	-7.59258	3.13605e-14	8.79509e-13	KCl_6h	ENSMUSG00000050640	Tmem150c
213.458	-1.89339	0.249493	-7.58896	3.2249e-14	9.02919e-13	KCl_6h	ENSMUSG00000021918	Nek4
102.652	2.13656	0.281622	7.58662	3.28367e-14	9.17841e-13	KCl_6h	ENSMUSG00000026768	Itga8
882.737	1.13049	0.149033	7.58551	3.31184e-14	9.24175e-13	KCl_6h	ENSMUSG00000073411	H2-D1
655.09	1.15926	0.152903	7.58172	3.4101e-14	9.50014e-13	KCl_6h	ENSMUSG00000068696	Gpr88
496.714	1.28756	0.170071	7.57076	3.71061e-14	1.03202e-12	KCl_6h	ENSMUSG00000092203	1110038B12Rik
115.433	2.38242	0.315144	7.55976	4.03802e-14	1.12122e-12	KCl_6h	ENSMUSG00000022696	Sidt1
1330.74	-1.23483	0.163349	-7.55945	4.0478e-14	1.12208e-12	KCl_6h	ENSMUSG00000033316	Galnt9
1578.72	0.831726	0.1101	7.55432	4.21068e-14	1.1653e-12	KCl_6h	ENSMUSG00000039470	Zdhhc2
2069.14	0.745216	0.0986703	7.55259	4.26697e-14	1.17894e-12	KCl_6h	ENSMUSG00000078676	Casc3
239.531	1.58213	0.209699	7.54475	4.53156e-14	1.24998e-12	KCl_6h	ENSMUSG00000040511	Pvr
548.392	-1.12506	0.14933	-7.53401	4.92064e-14	1.35508e-12	KCl_6h	ENSMUSG00000032314	Etfa
385.336	1.16133	0.154459	7.51868	5.53325e-14	1.52128e-12	KCl_6h	ENSMUSG00000002409	Dyrk1b
2025.22	0.832544	0.110801	7.51388	5.74011e-14	1.57557e-12	KCl_6h	ENSMUSG00000007603	Dus3l
245.991	1.54681	0.20587	7.51355	5.75447e-14	1.57693e-12	KCl_6h	ENSMUSG00000033377	Palmd
2245.27	1.13668	0.15136	7.50977	5.92326e-14	1.62054e-12	KCl_6h	ENSMUSG00000026959	Grin1
615.136	-1.25097	0.166629	-7.50756	6.02408e-14	1.64544e-12	KCl_6h	ENSMUSG00000031644	Nek1
1169.35	0.924598	0.123185	7.50578	6.10655e-14	1.66525e-12	KCl_6h	ENSMUSG00000053094	Tmem248
1131.13	-0.961911	0.128196	-7.50345	6.21588e-14	1.69231e-12	KCl_6h	ENSMUSG00000020649	Rrm2
992.956	0.891991	0.118905	7.50169	6.30012e-14	1.71247e-12	KCl_6h	ENSMUSG00000042423	Fbrs
1241.92	0.870262	0.11603	7.5003	6.3671e-14	1.72787e-12	KCl_6h	ENSMUSG00000055239	Kcmf1
265.923	1.47612	0.197042	7.49138	6.81519e-14	1.84649e-12	KCl_6h	ENSMUSG00000053560	Ier2
719.693	-1.04202	0.139207	-7.4854	7.13317e-14	1.92952e-12	KCl_6h	ENSMUSG00000026163	Sphkap
1208.58	-0.975764	0.130425	-7.48143	7.35168e-14	1.98543e-12	KCl_6h	ENSMUSG00000036644	Tbc1d9b
1160.81	0.843424	0.112789	7.47786	7.55431e-14	2.03687e-12	KCl_6h	ENSMUSG00000031781	Ciapin1
632.954	1.17178	0.156776	7.47418	7.76847e-14	2.09125e-12	KCl_6h	ENSMUSG00000000278	Scpep1
2045.22	0.866701	0.116014	7.47066	7.97939e-14	2.14459e-12	KCl_6h	ENSMUSG00000062234	Gak
328.195	1.51489	0.2028	7.4699	8.02582e-14	2.15362e-12	KCl_6h	ENSMUSG00000021730	Hcn1
940.421	-0.925766	0.123951	-7.46878	8.09413e-14	2.16848e-12	KCl_6h	ENSMUSG00000032741	Tpcn1
9470.28	0.690768	0.0925493	7.46378	8.40719e-14	2.24876e-12	KCl_6h	ENSMUSG00000022463	Srebf2
112.196	-2.29635	0.30803	-7.45496	8.98922e-14	2.40061e-12	KCl_6h	ENSMUSG00000039043	Arpin
224.279	-1.57428	0.211305	-7.45026	9.3156e-14	2.48382e-12	KCl_6h	ENSMUSG00000020102	Slc16a7
790.546	1.20685	0.162272	7.43721	1.02831e-13	2.73742e-12	KCl_6h	ENSMUSG00000029819	Npy
97.7948	-2.46057	0.330862	-7.43686	1.03103e-13	2.74032e-12	KCl_6h	ENSMUSG00000026632	Tatdn3
562.891	-1.03879	0.139697	-7.43599	1.03789e-13	2.7542e-12	KCl_6h	ENSMUSG00000006010	BC003331
119.464	-2.17053	0.292122	-7.4302	1.08433e-13	2.87289e-12	KCl_6h	ENSMUSG00000002109	Ddb2
15568.1	0.612629	0.0825505	7.42126	1.16011e-13	3.06881e-12	KCl_6h	ENSMUSG00000025393	Atp5b
5232.05	0.787383	0.106241	7.41128	1.25089e-13	3.30372e-12	KCl_6h	ENSMUSG00000062647	Rpl7a
405.459	-1.18864	0.160445	-7.40839	1.27837e-13	3.371e-12	KCl_6h	ENSMUSG00000009733	Tfcp2
127.151	-2.07256	0.27984	-7.40623	1.29943e-13	3.42114e-12	KCl_6h	ENSMUSG00000027353	Mcm8
452.166	-1.18641	0.160231	-7.40437	1.31779e-13	3.46405e-12	KCl_6h	ENSMUSG00000007080	Pole
185.793	-1.71539	0.231899	-7.39713	1.39156e-13	3.65224e-12	KCl_6h	ENSMUSG00000096687	Mfsd4b4
534.413	-1.08949	0.147344	-7.39419	1.42273e-13	3.72823e-12	KCl_6h	ENSMUSG00000038126	Mphosph9
2501.36	0.892805	0.120767	7.39279	1.43781e-13	3.76186e-12	KCl_6h	ENSMUSG00000035390	Brsk1
3517.22	0.74214	0.100429	7.38971	1.47146e-13	3.84391e-12	KCl_6h	ENSMUSG00000023087	Noct
5080.54	1.02317	0.138484	7.38837	1.48641e-13	3.87691e-12	KCl_6h	ENSMUSG00000034799	Unc13a
255.832	-1.51165	0.20469	-7.38509	1.52352e-13	3.96754e-12	KCl_6h	ENSMUSG00000036941	Elac1
498.562	-1.18069	0.159913	-7.38332	1.54386e-13	4.01427e-12	KCl_6h	ENSMUSG00000047248	C2cd3
408.038	1.23449	0.167319	7.37805	1.60626e-13	4.17006e-12	KCl_6h	ENSMUSG00000040857	Erf
587.003	1.01083	0.13701	7.37779	1.60935e-13	4.17162e-12	KCl_6h	ENSMUSG00000014039	Prdm15
212.456	-1.61185	0.218522	-7.37614	1.62948e-13	4.21728e-12	KCl_6h	ENSMUSG00000024253	Dync2li1
139.73	-2.09316	0.283838	-7.37451	1.64954e-13	4.26262e-12	KCl_6h	ENSMUSG00000024186	Rgs11
227.774	-1.58297	0.214701	-7.3729	1.66961e-13	4.30786e-12	KCl_6h	ENSMUSG00000059439	Bcas3
3888.13	0.666714	0.0904483	7.37122	1.69072e-13	4.35562e-12	KCl_6h	ENSMUSG00000022710	Usp7
176.381	1.99103	0.270201	7.36868	1.72332e-13	4.43278e-12	KCl_6h	ENSMUSG00000023905	Tnfrsf12a
954.155	-1.11414	0.151378	-7.35997	1.8395e-13	4.7244e-12	KCl_6h	ENSMUSG00000031302	Nlgn3
866.797	0.96212	0.130736	7.35924	1.84957e-13	4.74299e-12	KCl_6h	ENSMUSG00000030036	Mogs
155.629	-1.82656	0.24822	-7.35863	1.85811e-13	4.75155e-12	KCl_6h	ENSMUSG00000021786	Oxsm
1203.79	-0.951436	0.129296	-7.35859	1.85858e-13	4.75155e-12	KCl_6h	ENSMUSG00000021938	Pspc1
1658.61	-0.936822	0.127367	-7.35532	1.90475e-13	4.86218e-12	KCl_6h	ENSMUSG00000032850	Rnft2
387.052	-1.18391	0.161008	-7.35312	1.93632e-13	4.93527e-12	KCl_6h	ENSMUSG00000044365	Cxxc4
2603.42	0.889918	0.121086	7.34948	1.98985e-13	5.064e-12	KCl_6h	ENSMUSG00000038274	Fau
454.453	-1.147	0.156191	-7.34359	2.07945e-13	5.28402e-12	KCl_6h	ENSMUSG00000022842	Ece2
1960.67	0.807416	0.109981	7.34144	2.11309e-13	5.36136e-12	KCl_6h	ENSMUSG00000028945	Rheb
542.668	1.05857	0.144287	7.33652	2.19223e-13	5.55375e-12	KCl_6h	ENSMUSG00000055866	Per2
465.547	-1.13845	0.155588	-7.31709	2.53404e-13	6.41002e-12	KCl_6h	ENSMUSG00000087177	E130307A14Rik
249.773	-1.47951	0.202272	-7.31447	2.58407e-13	6.52672e-12	KCl_6h	ENSMUSG00000030309	Caprin2
437.017	-1.226	0.167825	-7.30521	2.7683e-13	6.98152e-12	KCl_6h	ENSMUSG00000033624	Pdpr
8499.39	0.810075	0.110904	7.30426	2.78805e-13	7.02077e-12	KCl_6h	ENSMUSG00000029223	Uchl1
630.507	1.08235	0.148225	7.30209	2.83327e-13	7.12397e-12	KCl_6h	ENSMUSG00000016427	Ndufa1
1274.72	0.865564	0.118624	7.29672	2.94857e-13	7.40276e-12	KCl_6h	ENSMUSG00000039782	Cpeb2
380.239	-1.22583	0.168142	-7.29045	3.08915e-13	7.74411e-12	KCl_6h	ENSMUSG00000026344	Lypd1
222.495	-1.72211	0.236237	-7.28976	3.10504e-13	7.77234e-12	KCl_6h	ENSMUSG00000052395	Rft1
272.814	-1.55979	0.214034	-7.28759	3.15539e-13	7.88659e-12	KCl_6h	ENSMUSG00000032842	Abcc10
899.643	-1.12384	0.154231	-7.28678	3.17461e-13	7.92283e-12	KCl_6h	ENSMUSG00000039414	Heatr5b
745.446	-0.970835	0.133407	-7.27724	3.40731e-13	8.49093e-12	KCl_6h	ENSMUSG00000020528	Prpsap2
525.188	-1.14264	0.157177	-7.26975	3.60147e-13	8.96145e-12	KCl_6h	ENSMUSG00000006675	P4htm
1056.42	0.848952	0.116806	7.26808	3.64643e-13	9.0599e-12	KCl_6h	ENSMUSG00000021493	Pdlim7
529.799	-1.06561	0.146682	-7.26478	3.73654e-13	9.27005e-12	KCl_6h	ENSMUSG00000039706	Ldb2
17207.5	0.706827	0.0973331	7.26194	3.81576e-13	9.45259e-12	KCl_6h	ENSMUSG00000022285	Ywhaz
3440.04	-0.740923	0.102077	-7.25844	3.91582e-13	9.68618e-12	KCl_6h	ENSMUSG00000041417	Pik3r1
296.63	-1.3889	0.19136	-7.25805	3.92697e-13	9.69945e-12	KCl_6h	ENSMUSG00000019763	Rmnd1
662.115	-0.989574	0.136388	-7.25559	3.99921e-13	9.86335e-12	KCl_6h	ENSMUSG00000038312	Edem2
980.155	0.891192	0.12287	7.25313	4.07247e-13	1.00293e-11	KCl_6h	ENSMUSG00000052423	B4galt3
1030.68	0.883351	0.121877	7.24789	4.23313e-13	1.04096e-11	KCl_6h	ENSMUSG00000040842	Szrd1
1420.63	1.15776	0.159902	7.24044	4.47241e-13	1.0982e-11	KCl_6h	ENSMUSG00000071528	Usmg5
348.087	-1.35786	0.187662	-7.23565	4.63302e-13	1.13597e-11	KCl_6h	ENSMUSG00000004610	Etfb
2472.88	0.711615	0.0984173	7.23059	4.80901e-13	1.1774e-11	KCl_6h	ENSMUSG00000003269	Cyth2
711.838	0.993906	0.137481	7.22942	4.85051e-13	1.18583e-11	KCl_6h	ENSMUSG00000038174	Fam126b
727.249	-0.968447	0.133996	-7.22743	4.92223e-13	1.20161e-11	KCl_6h	ENSMUSG00000022962	Gart
1122.49	-0.8516	0.117845	-7.22642	4.95891e-13	1.20881e-11	KCl_6h	ENSMUSG00000002844	Adprh
820.228	-0.952966	0.13213	-7.21236	5.49914e-13	1.33855e-11	KCl_6h	ENSMUSG00000033577	Myo6
251.543	-1.52554	0.211597	-7.20966	5.6093e-13	1.36339e-11	KCl_6h	ENSMUSG00000028661	Epha8
342.138	-1.29621	0.179831	-7.20794	5.68031e-13	1.37708e-11	KCl_6h	ENSMUSG00000033111	3830406C13Rik
238.315	-1.5147	0.210145	-7.2079	5.68206e-13	1.37708e-11	KCl_6h	ENSMUSG00000055493	Epm2a
1255.47	0.864879	0.120069	7.20318	5.88237e-13	1.42357e-11	KCl_6h	ENSMUSG00000047714	Ppp1r2
463.677	-1.10906	0.154193	-7.19266	6.35404e-13	1.5355e-11	KCl_6h	ENSMUSG00000066613	Zfp932
1544.53	-0.804239	0.111832	-7.19147	6.40985e-13	1.54676e-11	KCl_6h	ENSMUSG00000059273	Zc3h4
1356.54	1.02925	0.143173	7.18885	6.534e-13	1.57445e-11	KCl_6h	ENSMUSG00000044894	Uqcrq
425.837	-1.28303	0.178538	-7.18631	6.65647e-13	1.60166e-11	KCl_6h	ENSMUSG00000032409	Atr
969.626	-0.867236	0.120772	-7.18076	6.93254e-13	1.6657e-11	KCl_6h	ENSMUSG00000005981	Trap1
2133.67	-0.809685	0.112785	-7.17898	7.02334e-13	1.6851e-11	KCl_6h	ENSMUSG00000004798	Ulk2
3938.76	-0.690878	0.0963304	-7.17196	7.39315e-13	1.77129e-11	KCl_6h	ENSMUSG00000021794	Glud1
1372.46	0.816286	0.113951	7.16349	7.86486e-13	1.88162e-11	KCl_6h	ENSMUSG00000024063	Lbh
909.527	-0.856572	0.11959	-7.16258	7.91718e-13	1.89144e-11	KCl_6h	ENSMUSG00000048756	Foxo3
273.757	-1.3474	0.188132	-7.16204	7.94873e-13	1.89628e-11	KCl_6h	ENSMUSG00000049164	Zfp518a
546.112	1.10816	0.154832	7.1572	8.23438e-13	1.96163e-11	KCl_6h	ENSMUSG00000029416	Slc15a4
2299.52	0.771813	0.107865	7.15539	8.34381e-13	1.98488e-11	KCl_6h	ENSMUSG00000069769	Msi2
971.721	0.866839	0.121151	7.15501	8.36696e-13	1.98573e-11	KCl_6h	ENSMUSG00000020261	Slc36a1
709.703	0.918538	0.128378	7.15494	8.37106e-13	1.98573e-11	KCl_6h	ENSMUSG00000022556	Hsf1
3324.41	0.850845	0.119052	7.14681	8.88162e-13	2.10386e-11	KCl_6h	ENSMUSG00000059070	Rpl18
63.3045	5.64973	0.790865	7.14374	9.08256e-13	2.14843e-11	KCl_6h	ENSMUSG00000071341	Egr4
225.57	-1.62638	0.227703	-7.14256	9.1608e-13	2.16388e-11	KCl_6h	ENSMUSG00000031901	Dus2
1369.51	0.861882	0.120735	7.13864	9.42605e-13	2.22341e-11	KCl_6h	ENSMUSG00000039910	Cited2
3031.37	-0.841473	0.117911	-7.1365	9.57374e-13	2.25507e-11	KCl_6h	ENSMUSG00000032249	Anp32a
654.86	-0.956571	0.134123	-7.13202	9.89051e-13	2.32621e-11	KCl_6h	ENSMUSG00000041594	Tmtc4
419.679	-1.12939	0.158362	-7.13171	9.91308e-13	2.32621e-11	KCl_6h	ENSMUSG00000054770	Kctd18
404.579	-1.18395	0.166014	-7.13165	9.91734e-13	2.32621e-11	KCl_6h	ENSMUSG00000062906	Hdac10
1229.74	0.965499	0.135463	7.12741	1.02275e-12	2.39561e-11	KCl_6h	ENSMUSG00000038633	Degs1
621.517	-1.00357	0.140834	-7.12589	1.03407e-12	2.41873e-11	KCl_6h	ENSMUSG00000036568	Bicral
510.144	-1.09408	0.153644	-7.12087	1.07245e-12	2.50502e-11	KCl_6h	ENSMUSG00000059895	Ptp4a3
351.563	1.32225	0.185739	7.11887	1.08816e-12	2.53819e-11	KCl_6h	ENSMUSG00000021900	Btd
973.682	-0.91812	0.128979	-7.11836	1.09216e-12	2.54044e-11	KCl_6h	ENSMUSG00000028603	Scp2
489.178	-1.08935	0.153033	-7.1184	1.0919e-12	2.54044e-11	KCl_6h	ENSMUSG00000034544	Rsrc1
1302.84	0.788488	0.110778	7.11773	1.09722e-12	2.54868e-11	KCl_6h	ENSMUSG00000003873	Bax
1481.68	-0.800212	0.112474	-7.11462	1.12224e-12	2.6032e-11	KCl_6h	ENSMUSG00000003033	Ap1m1
200.744	1.51533	0.213049	7.1126	1.13877e-12	2.63788e-11	KCl_6h	ENSMUSG00000049001	Ndnf
303.976	-1.34108	0.188561	-7.11215	1.1425e-12	2.64288e-11	KCl_6h	ENSMUSG00000026187	Xrcc5
720.608	0.935446	0.131545	7.11124	1.15007e-12	2.65673e-11	KCl_6h	ENSMUSG00000078670	Fam174b
520.662	1.02428	0.144058	7.11021	1.15864e-12	2.67283e-11	KCl_6h	ENSMUSG00000039206	Daglb
553.738	-1.09836	0.154483	-7.10992	1.16108e-12	2.6748e-11	KCl_6h	ENSMUSG00000024008	Cpne5
274.091	1.52898	0.215092	7.10848	1.17328e-12	2.6992e-11	KCl_6h	ENSMUSG00000038473	Nos1ap
961.247	-0.911923	0.128341	-7.10547	1.19913e-12	2.75489e-11	KCl_6h	ENSMUSG00000031654	Cbln1
1645.65	0.805845	0.113467	7.10205	1.22922e-12	2.82015e-11	KCl_6h	ENSMUSG00000056429	Tgoln1
1013.7	0.83518	0.117709	7.09528	1.29092e-12	2.95765e-11	KCl_6h	ENSMUSG00000033159	Cnppd1
1532.41	0.758909	0.106964	7.09496	1.29385e-12	2.96033e-11	KCl_6h	ENSMUSG00000034075	Zdhhc5
6380.15	0.687074	0.0968603	7.09345	1.30809e-12	2.98882e-11	KCl_6h	ENSMUSG00000033676	Gabrb3
1590.46	0.828899	0.116865	7.09282	1.3141e-12	2.99847e-11	KCl_6h	ENSMUSG00000020740	Gga3
218.507	-1.60078	0.226019	-7.08251	1.41568e-12	3.22587e-11	KCl_6h	ENSMUSG00000025227	Mfsd13a
145.773	1.99072	0.281108	7.0817	1.42393e-12	3.23587e-11	KCl_6h	ENSMUSG00000000531	Grasp
1082.19	-0.995953	0.140636	-7.08179	1.42305e-12	3.23587e-11	KCl_6h	ENSMUSG00000032333	Stoml1
3092.19	0.752176	0.106273	7.07777	1.46489e-12	3.32446e-11	KCl_6h	ENSMUSG00000003031	Cdkn1b
548.969	-1.26515	0.178803	-7.0757	1.487e-12	3.37007e-11	KCl_6h	ENSMUSG00000027698	Nceh1
382.877	-1.28232	0.181249	-7.07491	1.49545e-12	3.38465e-11	KCl_6h	ENSMUSG00000035284	Vps13c
5981.46	0.790033	0.11171	7.07219	1.52504e-12	3.44696e-11	KCl_6h	ENSMUSG00000035835	Plppr3
233.493	-1.54462	0.218503	-7.0691	1.55942e-12	3.51992e-11	KCl_6h	ENSMUSG00000022292	Rrm2b
2382.22	0.706552	0.0999677	7.0678	1.5741e-12	3.54828e-11	KCl_6h	ENSMUSG00000009741	Ubp1
125.466	-2.11908	0.300046	-7.06252	1.63509e-12	3.68081e-11	KCl_6h	ENSMUSG00000020956	Dtd2
99.5531	-2.22974	0.31574	-7.06195	1.64179e-12	3.69096e-11	KCl_6h	ENSMUSG00000027001	Dusp19
307.953	1.32557	0.187846	7.0567	1.70504e-12	3.82791e-11	KCl_6h	ENSMUSG00000030032	Wdr54
249.468	1.4233	0.2017	7.05652	1.70728e-12	3.82791e-11	KCl_6h	ENSMUSG00000050505	Pcdh20
811.517	0.914738	0.129637	7.05617	1.71158e-12	3.83244e-11	KCl_6h	ENSMUSG00000042032	Mat2b
2052.33	0.776674	0.1101	7.05423	1.73556e-12	3.88095e-11	KCl_6h	ENSMUSG00000041923	Nol4
428.4	1.15038	0.163106	7.05296	1.75154e-12	3.91147e-11	KCl_6h	ENSMUSG00000036158	Prickle1
476.228	-1.1248	0.159483	-7.05275	1.75414e-12	3.91205e-11	KCl_6h	ENSMUSG00000013997	Nit1
1367.72	-0.780074	0.110731	-7.04478	1.85761e-12	4.13731e-11	KCl_6h	ENSMUSG00000025745	Hadha
784.698	0.997944	0.141679	7.04369	1.87212e-12	4.1641e-11	KCl_6h	ENSMUSG00000025658	Cnksr2
1532.29	-0.918562	0.130468	-7.04051	1.91533e-12	4.25457e-11	KCl_6h	ENSMUSG00000021130	Galnt16
207.89	-1.59651	0.22678	-7.03991	1.92369e-12	4.26748e-11	KCl_6h	ENSMUSG00000039065	Fam173b
5248.55	0.947063	0.134544	7.03904	1.93564e-12	4.28833e-11	KCl_6h	ENSMUSG00000007892	Rplp1
2361.56	0.819581	0.11652	7.0338	2.00978e-12	4.44671e-11	KCl_6h	ENSMUSG00000006356	Crip2
149.159	-1.81305	0.257803	-7.03269	2.02591e-12	4.47648e-11	KCl_6h	ENSMUSG00000041945	Mfsd9
421.318	-1.19416	0.169877	-7.02955	2.07204e-12	4.57238e-11	KCl_6h	ENSMUSG00000036632	Alg5
230.453	1.33938	0.190548	7.0291	2.07876e-12	4.58119e-11	KCl_6h	ENSMUSG00000095352
2361.59	-0.793769	0.112986	-7.0254	2.13456e-12	4.69799e-11	KCl_6h	ENSMUSG00000052949	Rnf157
328.035	1.28376	0.18276	7.0243	2.15149e-12	4.72906e-11	KCl_6h	ENSMUSG00000021591	Glrx
744.023	-0.908801	0.129406	-7.02288	2.17341e-12	4.77098e-11	KCl_6h	ENSMUSG00000027332	Ivd
1021.73	1.10953	0.158016	7.0216	2.19345e-12	4.80866e-11	KCl_6h	ENSMUSG00000053199	Arhgap20
279.458	-1.36061	0.193889	-7.01748	2.259e-12	4.94592e-11	KCl_6h	ENSMUSG00000020527	Myo19
1964.03	0.849846	0.121118	7.01666	2.2723e-12	4.96855e-11	KCl_6h	ENSMUSG00000028249	Sdcbp
248.247	-1.4856	0.211747	-7.01589	2.2849e-12	4.9896e-11	KCl_6h	ENSMUSG00000042489	Clspn
84.1454	-2.63991	0.376408	-7.01343	2.3255e-12	5.07164e-11	KCl_6h	ENSMUSG00000022701	Ccdc191
1253.92	0.8008	0.114191	7.01281	2.33582e-12	5.08753e-11	KCl_6h	ENSMUSG00000024456	Diaph1
919.091	0.85481	0.121928	7.01076	2.37024e-12	5.15581e-11	KCl_6h	ENSMUSG00000068328	Aup1
124.506	2.17317	0.310225	7.00515	2.46725e-12	5.35987e-11	KCl_6h	ENSMUSG00000018648	Dusp14
6275.66	-0.892827	0.127469	-7.00429	2.48235e-12	5.38571e-11	KCl_6h	ENSMUSG00000003038	Hmgn2
1069.72	0.922924	0.131816	7.00161	2.53039e-12	5.48285e-11	KCl_6h	ENSMUSG00000037990	Sh3rf3
619.316	-1.04339	0.149125	-6.99675	2.61969e-12	5.66901e-11	KCl_6h	ENSMUSG00000046020	Pofut1
189.629	-1.54478	0.220807	-6.99609	2.63203e-12	5.68838e-11	KCl_6h	ENSMUSG00000038425	Poli
1750.32	0.765879	0.109482	6.99549	2.64342e-12	5.70564e-11	KCl_6h	ENSMUSG00000001419	Mef2d
483.127	1.07001	0.153021	6.99256	2.69915e-12	5.81844e-11	KCl_6h	ENSMUSG00000064105	Cnnm2
704.595	-0.978943	0.140192	-6.98286	2.89234e-12	6.22689e-11	KCl_6h	ENSMUSG00000042901	Aida
15818.1	-0.594525	0.0851603	-6.98125	2.92569e-12	6.28256e-11	KCl_6h	ENSMUSG00000032216	Nedd4
183.793	-1.58807	0.227473	-6.98135	2.92353e-12	6.28256e-11	KCl_6h	ENSMUSG00000053012	Krcc1
1792.66	0.906684	0.129971	6.97602	3.03649e-12	6.51215e-11	KCl_6h	ENSMUSG00000020747	Tmem94
734.101	0.920317	0.131967	6.97383	3.08418e-12	6.60597e-11	KCl_6h	ENSMUSG00000036078	Sigmar1
1157.11	0.863326	0.123841	6.97123	3.1419e-12	6.72102e-11	KCl_6h	ENSMUSG00000023827	Agpat4
594.381	-1.04324	0.149662	-6.97067	3.15434e-12	6.73904e-11	KCl_6h	ENSMUSG00000032386	Trip4
779.582	0.980009	0.140618	6.9693	3.18511e-12	6.79611e-11	KCl_6h	ENSMUSG00000039601	Rcan2
418.546	-1.14065	0.163744	-6.96607	3.25917e-12	6.9453e-11	KCl_6h	ENSMUSG00000039623	Ap5z1
591.314	-0.996848	0.143184	-6.962	3.35468e-12	7.13132e-11	KCl_6h	ENSMUSG00000020952	Scfd1
2843.53	0.808856	0.116182	6.96199	3.35497e-12	7.13132e-11	KCl_6h	ENSMUSG00000073702	Rpl31
585.478	1.07007	0.153738	6.96036	3.39416e-12	7.2055e-11	KCl_6h	ENSMUSG00000031105	Slc25a14
529.526	1.00543	0.144462	6.9598	3.40767e-12	7.22505e-11	KCl_6h	ENSMUSG00000003518	Dusp3
900.688	-1.0986	0.157916	-6.95688	3.47893e-12	7.36681e-11	KCl_6h	ENSMUSG00000028909	Ptpru
884.959	0.844546	0.121426	6.95523	3.51981e-12	7.43459e-11	KCl_6h	ENSMUSG00000046865	Fbl
594.421	-1.02417	0.14725	-6.95531	3.51795e-12	7.43459e-11	KCl_6h	ENSMUSG00000079003	Samd1
3431.49	0.788103	0.113382	6.95088	3.63019e-12	7.6581e-11	KCl_6h	ENSMUSG00000006575	Rundc3a
188.129	1.48701	0.214137	6.94419	3.80644e-12	8.01983e-11	KCl_6h	ENSMUSG00000028007	Snx7
152.264	1.79929	0.259127	6.94366	3.82061e-12	8.03958e-11	KCl_6h	ENSMUSG00000089706	B230216N24Rik
165.662	-1.65823	0.238838	-6.94291	3.84095e-12	8.07226e-11	KCl_6h	ENSMUSG00000043190	Rfesd
326.271	-1.26631	0.182456	-6.94038	3.91049e-12	8.20812e-11	KCl_6h	ENSMUSG00000028469	Npr2
633.379	-1.02528	0.14777	-6.93837	3.96658e-12	8.31544e-11	KCl_6h	ENSMUSG00000030421	Uri1
1512.03	-0.768798	0.110808	-6.93813	3.97331e-12	8.31914e-11	KCl_6h	ENSMUSG00000027522	Stx16
985.226	-0.851348	0.122781	-6.93386	4.09514e-12	8.56355e-11	KCl_6h	ENSMUSG00000030093	Wnt7a
604.207	-0.958822	0.138311	-6.93236	4.13867e-12	8.6438e-11	KCl_6h	ENSMUSG00000016552	Foxred2
430.018	1.08642	0.156859	6.92611	4.32576e-12	9.0233e-11	KCl_6h	ENSMUSG00000033960	Jcad
1456.83	0.770305	0.111236	6.92497	4.36069e-12	9.08487e-11	KCl_6h	ENSMUSG00000060166	Zdhhc8
2304.21	0.881232	0.127258	6.92474	4.36767e-12	9.08811e-11	KCl_6h	ENSMUSG00000067629	Syngap1
245.595	-1.41996	0.205143	-6.92179	4.45981e-12	9.26834e-11	KCl_6h	ENSMUSG00000040586	Ofd1
203.76	-1.54028	0.222557	-6.92084	4.48988e-12	9.31928e-11	KCl_6h	ENSMUSG00000034800	Zfp661
130.626	-1.97907	0.285979	-6.92035	4.50518e-12	9.33947e-11	KCl_6h	ENSMUSG00000038954	Supt3
55.2818	-3.29575	0.476325	-6.9191	4.54507e-12	9.41054e-11	KCl_6h	ENSMUSG00000035578	Iqcg
1492.47	0.765141	0.110612	6.91734	4.602e-12	9.51666e-11	KCl_6h	ENSMUSG00000044864	Ankrd50
989.819	0.808051	0.116854	6.91503	4.67756e-12	9.66101e-11	KCl_6h	ENSMUSG00000038342	Mlxip
881.06	0.968101	0.140064	6.91186	4.78328e-12	9.8672e-11	KCl_6h	ENSMUSG00000035671	Zswim4
523.704	-1.00614	0.145597	-6.91045	4.83113e-12	9.95368e-11	KCl_6h	ENSMUSG00000016477	E2f3
84.9712	2.13929	0.309712	6.90735	4.93792e-12	1.01612e-10	KCl_6h	ENSMUSG00000043301	Kcnj6
1417.94	0.926442	0.134259	6.90043	5.18457e-12	1.06557e-10	KCl_6h	ENSMUSG00000006057	Atp5g1
908.867	0.942273	0.136643	6.89586	5.35416e-12	1.09908e-10	KCl_6h	ENSMUSG00000020107	Anapc16
856.476	-0.954366	0.138487	-6.89136	5.5262e-12	1.13301e-10	KCl_6h	ENSMUSG00000025465	Echs1
469.733	1.04477	0.15167	6.88841	5.64187e-12	1.15531e-10	KCl_6h	ENSMUSG00000073617
3060.07	0.825685	0.119916	6.88555	5.75658e-12	1.17736e-10	KCl_6h	ENSMUSG00000031834	Pik3r2
505.865	1.02976	0.149669	6.88026	5.97444e-12	1.22043e-10	KCl_6h	ENSMUSG00000059742	Kcnh7
1847.59	0.939667	0.136603	6.87881	6.03544e-12	1.2299e-10	KCl_6h	ENSMUSG00000017778	Cox7c
1851.44	0.692866	0.100723	6.87894	6.02997e-12	1.2299e-10	KCl_6h	ENSMUSG00000021096	Ppm1a
1021.2	-0.933302	0.135743	-6.87548	6.17803e-12	1.25742e-10	KCl_6h	ENSMUSG00000025092	Hspa12a
376.036	-1.1989	0.174386	-6.87499	6.19936e-12	1.26024e-10	KCl_6h	ENSMUSG00000000127	Fer
395.451	-1.18275	0.172063	-6.87394	6.2453e-12	1.26804e-10	KCl_6h	ENSMUSG00000032968	Inha
579.428	-1.07616	0.156621	-6.8711	6.37095e-12	1.29198e-10	KCl_6h	ENSMUSG00000055053	Nfic
1875.31	0.71493	0.104076	6.86932	6.45072e-12	1.30658e-10	KCl_6h	ENSMUSG00000014498	Ankrd52
129.322	-1.90358	0.27719	-6.86741	6.5377e-12	1.3226e-10	KCl_6h	ENSMUSG00000035126	Wdr78
1948.99	0.735534	0.107137	6.86536	6.6324e-12	1.34014e-10	KCl_6h	ENSMUSG00000030603	Psmc4
2090.27	-0.767334	0.111881	-6.85846	6.96087e-12	1.40482e-10	KCl_6h	ENSMUSG00000001424	Snd1
1953.35	0.785425	0.114603	6.85342	7.21062e-12	1.45248e-10	KCl_6h	ENSMUSG00000023868	Pde10a
2307.59	0.832822	0.12152	6.85334	7.21431e-12	1.45248e-10	KCl_6h	ENSMUSG00000063316	LOC108167922
1215.76	-0.78684	0.114817	-6.853	7.23175e-12	1.45424e-10	KCl_6h	ENSMUSG00000026554	Dcaf8
1920.09	-0.692068	0.100998	-6.85227	7.26891e-12	1.45996e-10	KCl_6h	ENSMUSG00000034021	Pds5b
793.281	-0.898066	0.1311	-6.85023	7.37312e-12	1.47912e-10	KCl_6h	ENSMUSG00000039917	Rhbdd2
2373.77	0.673178	0.0983086	6.8476	7.50967e-12	1.50408e-10	KCl_6h	ENSMUSG00000019189	Rnf145
4585.2	0.726283	0.106065	6.84749	7.51548e-12	1.50408e-10	KCl_6h	ENSMUSG00000058297	Spock2
142.545	-1.76981	0.258504	-6.84635	7.57595e-12	1.51438e-10	KCl_6h	ENSMUSG00000054894	Atp5s
2885.6	0.663025	0.0968505	6.84587	7.60139e-12	1.51765e-10	KCl_6h	ENSMUSG00000035901	Dennd5a
287.066	-1.31591	0.192302	-6.84294	7.75834e-12	1.54668e-10	KCl_6h	ENSMUSG00000026887	Mrrf
455.108	1.05029	0.153488	6.84281	7.76524e-12	1.54668e-10	KCl_6h	ENSMUSG00000040373	Cacng5
1133.65	0.957659	0.13998	6.84138	7.84348e-12	1.56041e-10	KCl_6h	ENSMUSG00000002064	Sdf2
734.308	1.11648	0.163303	6.83685	8.09524e-12	1.60859e-10	KCl_6h	ENSMUSG00000039680	Mrps6
463.881	-1.19658	0.175043	-6.83591	8.14879e-12	1.61732e-10	KCl_6h	ENSMUSG00000026188	Tmem169
6960.59	0.748375	0.109522	6.83309	8.31058e-12	1.64748e-10	KCl_6h	ENSMUSG00000030744	Rps3
2515.47	0.713995	0.104525	6.83088	8.43932e-12	1.67103e-10	KCl_6h	ENSMUSG00000030223	Ptpro
1582.45	-0.892285	0.130697	-6.82713	8.66294e-12	1.71328e-10	KCl_6h	ENSMUSG00000031256	Cstf2
340.14	-1.18876	0.174129	-6.8269	8.67664e-12	1.71397e-10	KCl_6h	ENSMUSG00000034218	Atm
573.819	-1.0384	0.152199	-6.82261	8.93987e-12	1.76389e-10	KCl_6h	ENSMUSG00000024579	Pcyox1l
4647.68	-0.69995	0.102638	-6.81962	9.12802e-12	1.7989e-10	KCl_6h	ENSMUSG00000017677	Wsb1
1026.78	0.82367	0.120789	6.8191	9.16133e-12	1.80334e-10	KCl_6h	ENSMUSG00000095041	AC149090.1
2999.1	-0.692788	0.1016	-6.81881	9.17951e-12	1.8048e-10	KCl_6h	ENSMUSG00000024590	Lmnb1
250.08	-1.32045	0.193684	-6.81754	9.26143e-12	1.81878e-10	KCl_6h	ENSMUSG00000019971	Cep290
1726.36	0.72201	0.105947	6.81481	9.43907e-12	1.85149e-10	KCl_6h	ENSMUSG00000015944	Gatsl2
285.679	-1.27653	0.18737	-6.81287	9.5669e-12	1.87437e-10	KCl_6h	ENSMUSG00000074749	Kiz
219.618	-1.42301	0.208889	-6.81225	9.60852e-12	1.88033e-10	KCl_6h	ENSMUSG00000026578	Ccdc181
230.089	-1.40989	0.207062	-6.80902	9.82679e-12	1.9208e-10	KCl_6h	ENSMUSG00000054099	Slc25a40
845.825	0.871033	0.128053	6.80214	1.03078e-11	2.01249e-10	KCl_6h	ENSMUSG00000003848	Nob1
2691.86	0.899018	0.132223	6.79926	1.05156e-11	2.05067e-10	KCl_6h	ENSMUSG00000025508	Rplp2
857.831	-0.839812	0.123526	-6.79869	1.05576e-11	2.05646e-10	KCl_6h	ENSMUSG00000035941	Ibtk
120.06	-1.88108	0.276743	-6.79719	1.06681e-11	2.07557e-10	KCl_6h	ENSMUSG00000071324	Armc2
132.06	1.7305	0.254623	6.79633	1.07321e-11	2.08561e-10	KCl_6h	ENSMUSG00000031026	Trim66
583.193	1.0257	0.150943	6.79528	1.08102e-11	2.09835e-10	KCl_6h	ENSMUSG00000071073	Lrrc73
547.432	1.43501	0.211308	6.79108	1.11298e-11	2.1579e-10	KCl_6h	ENSMUSG00000028645	Slc2a1
1291.67	0.801404	0.118021	6.79038	1.11838e-11	2.16586e-10	KCl_6h	ENSMUSG00000041130	Zfp598
773.62	-0.89217	0.131391	-6.79017	1.12002e-11	2.16653e-10	KCl_6h	ENSMUSG00000021704	Mtx3
701.847	-0.922894	0.135961	-6.78794	1.13745e-11	2.19772e-10	KCl_6h	ENSMUSG00000050890	Pdik1l
735.806	0.96946	0.142828	6.78758	1.14027e-11	2.20062e-10	KCl_6h	ENSMUSG00000047260	Emc6
232.96	1.48087	0.218262	6.78483	1.16227e-11	2.2405e-10	KCl_6h	ENSMUSG00000040875	Osbpl10
235.371	-1.51404	0.223167	-6.78432	1.16633e-11	2.24575e-10	KCl_6h	ENSMUSG00000040370	Etfrf1
2445.41	0.677456	0.0998718	6.78325	1.175e-11	2.25726e-10	KCl_6h	ENSMUSG00000002524	Puf60
538.681	-1.00977	0.148861	-6.78334	1.17427e-11	2.25726e-10	KCl_6h	ENSMUSG00000034453	Polr3b
5458.11	0.65205	0.0961624	6.78071	1.19585e-11	2.2947e-10	KCl_6h	ENSMUSG00000057666	Gapdh-ps15
309.628	1.64037	0.241928	6.78041	1.19836e-11	2.29688e-10	KCl_6h	ENSMUSG00000025650	Col7a1
3356.58	0.636712	0.093975	6.77534	1.24117e-11	2.37623e-10	KCl_6h	ENSMUSG00000024270	Slc39a6
1048.2	1.14576	0.169117	6.77495	1.24453e-11	2.37994e-10	KCl_6h	ENSMUSG00000023067	Cdkn1a
113.23	-1.94027	0.286405	-6.77457	1.2478e-11	2.38346e-10	KCl_6h	ENSMUSG00000006241	Ccdc159
74.8006	-2.6467	0.390693	-6.77437	1.24954e-11	2.38407e-10	KCl_6h	ENSMUSG00000074715	Ccl28
1708.59	0.808263	0.119466	6.76566	1.32704e-11	2.52907e-10	KCl_6h	ENSMUSG00000037513
219.799	-1.77487	0.262479	-6.76194	1.36158e-11	2.59194e-10	KCl_6h	ENSMUSG00000032400	Zwilch
243.652	-1.39607	0.206493	-6.76086	1.37177e-11	2.60839e-10	KCl_6h	ENSMUSG00000050410	Tcf19
127.642	-1.90388	0.281696	-6.75864	1.39296e-11	2.64568e-10	KCl_6h	ENSMUSG00000051890	Klhdc1
2033.99	0.683785	0.101177	6.7583	1.39621e-11	2.64885e-10	KCl_6h	ENSMUSG00000072872	Rybp
497.916	-1.15317	0.17064	-6.7579	1.40006e-11	2.65316e-10	KCl_6h	ENSMUSG00000058740	Kcnt1
438.733	-1.08599	0.160716	-6.75721	1.40674e-11	2.6628e-10	KCl_6h	ENSMUSG00000025001	Hells
91.2776	2.39384	0.354381	6.75499	1.42849e-11	2.70092e-10	KCl_6h	ENSMUSG00000026241	Nppc
933.901	-0.926898	0.137271	-6.75233	1.45489e-11	2.74773e-10	KCl_6h	ENSMUSG00000039220	Ppp1r10
1922.39	0.725817	0.107507	6.75134	1.46486e-11	2.76048e-10	KCl_6h	ENSMUSG00000022052	Ppp2r2a
816.869	-0.889113	0.131694	-6.75133	1.46493e-11	2.76048e-10	KCl_6h	ENSMUSG00000060568	Fam78b
3203.83	-0.8962	0.132825	-6.74725	1.50678e-11	2.83617e-10	KCl_6h	ENSMUSG00000062296	Trank1
355.28	-1.2501	0.185287	-6.74683	1.51106e-11	2.83786e-10	KCl_6h	ENSMUSG00000029993	Nfu1
166.353	1.60653	0.238114	6.74689	1.51048e-11	2.83786e-10	KCl_6h	ENSMUSG00000056972	Magel2
110.401	-2.1695	0.321758	-6.74267	1.55505e-11	2.9172e-10	KCl_6h	ENSMUSG00000037363	Letm2
569.785	-0.987542	0.14649	-6.74138	1.5689e-11	2.93988e-10	KCl_6h	ENSMUSG00000029575	Mmab
263.399	-1.26714	0.188064	-6.73784	1.6076e-11	3.00905e-10	KCl_6h	ENSMUSG00000046807	Lrrc75b
1350.57	1.01938	0.151322	6.73648	1.62265e-11	3.03383e-10	KCl_6h	ENSMUSG00000084786	Ubl5
1550.36	0.710355	0.105528	6.73143	1.68e-11	3.13756e-10	KCl_6h	ENSMUSG00000053470	Kdm3a
20525.5	0.567217	0.0843087	6.72785	1.72185e-11	3.21215e-10	KCl_6h	ENSMUSG00000037852	Cpe
2037.16	-0.869983	0.129351	-6.72573	1.74713e-11	3.25568e-10	KCl_6h	ENSMUSG00000054717	Hmgb2
671.365	-0.899642	0.133849	-6.72131	1.80093e-11	3.35221e-10	KCl_6h	ENSMUSG00000045205	Dpy19l4
813.211	-1.10176	0.163954	-6.71992	1.81827e-11	3.37699e-10	KCl_6h	ENSMUSG00000027363	Usp8
545.809	-0.987106	0.146892	-6.71992	1.81818e-11	3.37699e-10	KCl_6h	ENSMUSG00000032782	Cntrob
1272.27	0.741111	0.110315	6.71814	1.84062e-11	3.41471e-10	KCl_6h	ENSMUSG00000039473	Ubn1
1582.82	0.942503	0.140317	6.71694	1.85578e-11	3.43904e-10	KCl_6h	ENSMUSG00000042712	Tceal9
1224.66	-0.760312	0.113199	-6.71662	1.85984e-11	3.44276e-10	KCl_6h	ENSMUSG00000015961	Adss
705.133	0.941355	0.140212	6.71378	1.89645e-11	3.50666e-10	KCl_6h	ENSMUSG00000027007	Ssfa2
1920.63	0.687934	0.102596	6.70529	2.01002e-11	3.71109e-10	KCl_6h	ENSMUSG00000027777	Schip1
2483.52	0.997628	0.148784	6.70519	2.01144e-11	3.71109e-10	KCl_6h	ENSMUSG00000034892	Rps29
12404.7	0.580877	0.086643	6.70426	2.02426e-11	3.73065e-10	KCl_6h	ENSMUSG00000019877	Serinc1
46.7713	3.57257	0.532928	6.70366	2.0327e-11	3.74208e-10	KCl_6h	ENSMUSG00000003271	Sult2b1
540.38	1.13524	0.169386	6.70208	2.05473e-11	3.7785e-10	KCl_6h	ENSMUSG00000015766	Eps8
1678.4	0.877125	0.1309	6.7007	2.07417e-11	3.81006e-10	KCl_6h	ENSMUSG00000041841	Rpl37rt
3385.17	0.667485	0.0996748	6.69662	2.13291e-11	3.91367e-10	KCl_6h	ENSMUSG00000056211	R3hdm1
907.377	-0.881262	0.131607	-6.69619	2.13927e-11	3.92106e-10	KCl_6h	ENSMUSG00000063887	Nlgn1
555.637	-0.983187	0.146838	-6.69572	2.1461e-11	3.92929e-10	KCl_6h	ENSMUSG00000023284	Zfp605
202.341	-1.65363	0.246995	-6.69498	2.15708e-11	3.94509e-10	KCl_6h	ENSMUSG00000024039	Cbs
963.434	0.854028	0.127584	6.69385	2.17378e-11	3.9713e-10	KCl_6h	ENSMUSG00000034098	Fstl5
83.3109	2.32607	0.347574	6.6923	2.19691e-11	4.00919e-10	KCl_6h	ENSMUSG00000008384	Sertad1
96.4382	-2.26708	0.338893	-6.68967	2.2368e-11	4.0731e-10	KCl_6h	ENSMUSG00000024592	C330018D20Rik
1053.29	0.812326	0.121428	6.68979	2.23494e-11	4.0731e-10	KCl_6h	ENSMUSG00000039662	Icmt
6054.41	0.60993	0.0912459	6.68447	2.31766e-11	4.21577e-10	KCl_6h	ENSMUSG00000000787	Ddx3x
217.17	-1.44	0.215506	-6.68195	2.35777e-11	4.2841e-10	KCl_6h	ENSMUSG00000028690	Mmachc
2650.63	0.743728	0.111323	6.68084	2.3758e-11	4.31218e-10	KCl_6h	ENSMUSG00000061787	Rps17
722.44	-0.86484	0.129466	-6.68006	2.38852e-11	4.33058e-10	KCl_6h	ENSMUSG00000029191	Rfc1
1029.27	0.876487	0.131237	6.67864	2.41165e-11	4.3678e-10	KCl_6h	ENSMUSG00000020163	Uqcr11
404.418	-1.07574	0.161087	-6.678	2.4222e-11	4.38218e-10	KCl_6h	ENSMUSG00000022519	Srl
2652.01	0.666917	0.0999432	6.67296	2.50695e-11	4.53061e-10	KCl_6h	ENSMUSG00000046160	Olig1
175.624	-1.5442	0.231418	-6.67277	2.51013e-11	4.53147e-10	KCl_6h	ENSMUSG00000039096	Rsad1
640.785	-0.96103	0.144052	-6.67141	2.53352e-11	4.56877e-10	KCl_6h	ENSMUSG00000024222	Fkbp5
128.577	-1.75696	0.263621	-6.66472	2.65177e-11	4.7769e-10	KCl_6h	ENSMUSG00000076439	Mog
59.7921	2.52065	0.378288	6.6633	2.67755e-11	4.81815e-10	KCl_6h	ENSMUSG00000038011	Dnah10
3261.62	0.678834	0.101977	6.65674	2.7996e-11	5.03237e-10	KCl_6h	ENSMUSG00000057716	Tmem178b
435.599	-1.05627	0.158734	-6.65431	2.84631e-11	5.11086e-10	KCl_6h	ENSMUSG00000029387	Gtf2h3
528.083	-0.974731	0.146562	-6.65061	2.91873e-11	5.2353e-10	KCl_6h	ENSMUSG00000001445	Mrpl10
595.737	1.13761	0.171069	6.65	2.93098e-11	5.25165e-10	KCl_6h	ENSMUSG00000055421	Pcdh9
1094.24	0.832671	0.125225	6.6494	2.94282e-11	5.26725e-10	KCl_6h	ENSMUSG00000000078	Klf6
2236.91	-0.938357	0.141199	-6.64561	3.01958e-11	5.39887e-10	KCl_6h	ENSMUSG00000031004	Mki67
1370.96	0.732775	0.110312	6.64277	3.07835e-11	5.49808e-10	KCl_6h	ENSMUSG00000083773	Gm13394
705.655	0.889457	0.133994	6.63805	3.17867e-11	5.67123e-10	KCl_6h	ENSMUSG00000075232	Amd1
78.7618	-2.32216	0.349897	-6.6367	3.20778e-11	5.71707e-10	KCl_6h	ENSMUSG00000071550	Cfap44
203.741	-1.52303	0.229565	-6.63443	3.25751e-11	5.79955e-10	KCl_6h	ENSMUSG00000000811	Txnrd3
157.582	-1.55848	0.2352	-6.62618	3.44494e-11	6.12673e-10	KCl_6h	ENSMUSG00000031583	Wrn
2453.64	0.681018	0.102823	6.62319	3.51539e-11	6.24541e-10	KCl_6h	ENSMUSG00000008200	Fnbp4
1152.5	0.875849	0.13235	6.61769	3.6485e-11	6.47502e-10	KCl_6h	ENSMUSG00000022055	Nefl
856.654	0.873532	0.132024	6.61646	3.67901e-11	6.52227e-10	KCl_6h	ENSMUSG00000020627	Klhl29
237.832	1.34991	0.204299	6.60751	3.90845e-11	6.92171e-10	KCl_6h	ENSMUSG00000032251	Irak1bp1
640.585	-1.06063	0.160525	-6.60728	3.91455e-11	6.92521e-10	KCl_6h	ENSMUSG00000041859	Mcm3
887.66	0.810185	0.122635	6.60647	3.93587e-11	6.95558e-10	KCl_6h	ENSMUSG00000020219	Timm13
742.586	-0.861892	0.130481	-6.6055	3.96184e-11	6.99411e-10	KCl_6h	ENSMUSG00000056763	Cspp1
1591.38	0.768879	0.116413	6.60477	3.98122e-11	7.02092e-10	KCl_6h	ENSMUSG00000025790	Slco3a1
185.896	-1.56319	0.236764	-6.60231	4.04806e-11	7.13131e-10	KCl_6h	ENSMUSG00000053399	Adamts18
4852.69	0.669272	0.101417	6.59921	4.13349e-11	7.27416e-10	KCl_6h	ENSMUSG00000027223	Mapk8ip1
562.706	-1.07998	0.163697	-6.59739	4.18456e-11	7.35631e-10	KCl_6h	ENSMUSG00000018669	Cdk5rap3
878.004	0.981733	0.148939	6.59152	4.35343e-11	7.64517e-10	KCl_6h	ENSMUSG00000089774	Slc5a3
1830.2	0.838641	0.127254	6.59031	4.38907e-11	7.6997e-10	KCl_6h	ENSMUSG00000005069	Pex5
205.999	-1.61307	0.244937	-6.58568	4.52811e-11	7.93531e-10	KCl_6h	ENSMUSG00000040913	Fbxw4
502.157	-0.966857	0.146821	-6.58527	4.54069e-11	7.94905e-10	KCl_6h	ENSMUSG00000002731	Prkra
2316.25	0.685969	0.104207	6.58276	4.61789e-11	8.07576e-10	KCl_6h	ENSMUSG00000060860	Ube2s
3748.72	0.831433	0.126353	6.58024	4.69682e-11	8.20525e-10	KCl_6h	ENSMUSG00000057841	Rpl32
559.992	-0.956709	0.145401	-6.57977	4.71162e-11	8.22254e-10	KCl_6h	ENSMUSG00000008373	Prpf31
159.434	1.67229	0.254234	6.57774	4.77642e-11	8.32695e-10	KCl_6h	ENSMUSG00000028172	Tacr3
147.573	-2.13057	0.324004	-6.57575	4.84085e-11	8.43052e-10	KCl_6h	ENSMUSG00000037762	Slc16a9
1324.63	-0.747848	0.113733	-6.57547	4.85e-11	8.43768e-10	KCl_6h	ENSMUSG00000049532	Sall2
1635.82	0.774926	0.117863	6.57479	4.87216e-11	8.46746e-10	KCl_6h	ENSMUSG00000038604	Ripor1
272.312	1.21344	0.184612	6.57291	4.93425e-11	8.56649e-10	KCl_6h	ENSMUSG00000055782	Abcd2
1315.66	0.914919	0.139299	6.568	5.09944e-11	8.84412e-10	KCl_6h	ENSMUSG00000049807	Arhgap23
803.062	0.841027	0.128053	6.56781	5.1062e-11	8.8467e-10	KCl_6h	ENSMUSG00000029528	Pxn
108.078	-1.97401	0.300726	-6.56417	5.23248e-11	9.05614e-10	KCl_6h	ENSMUSG00000038302	Afg1l
169.316	-1.63627	0.249434	-6.55992	5.38359e-11	9.30805e-10	KCl_6h	ENSMUSG00000073609	D2hgdh
113.187	-1.89217	0.288509	-6.55845	5.43694e-11	9.38853e-10	KCl_6h	ENSMUSG00000026017	Carf
113.513	-1.99297	0.303884	-6.55833	5.44133e-11	9.38853e-10	KCl_6h	ENSMUSG00000031641	Cbr4
414.93	-1.08032	0.164732	-6.55806	5.45111e-11	9.39575e-10	KCl_6h	ENSMUSG00000022679	Mpv17l
513.323	-0.95958	0.146336	-6.5574	5.47546e-11	9.42801e-10	KCl_6h	ENSMUSG00000054115	Skp2
1492.02	0.990632	0.15109	6.55656	5.50631e-11	9.47142e-10	KCl_6h	ENSMUSG00000057322	Rpl38
2096.1	0.77577	0.118362	6.55421	5.59381e-11	9.61207e-10	KCl_6h	ENSMUSG00000048264	Dip2c
1020.32	0.853629	0.130355	6.54848	5.81246e-11	9.97757e-10	KCl_6h	ENSMUSG00000071074	Yipf3
3400.65	0.842349	0.12865	6.54758	5.84763e-11	1.00277e-09	KCl_6h	ENSMUSG00000029071	Dvl1
5441.65	0.616593	0.094177	6.54717	5.86368e-11	1.00347e-09	KCl_6h	ENSMUSG00000034390	Cmip
1687.15	0.911586	0.139233	6.54719	5.86298e-11	1.00347e-09	KCl_6h	ENSMUSG00000062997	Rpl35
1008.76	0.871745	0.133177	6.54574	5.92017e-11	1.0121e-09	KCl_6h	ENSMUSG00000029534	St7
1036.5	0.753678	0.115192	6.54278	6.03843e-11	1.03127e-09	KCl_6h	ENSMUSG00000004895	Prcc
430.53	-1.12213	0.171573	-6.54025	6.14161e-11	1.04782e-09	KCl_6h	ENSMUSG00000033396	Spg11
2657.47	-0.806683	0.123374	-6.53851	6.21355e-11	1.05902e-09	KCl_6h	ENSMUSG00000058153	Sez6l
1617.6	0.748984	0.114652	6.53269	6.4599e-11	1.09989e-09	KCl_6h	ENSMUSG00000031605	Klhl2
2078.42	0.713721	0.109289	6.53059	6.55111e-11	1.11429e-09	KCl_6h	ENSMUSG00000021027	Ralgapa1
803.915	-0.883227	0.135289	-6.52842	6.6465e-11	1.12937e-09	KCl_6h	ENSMUSG00000056394	Lig1
5841.68	0.615135	0.0942428	6.52713	6.70419e-11	1.13802e-09	KCl_6h	ENSMUSG00000048076	Arf1
324.868	1.13953	0.174609	6.5262	6.74588e-11	1.14394e-09	KCl_6h	ENSMUSG00000054893	Zfp667
634.859	0.878102	0.13458	6.52476	6.81106e-11	1.15382e-09	KCl_6h	ENSMUSG00000026966	Ssna1
2191.3	0.784258	0.120253	6.52172	6.95066e-11	1.17628e-09	KCl_6h	ENSMUSG00000052146	Rps10
7462.13	0.672083	0.1031	6.51877	7.0887e-11	1.19843e-09	KCl_6h	ENSMUSG00000024261	Syt4
844.41	-0.917391	0.140737	-6.51848	7.10238e-11	1.19954e-09	KCl_6h	ENSMUSG00000040044	Orc3
1464.84	0.697374	0.107003	6.5173	7.15841e-11	1.20778e-09	KCl_6h	ENSMUSG00000023456	Tpi1
25291	0.622212	0.0954967	6.51553	7.24326e-11	1.22087e-09	KCl_6h	ENSMUSG00000021087	Rtn1
838.031	-0.96927	0.149089	-6.50126	7.96481e-11	1.34114e-09	KCl_6h	ENSMUSG00000020156	Mum1
342.188	-1.13468	0.174569	-6.4999	8.03731e-11	1.35199e-09	KCl_6h	ENSMUSG00000031634	Ufsp2
1365.54	0.768585	0.118302	6.49682	8.20379e-11	1.37861e-09	KCl_6h	ENSMUSG00000025468	Caly
1277.82	0.76434	0.117658	6.49626	8.234e-11	1.38231e-09	KCl_6h	ENSMUSG00000011096	Akt1s1
3408.79	0.645707	0.0994039	6.49579	8.2599e-11	1.38527e-09	KCl_6h	ENSMUSG00000015120	Ube2i
248.056	-1.28657	0.198135	-6.49342	8.39089e-11	1.40583e-09	KCl_6h	ENSMUSG00000055923	Aasdh
2639.76	0.719939	0.110932	6.48989	8.58992e-11	1.43774e-09	KCl_6h	ENSMUSG00000061589	Dot1l
2960.35	0.662518	0.10211	6.4883	8.68103e-11	1.45154e-09	KCl_6h	ENSMUSG00000031840	Rab3a
1308.98	0.836761	0.128993	6.48687	8.76367e-11	1.4639e-09	KCl_6h	ENSMUSG00000025409	Mbd6
382.648	-1.10652	0.170603	-6.48593	8.81855e-11	1.4716e-09	KCl_6h	ENSMUSG00000021044	Adck1
1241.87	-0.756439	0.116669	-6.48366	8.95259e-11	1.49248e-09	KCl_6h	ENSMUSG00000029208	Guf1
1066.67	0.797393	0.1231	6.47759	9.3197e-11	1.55214e-09	KCl_6h	ENSMUSG00000015605	Srf
60.1815	2.71769	0.419597	6.4769	9.36258e-11	1.55774e-09	KCl_6h	ENSMUSG00000020218	Wif1
1854.01	0.707939	0.109343	6.47446	9.51513e-11	1.58155e-09	KCl_6h	ENSMUSG00000036099	Vezt
3300.95	0.765685	0.11828	6.4735	9.57596e-11	1.59008e-09	KCl_6h	ENSMUSG00000009013	Dynll1
1816.18	0.667839	0.103172	6.47306	9.60399e-11	1.59316e-09	KCl_6h	ENSMUSG00000032932	Hspa13
16453.7	0.574604	0.0888344	6.46826	9.91382e-11	1.64293e-09	KCl_6h	ENSMUSG00000020458	Rtn4
1077.54	0.77595	0.119971	6.46784	9.94153e-11	1.6459e-09	KCl_6h	ENSMUSG00000022452	Smdt1
317.167	1.18363	0.183034	6.46673	1.00147e-10	1.65474e-09	KCl_6h	ENSMUSG00000021263	Degs2
35.5284	5.45408	0.8434	6.46678	1.00115e-10	1.65474e-09	KCl_6h	ENSMUSG00000049796	Crh
168.762	-1.54233	0.23855	-6.46546	1.00992e-10	1.66707e-09	KCl_6h	ENSMUSG00000073096	Lrrc61
125.179	-1.72727	0.267296	-6.46203	1.03309e-10	1.70196e-09	KCl_6h	ENSMUSG00000051235	Gen1
3792.95	0.791098	0.122421	6.46212	1.03243e-10	1.70196e-09	KCl_6h	ENSMUSG00000063457	Rps15
61.2212	-2.98174	0.461808	-6.45666	1.07041e-10	1.76171e-09	KCl_6h	ENSMUSG00000090659	Zfp493
298.064	-1.23218	0.190848	-6.45636	1.07255e-10	1.7635e-09	KCl_6h	ENSMUSG00000029676	Pot1a
50.6137	-3.61064	0.559261	-6.45609	1.07444e-10	1.76489e-09	KCl_6h	ENSMUSG00000023968	Crip3
1160.24	0.74677	0.115687	6.45509	1.08157e-10	1.77485e-09	KCl_6h	ENSMUSG00000001964	Emd
2998.78	-0.615637	0.0953896	-6.45392	1.0899e-10	1.78678e-09	KCl_6h	ENSMUSG00000028693	Nasp
304.986	-1.35554	0.21004	-6.45374	1.09126e-10	1.78726e-09	KCl_6h	ENSMUSG00000059602	Syn3
439.26	0.981501	0.152172	6.44993	1.11904e-10	1.83097e-09	KCl_6h	ENSMUSG00000043284	Tmem11
1530.17	0.715541	0.110962	6.44851	1.12955e-10	1.84636e-09	KCl_6h	ENSMUSG00000078671	Chd2
51.7935	-3.1748	0.49253	-6.4459	1.14915e-10	1.87657e-09	KCl_6h	ENSMUSG00000087159	Gm15246
381.97	-1.08813	0.168813	-6.44573	1.15043e-10	1.87683e-09	KCl_6h	ENSMUSG00000097006	9530082P21Rik
1636.43	1.06901	0.165869	6.44489	1.15681e-10	1.88541e-09	KCl_6h	ENSMUSG00000031530	Dusp4
781.348	0.8493	0.131785	6.44457	1.15927e-10	1.88758e-09	KCl_6h	ENSMUSG00000033849	B3galt2
412.497	-1.05339	0.163477	-6.44369	1.16601e-10	1.89672e-09	KCl_6h	ENSMUSG00000024588	Fech
1726.66	-0.882903	0.137088	-6.44042	1.19142e-10	1.93617e-09	KCl_6h	ENSMUSG00000039671	Zmynd8
4792.24	0.827872	0.128698	6.43267	1.25379e-10	2.03556e-09	KCl_6h	ENSMUSG00000031785	Adgrg1
191.846	-1.48232	0.230464	-6.43189	1.2603e-10	2.04415e-09	KCl_6h	ENSMUSG00000042097	Zfp239
951.949	0.758844	0.118026	6.42944	1.28072e-10	2.07325e-09	KCl_6h	ENSMUSG00000016624	Phf21b
194.28	1.37992	0.214624	6.42948	1.2804e-10	2.07325e-09	KCl_6h	ENSMUSG00000027510	Rbm38
183.328	-1.56598	0.243586	-6.42884	1.2858e-10	2.07947e-09	KCl_6h	ENSMUSG00000031295	Phka2
115.415	-2.04894	0.318742	-6.42819	1.29132e-10	2.08639e-09	KCl_6h	ENSMUSG00000025420	Katnal2
2882.33	-0.698731	0.108727	-6.42646	1.30608e-10	2.1082e-09	KCl_6h	ENSMUSG00000025266	Gnl3l
1390	-0.843144	0.131355	-6.41882	1.37335e-10	2.21466e-09	KCl_6h	ENSMUSG00000062761	Zfp512
379.111	-1.09139	0.170178	-6.41325	1.42454e-10	2.295e-09	KCl_6h	ENSMUSG00000021470	Ercc6l2
573.116	0.923966	0.144076	6.41307	1.42622e-10	2.2955e-09	KCl_6h	ENSMUSG00000027255	Arfgap2
92.9137	1.98419	0.309429	6.41242	1.43226e-10	2.30302e-09	KCl_6h	ENSMUSG00000001542	Ell2
2242.62	0.816386	0.127361	6.41002	1.45496e-10	2.33728e-09	KCl_6h	ENSMUSG00000033105	Lss
938.958	-0.887083	0.138428	-6.40827	1.47184e-10	2.36212e-09	KCl_6h	ENSMUSG00000053930	Shisa6
308.265	-1.25097	0.195354	-6.40357	1.51784e-10	2.43363e-09	KCl_6h	ENSMUSG00000037474	Dtl
2380.62	-0.799726	0.124898	-6.40306	1.52295e-10	2.43949e-09	KCl_6h	ENSMUSG00000048814	Lonrf2
1534.33	0.699025	0.109178	6.40263	1.52727e-10	2.44407e-09	KCl_6h	ENSMUSG00000066441	Rdh11
637.841	-1.06223	0.166042	-6.39736	1.58082e-10	2.52736e-09	KCl_6h	ENSMUSG00000057378	Ryr3
622.217	1.03449	0.161711	6.39712	1.58337e-10	2.52902e-09	KCl_6h	ENSMUSG00000050856	Atp5k
146.086	-1.96706	0.307587	-6.39514	1.60398e-10	2.5595e-09	KCl_6h	ENSMUSG00000030739	Myh14
2299.38	0.752667	0.117713	6.39407	1.61525e-10	2.57503e-09	KCl_6h	ENSMUSG00000032997	Chpf
364.228	1.04476	0.163516	6.38935	1.66596e-10	2.65336e-09	KCl_6h	ENSMUSG00000030595	Nfkbib
2037.65	0.719402	0.112637	6.38693	1.69244e-10	2.69297e-09	KCl_6h	ENSMUSG00000002372	Ranbp3
3265.09	0.622257	0.0974393	6.3861	1.70165e-10	2.70249e-09	KCl_6h	ENSMUSG00000000441	Raf1
762.869	-0.995682	0.155913	-6.38612	1.70144e-10	2.70249e-09	KCl_6h	ENSMUSG00000029014	Dnajc2
1560.04	-0.812726	0.127279	-6.38537	1.70982e-10	2.71291e-09	KCl_6h	ENSMUSG00000040640	Erc2
1220.27	0.903344	0.141675	6.37616	1.81586e-10	2.87843e-09	KCl_6h	ENSMUSG00000040797	Iqsec3
2201.78	0.647659	0.101687	6.36917	1.90052e-10	3.00978e-09	KCl_6h	ENSMUSG00000051451	Crebzf
3558.54	0.750718	0.117881	6.36842	1.90983e-10	3.02167e-09	KCl_6h	ENSMUSG00000018770	Atp5g3
342.247	-1.15916	0.182025	-6.36815	1.91317e-10	3.0241e-09	KCl_6h	ENSMUSG00000037151	Lrrc20
368.308	-1.11578	0.175268	-6.36613	1.93861e-10	3.06144e-09	KCl_6h	ENSMUSG00000002846	Timmdc1
116.954	-1.88518	0.296171	-6.36518	1.9506e-10	3.07746e-09	KCl_6h	ENSMUSG00000038569	Rad9b
2205.48	0.677999	0.106531	6.36432	1.96151e-10	3.09178e-09	KCl_6h	ENSMUSG00000048216	Gpr85
372.58	1.22834	0.193077	6.36194	1.99218e-10	3.13717e-09	KCl_6h	ENSMUSG00000007476	Lrrc8a
2917.56	0.827078	0.130055	6.35944	2.02488e-10	3.18567e-09	KCl_6h	ENSMUSG00000035885	Cox8a
2309.08	0.648404	0.102033	6.35484	2.08637e-10	3.27934e-09	KCl_6h	ENSMUSG00000046432	Bex3
129.087	-1.81744	0.286013	-6.35438	2.09269e-10	3.2862e-09	KCl_6h	ENSMUSG00000039246	Lyplal1
402.159	-1.01874	0.160404	-6.35107	2.13828e-10	3.35465e-09	KCl_6h	ENSMUSG00000034175	Rhbdd3
694.833	-0.992122	0.156392	-6.34382	2.24136e-10	3.51308e-09	KCl_6h	ENSMUSG00000023191	P3h3
296.664	-1.22442	0.193126	-6.33999	2.29784e-10	3.59824e-09	KCl_6h	ENSMUSG00000037572	Wdhd1
1869.18	-0.653979	0.103238	-6.33469	2.37824e-10	3.72066e-09	KCl_6h	ENSMUSG00000031483	Erlin2
5716.75	0.574085	0.0906303	6.33436	2.38331e-10	3.72511e-09	KCl_6h	ENSMUSG00000003970	Rpl8
183.865	-1.42249	0.224605	-6.3333	2.39976e-10	3.74733e-09	KCl_6h	ENSMUSG00000040282	BC052040
339.344	-1.22646	0.193731	-6.33073	2.43997e-10	3.80657e-09	KCl_6h	ENSMUSG00000027331	Knstrn
3637.1	0.583833	0.0922615	6.32802	2.48333e-10	3.87063e-09	KCl_6h	ENSMUSG00000038324	Trpc4ap
676.108	-0.846945	0.133893	-6.32552	2.52382e-10	3.93009e-09	KCl_6h	ENSMUSG00000070425	Xntrpc
710.749	-0.862441	0.136359	-6.32478	2.53596e-10	3.94532e-09	KCl_6h	ENSMUSG00000018415	Gid4
855.54	0.755074	0.119491	6.3191	2.63084e-10	4.08914e-09	KCl_6h	ENSMUSG00000032058	Ppp2r1b
2183.31	-0.828125	0.131113	-6.31609	2.68256e-10	4.16567e-09	KCl_6h	ENSMUSG00000027006	Dnajc10
252.404	1.26859	0.200913	6.31411	2.71719e-10	4.21165e-09	KCl_6h	ENSMUSG00000010307	Tmem86a
318.121	-1.17808	0.186577	-6.31417	2.71621e-10	4.21165e-09	KCl_6h	ENSMUSG00000020100	Slc29a3
1719.45	1.03504	0.163948	6.31321	2.73297e-10	4.2322e-09	KCl_6h	ENSMUSG00000039001	Rps21
269.106	-1.19615	0.189493	-6.31235	2.74827e-10	4.25196e-09	KCl_6h	ENSMUSG00000028030	Tbck
709.959	0.8824	0.139839	6.31013	2.78796e-10	4.30939e-09	KCl_6h	ENSMUSG00000039838	Slc45a1
455.887	1.09796	0.174022	6.30931	2.80287e-10	4.32845e-09	KCl_6h	ENSMUSG00000026156	B3gat2
155.776	1.51478	0.240177	6.30693	2.84625e-10	4.39139e-09	KCl_6h	ENSMUSG00000027313	Chac1
1339.4	0.756947	0.120039	6.30586	2.86604e-10	4.4138e-09	KCl_6h	ENSMUSG00000014077	Chp1
56.0255	2.64172	0.418927	6.30592	2.86483e-10	4.4138e-09	KCl_6h	ENSMUSG00000033774	Npbwr1
145.435	-1.57679	0.250108	-6.30442	2.89271e-10	4.45079e-09	KCl_6h	ENSMUSG00000032394	Igdcc3
493.273	-1.02234	0.162269	-6.30029	2.97088e-10	4.56688e-09	KCl_6h	ENSMUSG00000046668	Cxxc5
908.572	-0.860304	0.136558	-6.2999	2.97838e-10	4.57422e-09	KCl_6h	ENSMUSG00000030279	C2cd5
6818.5	-0.733945	0.116526	-6.29855	3.00447e-10	4.60883e-09	KCl_6h	ENSMUSG00000020524	Gria1
1105.97	-0.772532	0.122654	-6.29845	3.00642e-10	4.60883e-09	KCl_6h	ENSMUSG00000035936	Aldh5a1
843.872	0.854749	0.135767	6.29569	3.06028e-10	4.68713e-09	KCl_6h	ENSMUSG00000004268	Emg1
171.153	-1.55262	0.246646	-6.29495	3.075e-10	4.70537e-09	KCl_6h	ENSMUSG00000035704	Alg8
1624.21	0.655194	0.104094	6.29423	3.08924e-10	4.72285e-09	KCl_6h	ENSMUSG00000038482	Tfdp1
661.056	-0.894251	0.142116	-6.29241	3.12585e-10	4.77446e-09	KCl_6h	ENSMUSG00000060098	Prmt7
321.937	1.10276	0.175274	6.29167	3.14075e-10	4.79286e-09	KCl_6h	ENSMUSG00000038172	Ttc39b
96.1529	-2.03632	0.323679	-6.29117	3.15077e-10	4.80378e-09	KCl_6h	ENSMUSG00000042213	Zfand4
527.421	-1.1205	0.178134	-6.29022	3.17019e-10	4.82596e-09	KCl_6h	ENSMUSG00000022940	Pigp
161.122	-1.54736	0.246	-6.2901	3.17265e-10	4.82596e-09	KCl_6h	ENSMUSG00000022987	Zfp641
573.903	-0.942707	0.149873	-6.29003	3.17395e-10	4.82596e-09	KCl_6h	ENSMUSG00000028582	Cc2d1b
144.799	-1.73436	0.275755	-6.28949	3.18517e-10	4.83863e-09	KCl_6h	ENSMUSG00000031562	Dctd
6615.76	0.785714	0.124946	6.28844	3.20681e-10	4.86709e-09	KCl_6h	ENSMUSG00000051790	Nlgn2
223.615	-1.23803	0.196906	-6.28741	3.22797e-10	4.89478e-09	KCl_6h	ENSMUSG00000084911	Gm16185
254.069	1.19449	0.19	6.28682	3.24041e-10	4.90921e-09	KCl_6h	ENSMUSG00000037594	BC022687
746.295	1.00936	0.160602	6.28487	3.28135e-10	4.96675e-09	KCl_6h	ENSMUSG00000019960	Dusp6
791.231	0.791968	0.12602	6.28448	3.28954e-10	4.97466e-09	KCl_6h	ENSMUSG00000066877	Nck2
703.829	1.04579	0.166488	6.28149	3.35335e-10	5.06202e-09	KCl_6h	ENSMUSG00000020053	Igf1
1948.51	0.655884	0.104414	6.28156	3.35194e-10	5.06202e-09	KCl_6h	ENSMUSG00000075703	Selenoi
5083.4	0.614449	0.0979315	6.27427	3.51275e-10	5.29787e-09	KCl_6h	ENSMUSG00000058793	Cds2
602.185	-0.942687	0.150278	-6.27297	3.54216e-10	5.33743e-09	KCl_6h	ENSMUSG00000024982	Zdhhc6
339.532	-1.33551	0.212933	-6.27198	3.56475e-10	5.36664e-09	KCl_6h	ENSMUSG00000038146	Notch3
956.983	0.816544	0.130284	6.26741	3.67106e-10	5.52174e-09	KCl_6h	ENSMUSG00000007989	Fzd3
471.288	-0.985996	0.157333	-6.26692	3.6825e-10	5.53398e-09	KCl_6h	ENSMUSG00000006362	Cbfa2t3
1792.81	0.714462	0.114087	6.26246	3.78947e-10	5.68964e-09	KCl_6h	ENSMUSG00000051359	Ncald
2086.36	0.749649	0.119708	6.26231	3.79313e-10	5.69003e-09	KCl_6h	ENSMUSG00000036699	Zcchc12
497.565	0.901111	0.143925	6.26097	3.8259e-10	5.73406e-09	KCl_6h	ENSMUSG00000020186	Csrp2
3170.5	0.835614	0.133536	6.25758	3.90997e-10	5.85483e-09	KCl_6h	ENSMUSG00000045128	Rpl18a
805.159	0.810226	0.129509	6.25614	3.94617e-10	5.90376e-09	KCl_6h	ENSMUSG00000082286	Pisd-ps1
1277.27	0.762888	0.121971	6.25464	3.98436e-10	5.95558e-09	KCl_6h	ENSMUSG00000032532	Cck
526.667	0.955684	0.15282	6.25364	4.00993e-10	5.98847e-09	KCl_6h	ENSMUSG00000047777	Phf13
3464.31	0.655435	0.10483	6.25235	4.04323e-10	6.03283e-09	KCl_6h	ENSMUSG00000000948	Gm38393
533.789	0.884878	0.141566	6.25064	4.08767e-10	6.09371e-09	KCl_6h	ENSMUSG00000017801	Mlx
6885.01	0.714275	0.114287	6.24985	4.10853e-10	6.11938e-09	KCl_6h	ENSMUSG00000020372	Rack1
462.723	1.04903	0.167948	6.24614	4.20713e-10	6.26067e-09	KCl_6h	ENSMUSG00000053317	Sec61b
158.569	-1.66606	0.266965	-6.24074	4.35511e-10	6.47513e-09	KCl_6h	ENSMUSG00000020604	Arsg
359.257	-1.12281	0.179941	-6.23986	4.37963e-10	6.50582e-09	KCl_6h	ENSMUSG00000034793	G6pc3
414.615	-1.18656	0.190179	-6.23918	4.39869e-10	6.52258e-09	KCl_6h	ENSMUSG00000024411	Aqp4
1431.39	0.878271	0.140765	6.23928	4.39588e-10	6.52258e-09	KCl_6h	ENSMUSG00000063882	Uqcrh
655.188	-0.90267	0.144797	-6.23404	4.54568e-10	6.7346e-09	KCl_6h	ENSMUSG00000034744	Nagk
294.473	-1.17384	0.188315	-6.23339	4.56446e-10	6.75644e-09	KCl_6h	ENSMUSG00000020650	Bcap29
570.387	-0.895469	0.143796	-6.22735	4.7438e-10	7.01572e-09	KCl_6h	ENSMUSG00000052302	Tbc1d30
1014.94	0.74783	0.120107	6.22636	4.77382e-10	7.0539e-09	KCl_6h	ENSMUSG00000063802	Hspbp1
2186.78	0.652286	0.104797	6.2243	4.83702e-10	7.14098e-09	KCl_6h	ENSMUSG00000020189	Osbpl8
123.997	-1.72066	0.276543	-6.22204	4.90731e-10	7.23839e-09	KCl_6h	ENSMUSG00000057396	Zfp759
509.208	-1.00257	0.161146	-6.2215	4.92435e-10	7.25715e-09	KCl_6h	ENSMUSG00000021930	Spryd7
4293.64	0.589169	0.0947103	6.22074	4.94803e-10	7.28564e-09	KCl_6h	ENSMUSG00000017781	Pitpna
159.127	-1.57817	0.253842	-6.21714	5.06305e-10	7.44846e-09	KCl_6h	ENSMUSG00000072946	Ptgr2
3741.8	-0.598173	0.096253	-6.21459	5.14597e-10	7.56382e-09	KCl_6h	ENSMUSG00000022822	Abcc5
417.99	1.02212	0.16455	6.2116	5.24464e-10	7.70209e-09	KCl_6h	ENSMUSG00000037112	Sik2
383.95	-1.05695	0.170174	-6.21099	5.26528e-10	7.72564e-09	KCl_6h	ENSMUSG00000051920	Rspo2
3557.41	0.597892	0.0963315	6.20661	5.4138e-10	7.93662e-09	KCl_6h	ENSMUSG00000063229	Ldha
352.079	1.09916	0.177164	6.20419	5.49805e-10	8.05308e-09	KCl_6h	ENSMUSG00000044709	Gemin7
1689.08	0.767448	0.123702	6.20401	5.50413e-10	8.05363e-09	KCl_6h	ENSMUSG00000024947	Men1
2096.07	0.628434	0.101297	6.2039	5.50803e-10	8.05363e-09	KCl_6h	ENSMUSG00000051510	Mafg
2146.07	-0.704172	0.113554	-6.2012	5.6033e-10	8.1858e-09	KCl_6h	ENSMUSG00000030653	Pde2a
572.364	0.894324	0.144272	6.19885	5.68762e-10	8.30175e-09	KCl_6h	ENSMUSG00000026748	Plxdc2
310.119	-1.10762	0.17874	-6.19681	5.76184e-10	8.40277e-09	KCl_6h	ENSMUSG00000032952	Ap4b1
695.87	0.91111	0.147052	6.19584	5.79757e-10	8.44753e-09	KCl_6h	ENSMUSG00000045665	Mfsd5
808.015	0.870629	0.140604	6.19208	5.93771e-10	8.63672e-09	KCl_6h	ENSMUSG00000026688	Mgst3
889.441	-0.757204	0.122284	-6.19219	5.93354e-10	8.63672e-09	KCl_6h	ENSMUSG00000027187	Cat
630.949	-0.921986	0.148949	-6.18993	6.01912e-10	8.74755e-09	KCl_6h	ENSMUSG00000022360	Atad2
187.067	-1.41505	0.228694	-6.1875	6.11262e-10	8.87574e-09	KCl_6h	ENSMUSG00000045410	Akr1e1
288.489	1.63123	0.263704	6.18582	6.17823e-10	8.96325e-09	KCl_6h	ENSMUSG00000022602	Arc
6425.54	0.589784	0.0953713	6.18407	6.24678e-10	9.05486e-09	KCl_6h	ENSMUSG00000019943	Atp2b1
801.065	0.774118	0.125236	6.18128	6.35827e-10	9.20851e-09	KCl_6h	ENSMUSG00000097023	Mir9-3hg
3165.35	0.8081	0.130775	6.17931	6.43824e-10	9.30825e-09	KCl_6h	ENSMUSG00000027273	Snap25
9929.39	0.619868	0.100312	6.17942	6.43383e-10	9.30825e-09	KCl_6h	ENSMUSG00000029467	Atp2a2
106.602	1.71373	0.277415	6.17747	6.51368e-10	9.40111e-09	KCl_6h	ENSMUSG00000019848	Popdc3
360.011	-1.01805	0.164798	-6.17757	6.50965e-10	9.40111e-09	KCl_6h	ENSMUSG00000031969	Acad8
351.656	1.23426	0.199848	6.17603	6.57347e-10	9.47924e-09	KCl_6h	ENSMUSG00000063531	Sema3e
6213.23	0.615864	0.0997759	6.17247	6.72292e-10	9.68643e-09	KCl_6h	ENSMUSG00000032959	Pebp1
14036.4	0.602113	0.0975827	6.17029	6.81663e-10	9.81302e-09	KCl_6h	ENSMUSG00000063077	Kif1b
1222.69	-0.775998	0.125789	-6.16906	6.86985e-10	9.88116e-09	KCl_6h	ENSMUSG00000039621	Prex1
344.013	1.05327	0.170764	6.16801	6.91547e-10	9.93824e-09	KCl_6h	ENSMUSG00000021752	Kctd6
2452.68	0.664048	0.107678	6.16697	6.96114e-10	9.99531e-09	KCl_6h	ENSMUSG00000052296	Ppp6r1
453.114	0.946785	0.153597	6.16407	7.09e-10	1.01716e-08	KCl_6h	ENSMUSG00000027560	Dok5
2135.76	0.656523	0.106543	6.16207	7.18013e-10	1.02921e-08	KCl_6h	ENSMUSG00000030168	Adipor2
3442.56	-0.702139	0.11399	-6.15963	7.29136e-10	1.04426e-08	KCl_6h	ENSMUSG00000071650	Ganab
451.432	-0.972954	0.158025	-6.15695	7.4157e-10	1.06117e-08	KCl_6h	ENSMUSG00000041684	Bivm
2628.89	0.59451	0.0965981	6.15447	7.53312e-10	1.07705e-08	KCl_6h	ENSMUSG00000021608	Lpcat1
780.564	-0.822928	0.133719	-6.15418	7.54665e-10	1.07807e-08	KCl_6h	ENSMUSG00000041298	Katnal1
257.899	-1.22504	0.199067	-6.15393	7.55855e-10	1.07865e-08	KCl_6h	ENSMUSG00000021707	Dhfr
556.904	0.854738	0.138895	6.15383	7.56359e-10	1.07865e-08	KCl_6h	ENSMUSG00000040713	Creg1
27.6664	4.50102	0.732022	6.14874	7.80991e-10	1.11283e-08	KCl_6h	ENSMUSG00000042678	Myo15
1011.79	-0.870955	0.141655	-6.14844	7.82466e-10	1.11398e-08	KCl_6h	ENSMUSG00000051586	Mical3
109.757	-1.73713	0.282774	-6.14318	8.0884e-10	1.14958e-08	KCl_6h	ENSMUSG00000038225	Primpol
657.071	-0.84235	0.137118	-6.14324	8.0855e-10	1.14958e-08	KCl_6h	ENSMUSG00000074212	Dnajb14
1165.76	0.839889	0.136731	6.14264	8.11627e-10	1.15257e-08	KCl_6h	ENSMUSG00000042541	Sem1
908.415	0.745288	0.121338	6.14222	8.13736e-10	1.15458e-08	KCl_6h	ENSMUSG00000038291	Snx25
917.283	0.75373	0.122724	6.14165	8.16711e-10	1.15782e-08	KCl_6h	ENSMUSG00000021400	Wrnip1
2239.57	0.631352	0.102866	6.13758	8.37863e-10	1.18681e-08	KCl_6h	ENSMUSG00000022974	Paxbp1
620.107	0.822678	0.134122	6.13382	8.57949e-10	1.21423e-08	KCl_6h	ENSMUSG00000038702	Dsel
102.375	-1.94106	0.316523	-6.13246	8.6533e-10	1.22365e-08	KCl_6h	ENSMUSG00000045106	Ccdc73
167.112	-1.50925	0.246142	-6.13162	8.69878e-10	1.22904e-08	KCl_6h	ENSMUSG00000074282	Zfp94
2289.24	0.604417	0.0985924	6.13047	8.76219e-10	1.23696e-08	KCl_6h	ENSMUSG00000053253	Ndfip2
1784.68	0.63303	0.103264	6.13023	8.77546e-10	1.23779e-08	KCl_6h	ENSMUSG00000040446	Rprd1a
670.197	0.82485	0.134562	6.12989	8.79404e-10	1.23937e-08	KCl_6h	ENSMUSG00000064181	Rab3ip
295.255	-1.14363	0.186699	-6.12553	9.03823e-10	1.27271e-08	KCl_6h	ENSMUSG00000096433	Zfp994
1331.5	0.807382	0.13183	6.12442	9.10134e-10	1.28052e-08	KCl_6h	ENSMUSG00000024754	Tmem2
2720.05	0.591741	0.0966364	6.12337	9.16153e-10	1.28791e-08	KCl_6h	ENSMUSG00000041220	Elovl6
2175.58	0.593688	0.0969757	6.12204	9.23871e-10	1.29759e-08	KCl_6h	ENSMUSG00000021051	Ppp2r5e
4056.6	0.586137	0.0957441	6.12191	9.24582e-10	1.29759e-08	KCl_6h	ENSMUSG00000031065	Cdk16
1067.14	0.773958	0.126458	6.12029	9.34069e-10	1.30981e-08	KCl_6h	ENSMUSG00000027465	Tbc1d20
3189.03	0.72269	0.118138	6.11735	9.51465e-10	1.33308e-08	KCl_6h	ENSMUSG00000022415	Syngr1
487.686	0.885587	0.144879	6.11261	9.8015e-10	1.37213e-08	KCl_6h	ENSMUSG00000096232
1179.3	-0.706516	0.115597	-6.11187	9.84702e-10	1.37735e-08	KCl_6h	ENSMUSG00000024654	Asrgl1
2284.17	0.976141	0.159768	6.10975	9.97882e-10	1.39462e-08	KCl_6h	ENSMUSG00000046330	Rpl37a
3231.95	0.597915	0.0978663	6.10951	9.99367e-10	1.39554e-08	KCl_6h	ENSMUSG00000039844	Rapgef1
1182.75	-0.739328	0.121071	-6.10659	1.01785e-09	1.42016e-08	KCl_6h	ENSMUSG00000002103	Acp2
846.556	0.77629	0.127186	6.10356	1.03734e-09	1.44616e-08	KCl_6h	ENSMUSG00000042742	Bmt2
231.462	-1.21301	0.198767	-6.10267	1.04311e-09	1.45299e-08	KCl_6h	ENSMUSG00000033361	Prrg3
518.867	0.883001	0.144739	6.10065	1.05637e-09	1.47019e-08	KCl_6h	ENSMUSG00000042308	Setd1a
64.0502	2.19799	0.360296	6.10052	1.05721e-09	1.47019e-08	KCl_6h	ENSMUSG00000092981	Mir5125
811.198	1.0009	0.164102	6.09929	1.06538e-09	1.48032e-08	KCl_6h	ENSMUSG00000026259	Ngef
112.094	-1.89739	0.311124	-6.09851	1.07063e-09	1.48638e-08	KCl_6h	ENSMUSG00000046605	B3gntl1
281.858	-1.37966	0.226284	-6.09704	1.08053e-09	1.49888e-08	KCl_6h	ENSMUSG00000031534	Smim19
1975.29	0.646384	0.106094	6.09259	1.11099e-09	1.53987e-08	KCl_6h	ENSMUSG00000038485	Socs7
191.136	-1.41622	0.232466	-6.09216	1.11397e-09	1.54272e-08	KCl_6h	ENSMUSG00000038982	Bloc1s5
591.218	-1.01136	0.166033	-6.09129	1.12005e-09	1.54987e-08	KCl_6h	ENSMUSG00000038838	Vars2
871.733	-1.02543	0.168522	-6.08483	1.16616e-09	1.61233e-08	KCl_6h	ENSMUSG00000026605	Cenpf
7383.45	0.717532	0.118008	6.08034	1.19924e-09	1.65672e-08	KCl_6h	ENSMUSG00000032324	Tspan3
790.915	-0.804999	0.132414	-6.07943	1.2061e-09	1.66481e-08	KCl_6h	ENSMUSG00000033720	Sfxn5
501.428	-0.959859	0.15789	-6.07928	1.20721e-09	1.66497e-08	KCl_6h	ENSMUSG00000037260	Hgsnat
143.334	1.65397	0.27214	6.07767	1.21944e-09	1.68047e-08	KCl_6h	ENSMUSG00000034009	Rxfp1
2957.02	0.765784	0.126045	6.0755	1.23601e-09	1.7019e-08	KCl_6h	ENSMUSG00000029632	Ndufa4
4489.67	-0.695835	0.114598	-6.07196	1.26358e-09	1.73844e-08	KCl_6h	ENSMUSG00000032482	Cspg5
1138.5	0.723621	0.119188	6.07128	1.26891e-09	1.74434e-08	KCl_6h	ENSMUSG00000035107	Dcbld2
1181.02	-0.723429	0.11916	-6.07106	1.27067e-09	1.74532e-08	KCl_6h	ENSMUSG00000030788	Rnf141
4456.33	0.606295	0.0999083	6.06851	1.29101e-09	1.77181e-08	KCl_6h	ENSMUSG00000031167	Rbm3
1209.32	0.722351	0.119065	6.06684	1.30453e-09	1.7889e-08	KCl_6h	ENSMUSG00000021366	Hivep1
380.539	-0.984839	0.162343	-6.06639	1.30817e-09	1.79243e-08	KCl_6h	ENSMUSG00000033282	Rpgrip1l
540.414	0.96582	0.159261	6.06438	1.32467e-09	1.81355e-08	KCl_6h	ENSMUSG00000025475	Adgra1
2144.24	0.646026	0.106545	6.06344	1.33244e-09	1.8227e-08	KCl_6h	ENSMUSG00000034190	Chmp7
694.089	0.877468	0.144724	6.06305	1.3356e-09	1.82554e-08	KCl_6h	ENSMUSG00000021606	Ndufs6
1083.73	0.792177	0.13076	6.05827	1.37592e-09	1.87912e-08	KCl_6h	ENSMUSG00000042719	Naa25
480.022	-0.922495	0.152405	-6.05292	1.4224e-09	1.94101e-08	KCl_6h	ENSMUSG00000036023	Parp2
443.303	0.926777	0.153137	6.05193	1.43122e-09	1.95146e-08	KCl_6h	ENSMUSG00000036437	Npy1r
414.709	1.08417	0.179167	6.05119	1.43779e-09	1.95883e-08	KCl_6h	ENSMUSG00000074578	Zfas1
473.391	0.898209	0.148541	6.04689	1.47671e-09	2.01021e-08	KCl_6h	ENSMUSG00000048546	Tob2
182.488	-1.3456	0.222558	-6.04608	1.48412e-09	2.01867e-08	KCl_6h	ENSMUSG00000030990	Pgap2
4568.33	-0.655526	0.108431	-6.04554	1.48913e-09	2.02385e-08	KCl_6h	ENSMUSG00000057406	Nsd2
2496.71	0.585391	0.0968943	6.04155	1.52644e-09	2.07287e-08	KCl_6h	ENSMUSG00000034832	Tet3
73.7821	-2.28378	0.378159	-6.03921	1.54868e-09	2.10137e-08	KCl_6h	ENSMUSG00000056824	Zfp663
510.152	0.877911	0.145443	6.03611	1.57877e-09	2.14047e-08	KCl_6h	ENSMUSG00000049420	Tmem200a
1019.22	-0.790081	0.130938	-6.03399	1.59957e-09	2.16691e-08	KCl_6h	ENSMUSG00000029674	Limk1
190.413	-1.31375	0.217746	-6.03342	1.6053e-09	2.17292e-08	KCl_6h	ENSMUSG00000024691	Fam111a
1020.26	0.696357	0.115446	6.03189	1.62049e-09	2.19171e-08	KCl_6h	ENSMUSG00000020770	Unk
524.543	-0.883774	0.146848	-6.01831	1.76252e-09	2.38189e-08	KCl_6h	ENSMUSG00000001323	Srr
83.1644	1.97892	0.328876	6.01724	1.77421e-09	2.39575e-08	KCl_6h	ENSMUSG00000061762	Tac1
6402.73	0.747419	0.124392	6.00859	1.8714e-09	2.52495e-08	KCl_6h	ENSMUSG00000005161	Prdx2
1961.47	0.672236	0.111894	6.00778	1.88078e-09	2.53558e-08	KCl_6h	ENSMUSG00000035566	Pcdh17
54.1129	2.50083	0.416278	6.00761	1.88275e-09	2.53619e-08	KCl_6h	ENSMUSG00000039021	Ttc16
289.908	1.10911	0.184642	6.00683	1.8919e-09	2.54647e-08	KCl_6h	ENSMUSG00000027737	Slc7a11
111.11	-1.78801	0.297761	-6.00487	1.91488e-09	2.57534e-08	KCl_6h	ENSMUSG00000054021	Sirt5
310.555	-1.22782	0.204526	-6.00326	1.93397e-09	2.59893e-08	KCl_6h	ENSMUSG00000020848	Doc2b
821.172	0.773867	0.129007	5.99863	1.98991e-09	2.67004e-08	KCl_6h	ENSMUSG00000022634	Yaf2
2108.92	0.593925	0.0990104	5.99862	1.99007e-09	2.67004e-08	KCl_6h	ENSMUSG00000053838	Nudcd3
3695.17	0.547069	0.0912051	5.99823	1.9948e-09	2.67425e-08	KCl_6h	ENSMUSG00000068747	Sort1
524.961	-0.94767	0.158029	-5.99681	2.01228e-09	2.69552e-08	KCl_6h	ENSMUSG00000006906	Stambp
3894.85	0.611474	0.101995	5.99513	2.03318e-09	2.71918e-08	KCl_6h	ENSMUSG00000000740	Rpl13
207.591	-1.30655	0.217934	-5.99517	2.03278e-09	2.71918e-08	KCl_6h	ENSMUSG00000021013	Ttc8
590.474	-0.861008	0.143634	-5.99444	2.04183e-09	2.72857e-08	KCl_6h	ENSMUSG00000040018	Cox15
977.922	-0.793845	0.132451	-5.99352	2.05345e-09	2.74191e-08	KCl_6h	ENSMUSG00000025607	Copg2
1207.96	0.717779	0.119776	5.99268	2.06405e-09	2.75282e-08	KCl_6h	ENSMUSG00000039041	Adrm1
107.805	1.70566	0.284628	5.99262	2.0649e-09	2.75282e-08	KCl_6h	ENSMUSG00000087620	5330434G04Rik
418.917	-1.01111	0.168746	-5.99191	2.07388e-09	2.7626e-08	KCl_6h	ENSMUSG00000026227	2810459M11Rik
85.1326	1.88287	0.314361	5.98953	2.10452e-09	2.80119e-08	KCl_6h	ENSMUSG00000026525	Opn3
7107.37	0.547113	0.0913547	5.98888	2.11287e-09	2.81007e-08	KCl_6h	ENSMUSG00000023175	Bsg
158.321	-1.54714	0.258384	-5.98778	2.12731e-09	2.82702e-08	KCl_6h	ENSMUSG00000033857	Engase
2035.56	0.60882	0.101695	5.98671	2.14127e-09	2.84332e-08	KCl_6h	ENSMUSG00000042305	Tmem183a
65.3204	-2.21267	0.369669	-5.98554	2.1567e-09	2.86155e-08	KCl_6h	ENSMUSG00000032489	Kif9
803.904	-0.862319	0.144168	-5.98135	2.21302e-09	2.93396e-08	KCl_6h	ENSMUSG00000032064	Dixdc1
1401.96	0.765384	0.128055	5.977	2.27291e-09	3.01098e-08	KCl_6h	ENSMUSG00000031231	Cox7b
494.589	0.900131	0.15061	5.97658	2.27874e-09	3.01631e-08	KCl_6h	ENSMUSG00000029029	Wrap73
516.429	-0.883427	0.147823	-5.97625	2.2833e-09	3.01997e-08	KCl_6h	ENSMUSG00000053644	Aldh7a1
761.301	1.10667	0.1852	5.97553	2.29348e-09	3.02932e-08	KCl_6h	ENSMUSG00000029108	Pcdh7
1581.48	-0.756388	0.126582	-5.97549	2.29398e-09	3.02932e-08	KCl_6h	ENSMUSG00000053141	Ptprt
931.069	-0.714019	0.119524	-5.97387	2.31693e-09	3.05721e-08	KCl_6h	ENSMUSG00000027589	Pcmtd2
534.035	-0.870145	0.145705	-5.97195	2.34434e-09	3.09096e-08	KCl_6h	ENSMUSG00000026095	Asnsd1
1371.29	0.897203	0.150252	5.97131	2.35353e-09	3.10064e-08	KCl_6h	ENSMUSG00000030533	Unc45a
2877.59	0.701758	0.117536	5.97059	2.3639e-09	3.11186e-08	KCl_6h	ENSMUSG00000032349	Elovl5
1346.81	-0.750799	0.125778	-5.96922	2.3839e-09	3.13571e-08	KCl_6h	ENSMUSG00000028804	Csmd2
85.3633	1.81293	0.303773	5.96806	2.40095e-09	3.15567e-08	KCl_6h	ENSMUSG00000041046	Ramp3
1457.54	-0.707602	0.118656	-5.96345	2.46962e-09	3.24339e-08	KCl_6h	ENSMUSG00000023032	Slc4a8
189.845	1.45061	0.24327	5.96294	2.47733e-09	3.25096e-08	KCl_6h	ENSMUSG00000032698	Lmo2
838.74	0.759025	0.127349	5.96019	2.51943e-09	3.30363e-08	KCl_6h	ENSMUSG00000042532	Golga7b
8088.86	0.517823	0.0868851	5.95985	2.52467e-09	3.30791e-08	KCl_6h	ENSMUSG00000029581	Fscn1
1788.76	-0.692739	0.116258	-5.95865	2.54333e-09	3.32976e-08	KCl_6h	ENSMUSG00000042350	Arel1
351.335	-1.14501	0.192171	-5.95831	2.5486e-09	3.33405e-08	KCl_6h	ENSMUSG00000034951	Cog7
1153.35	-0.701112	0.117676	-5.95798	2.55381e-09	3.33827e-08	KCl_6h	ENSMUSG00000042590	Ipo11
581.15	0.841648	0.141296	5.95662	2.57514e-09	3.36353e-08	KCl_6h	ENSMUSG00000031879	Fam96b
259.945	-1.28607	0.215966	-5.95498	2.60103e-09	3.39373e-08	KCl_6h	ENSMUSG00000017146	Brca1
219.434	-1.24499	0.209071	-5.9549	2.60231e-09	3.39373e-08	KCl_6h	ENSMUSG00000022401	Xpnpep3
1884.26	0.822678	0.138166	5.95427	2.61242e-09	3.40427e-08	KCl_6h	ENSMUSG00000070493	Chchd2-ps
33.292	3.43125	0.576386	5.95305	2.63196e-09	3.42706e-08	KCl_6h	ENSMUSG00000061132	Blnk
3188.64	0.774178	0.130128	5.94938	2.69164e-09	3.49934e-08	KCl_6h	ENSMUSG00000037894	H2afz
396.786	-1.00019	0.168117	-5.94938	2.69161e-09	3.49934e-08	KCl_6h	ENSMUSG00000068551	Zfp467
133.832	-1.5906	0.267387	-5.94869	2.70302e-09	3.51141e-08	KCl_6h	ENSMUSG00000037366	Pafah2
213.944	-1.26352	0.212548	-5.94464	2.77069e-09	3.59653e-08	KCl_6h	ENSMUSG00000054723	Vmac
1309.32	0.780527	0.131347	5.94248	2.8074e-09	3.64137e-08	KCl_6h	ENSMUSG00000009035	Tmem184b
669.927	0.917984	0.154495	5.94182	2.81872e-09	3.65323e-08	KCl_6h	ENSMUSG00000020282	Rhbdf1
1099.83	0.695476	0.117063	5.94105	2.83199e-09	3.66759e-08	KCl_6h	ENSMUSG00000031537	Ikbkb
102.431	-1.77282	0.298512	-5.93885	2.87028e-09	3.71144e-08	KCl_6h	ENSMUSG00000024043	Arhgap28
99.9305	1.66567	0.280464	5.93896	2.86834e-09	3.71144e-08	KCl_6h	ENSMUSG00000074340	Ovgp1
524.642	0.900083	0.151574	5.93823	2.88118e-09	3.72066e-08	KCl_6h	ENSMUSG00000000339	Rtca
776.235	0.771053	0.129847	5.93819	2.88184e-09	3.72066e-08	KCl_6h	ENSMUSG00000024150	Mcfd2
2247.21	0.595917	0.100357	5.93797	2.8858e-09	3.72291e-08	KCl_6h	ENSMUSG00000027035	Cers6
149.69	-1.52018	0.256112	-5.93562	2.92739e-09	3.77365e-08	KCl_6h	ENSMUSG00000020056	Washc3
247.22	1.13337	0.190967	5.93486	2.94089e-09	3.78815e-08	KCl_6h	ENSMUSG00000078317	F8a
11047.1	-0.638495	0.107653	-5.93107	3.00968e-09	3.87378e-08	KCl_6h	ENSMUSG00000016559	H3f3c
158.836	-1.47302	0.248389	-5.9303	3.02386e-09	3.88728e-08	KCl_6h	ENSMUSG00000027583	Zbtb46
378.508	-1.08665	0.183239	-5.93025	3.02481e-09	3.88728e-08	KCl_6h	ENSMUSG00000030094	Xpc
168.996	-1.44622	0.244163	-5.92317	3.15797e-09	4.05531e-08	KCl_6h	ENSMUSG00000034023	Fancd2
154.186	-1.61139	0.272107	-5.92191	3.18224e-09	4.08335e-08	KCl_6h	ENSMUSG00000031949	Adat1
1006.27	-0.834056	0.140902	-5.9194	3.23111e-09	4.14288e-08	KCl_6h	ENSMUSG00000028051	Hcn3
1594.68	-0.671672	0.11357	-5.91417	3.33559e-09	4.27358e-08	KCl_6h	ENSMUSG00000032329	Hmg20a
600.985	-1.16966	0.197806	-5.91319	3.35541e-09	4.29569e-08	KCl_6h	ENSMUSG00000037306	Man1c1
49.774	-2.87045	0.485575	-5.91143	3.39147e-09	4.33854e-08	KCl_6h	ENSMUSG00000051977	Prdm9
9869.2	0.528537	0.0894326	5.90989	3.42346e-09	4.37613e-08	KCl_6h	ENSMUSG00000039218	Srrm2
770.064	-0.767409	0.129899	-5.90776	3.4679e-09	4.42957e-08	KCl_6h	ENSMUSG00000026618	Iars2
510.181	-0.871836	0.147582	-5.90745	3.47434e-09	4.43441e-08	KCl_6h	ENSMUSG00000039048	Foxred1
590.525	0.961442	0.162798	5.90574	3.51072e-09	4.47743e-08	KCl_6h	ENSMUSG00000014294	Ndufa2
356.166	-1.04787	0.177548	-5.90191	3.59324e-09	4.5792e-08	KCl_6h	ENSMUSG00000024993	Fam45a
175.459	1.69935	0.28795	5.90155	3.60093e-09	4.58552e-08	KCl_6h	ENSMUSG00000034765	Dusp5
390.834	-0.985351	0.166977	-5.90112	3.61044e-09	4.59413e-08	KCl_6h	ENSMUSG00000028389	Zfp37
2048.49	0.729771	0.123709	5.89909	3.65508e-09	4.64741e-08	KCl_6h	ENSMUSG00000018865	Sult4a1
1337.43	0.637756	0.108136	5.89771	3.68588e-09	4.68302e-08	KCl_6h	ENSMUSG00000026596	Abl2
1313.38	-0.744395	0.126226	-5.8973	3.69502e-09	4.69108e-08	KCl_6h	ENSMUSG00000038244	Mical2
205.829	-1.29362	0.219371	-5.89697	3.70247e-09	4.69698e-08	KCl_6h	ENSMUSG00000040410	Fbxl4
716.638	0.852737	0.144628	5.89607	3.72262e-09	4.71898e-08	KCl_6h	ENSMUSG00000018167	Stard3
366.605	-0.979369	0.166177	-5.89354	3.78014e-09	4.78828e-08	KCl_6h	ENSMUSG00000041966	Dcaf17
1135.11	0.667261	0.113236	5.89264	3.80067e-09	4.81065e-08	KCl_6h	ENSMUSG00000021171	Esyt2
403.763	-1.02805	0.174476	-5.89217	3.81148e-09	4.82069e-08	KCl_6h	ENSMUSG00000034614	Pik3ip1
517.896	-1.03528	0.175761	-5.89025	3.85612e-09	4.87347e-08	KCl_6h	ENSMUSG00000070713	Gm10282
743.447	0.93663	0.159048	5.88897	3.88603e-09	4.90757e-08	KCl_6h	ENSMUSG00000039834	Zfp335
253.353	1.23444	0.209645	5.88824	3.90319e-09	4.92554e-08	KCl_6h	ENSMUSG00000032010	Usp2
1333.84	0.703149	0.119438	5.88717	3.92867e-09	4.95396e-08	KCl_6h	ENSMUSG00000024387	Csnk2b
126.704	-1.56089	0.265143	-5.88698	3.93324e-09	4.95601e-08	KCl_6h	ENSMUSG00000019813	Cep57l1
10323.1	0.508101	0.0863428	5.88469	3.98794e-09	5.02115e-08	KCl_6h	ENSMUSG00000007564	Ppp2r1a
9131.91	0.509302	0.0865812	5.88236	4.0446e-09	5.08867e-08	KCl_6h	ENSMUSG00000047126	Cltc
1829.32	0.691965	0.117644	5.88186	4.05688e-09	5.1003e-08	KCl_6h	ENSMUSG00000009630	Ppp2cb
3398.56	-0.955788	0.162508	-5.88149	4.06587e-09	5.10777e-08	KCl_6h	ENSMUSG00000070802	Pnmal2
872.113	0.807148	0.137254	5.8807	4.0853e-09	5.12834e-08	KCl_6h	ENSMUSG00000014786	Slc9a5
1049.7	-0.696488	0.118487	-5.87817	4.14815e-09	5.20334e-08	KCl_6h	ENSMUSG00000010517	Faf1
202.028	-1.33723	0.227651	-5.87403	4.25319e-09	5.33111e-08	KCl_6h	ENSMUSG00000027378	Nphp1
98.6507	-1.93417	0.329339	-5.87287	4.28302e-09	5.36449e-08	KCl_6h	ENSMUSG00000028223	Decr1
4034.26	0.748526	0.127485	5.87147	4.31945e-09	5.40608e-08	KCl_6h	ENSMUSG00000035530	Eif1
596.994	-0.891379	0.151831	-5.87087	4.33502e-09	5.42153e-08	KCl_6h	ENSMUSG00000047146	Tet1
362.776	1.01496	0.172944	5.86873	4.39148e-09	5.48395e-08	KCl_6h	ENSMUSG00000026202	Tuba4a
1256.05	-0.673518	0.114762	-5.86885	4.38823e-09	5.48395e-08	KCl_6h	ENSMUSG00000031446	Cul4a
609.903	0.815818	0.139085	5.8656	4.4752e-09	5.58434e-08	KCl_6h	ENSMUSG00000015971	Actr8
75.37	-2.03816	0.347519	-5.86491	4.49386e-09	5.60346e-08	KCl_6h	ENSMUSG00000024055	Cyp4f13
1512.16	0.630318	0.107494	5.86375	4.52531e-09	5.63848e-08	KCl_6h	ENSMUSG00000042429	Adora1
1489.05	-0.956258	0.163128	-5.86202	4.5726e-09	5.68895e-08	KCl_6h	ENSMUSG00000015243	Abca1
564.646	-0.894758	0.152634	-5.8621	4.57051e-09	5.68895e-08	KCl_6h	ENSMUSG00000027341	Tmem230
21.7551	5.22218	0.890879	5.86183	4.57788e-09	5.6913e-08	KCl_6h	ENSMUSG00000003379	Cd79a
127.01	1.53216	0.261637	5.85602	4.7408e-09	5.88948e-08	KCl_6h	ENSMUSG00000040734	Ppp1r13l
627.786	0.787926	0.134589	5.8543	4.79013e-09	5.94635e-08	KCl_6h	ENSMUSG00000001105	Ift20
402.429	0.9811	0.167655	5.85189	4.86012e-09	6.02878e-08	KCl_6h	ENSMUSG00000024889	Rce1
1954.96	-0.60585	0.103586	-5.84874	4.95323e-09	6.13973e-08	KCl_6h	ENSMUSG00000022031	Elp3
142.493	-1.57156	0.268732	-5.84807	4.97321e-09	6.15995e-08	KCl_6h	ENSMUSG00000033773	Rpap2
2237.16	0.631573	0.108056	5.84487	5.06958e-09	6.27468e-08	KCl_6h	ENSMUSG00000055447	Cd47
1787.05	0.600348	0.102746	5.84302	5.12638e-09	6.34031e-08	KCl_6h	ENSMUSG00000004071	Cdip1
237.855	-1.25708	0.215174	-5.84214	5.15351e-09	6.36916e-08	KCl_6h	ENSMUSG00000019828	Grm1
1754.83	0.614944	0.105273	5.84144	5.17519e-09	6.39125e-08	KCl_6h	ENSMUSG00000028060	2810403A07Rik
7170.1	0.558861	0.0957152	5.83879	5.25815e-09	6.48892e-08	KCl_6h	ENSMUSG00000021134	Srsf5
95.0401	1.67397	0.287046	5.83172	5.48574e-09	6.7648e-08	KCl_6h	ENSMUSG00000053626	Tll1
651.572	0.790021	0.135547	5.82841	5.59582e-09	6.89548e-08	KCl_6h	ENSMUSG00000049184	Purg
365.378	1.12369	0.192942	5.82397	5.74671e-09	7.07622e-08	KCl_6h	ENSMUSG00000035172	Plekhh3
1612.15	0.922731	0.15846	5.8231	5.77666e-09	7.10787e-08	KCl_6h	ENSMUSG00000038690	Atp5j2
201.148	-1.24685	0.21418	-5.82153	5.83128e-09	7.16982e-08	KCl_6h	ENSMUSG00000085396	Firre
227.067	1.14846	0.19732	5.8203	5.87428e-09	7.21741e-08	KCl_6h	ENSMUSG00000026475	Rgs16
617.11	0.792508	0.136187	5.81926	5.91092e-09	7.25711e-08	KCl_6h	ENSMUSG00000067148	Polr1c
53908.7	-0.527669	0.0906819	-5.81891	5.92331e-09	7.26699e-08	KCl_6h	ENSMUSG00000064363	ND4
3534.12	0.536283	0.0921724	5.81826	5.94638e-09	7.28997e-08	KCl_6h	ENSMUSG00000029169	Dhx15
4040.3	0.524002	0.0901125	5.81498	6.0642e-09	7.42897e-08	KCl_6h	ENSMUSG00000028078	Dclk2
1527.25	0.739339	0.127177	5.81346	6.11955e-09	7.49131e-08	KCl_6h	ENSMUSG00000062006	Rpl34-ps1
1988.3	-0.668597	0.115164	-5.80561	6.41314e-09	7.84498e-08	KCl_6h	ENSMUSG00000027677	Ttc14
1161.29	0.663283	0.114257	5.80519	6.42943e-09	7.85411e-08	KCl_6h	ENSMUSG00000001062	Vps9d1
549.474	0.830253	0.14302	5.80517	6.42997e-09	7.85411e-08	KCl_6h	ENSMUSG00000037536	Fbxo34
3862.75	0.521265	0.0898059	5.80434	6.46187e-09	7.88734e-08	KCl_6h	ENSMUSG00000021687	Scamp1
1099.44	-0.791988	0.13648	-5.80296	6.51532e-09	7.9468e-08	KCl_6h	ENSMUSG00000027291	Vps39
541.176	1.01656	0.17521	5.80193	6.55576e-09	7.99031e-08	KCl_6h	ENSMUSG00000049482	Ctu2
191.478	-1.38103	0.238228	-5.7971	6.74718e-09	8.21764e-08	KCl_6h	ENSMUSG00000052102	Gnpda1
501.061	0.890884	0.153689	5.79668	6.76395e-09	8.23209e-08	KCl_6h	ENSMUSG00000057130	Txnl4a
2489.35	0.606242	0.104593	5.79619	6.78374e-09	8.25018e-08	KCl_6h	ENSMUSG00000053046	Brsk2
1712.9	0.625308	0.107887	5.79596	6.79298e-09	8.25544e-08	KCl_6h	ENSMUSG00000020580	Rock2
401.896	1.17901	0.203471	5.79449	6.85291e-09	8.32096e-08	KCl_6h	ENSMUSG00000019852	Arfgef3
442.963	0.964885	0.16652	5.79439	6.85681e-09	8.32096e-08	KCl_6h	ENSMUSG00000049036	Tmem121
103.552	-1.79691	0.31022	-5.79239	6.93917e-09	8.41481e-08	KCl_6h	ENSMUSG00000053297	AI854703
506.888	0.837144	0.144653	5.78726	7.15456e-09	8.66973e-08	KCl_6h	ENSMUSG00000058761	Rnf169
5403.63	0.505244	0.087327	5.78565	7.22312e-09	8.74649e-08	KCl_6h	ENSMUSG00000024811	Tnks2
796.984	-0.84449	0.146015	-5.78359	7.31249e-09	8.84832e-08	KCl_6h	ENSMUSG00000025381	Cnpy2
1424.54	0.634047	0.109648	5.78256	7.35724e-09	8.89606e-08	KCl_6h	ENSMUSG00000022658	Tagln3
1840.45	0.65898	0.113983	5.78137	7.4096e-09	8.95291e-08	KCl_6h	ENSMUSG00000021486	Prelid1
615.517	-0.815137	0.141018	-5.78036	7.45388e-09	8.99993e-08	KCl_6h	ENSMUSG00000024442	0610009O20Rik
314.304	1.00759	0.17432	5.78013	7.46411e-09	9.0058e-08	KCl_6h	ENSMUSG00000030060	Hmces
1247.53	0.668282	0.115646	5.77869	7.52828e-09	9.0767e-08	KCl_6h	ENSMUSG00000018559	Ctdnep1
182.902	-1.33527	0.231099	-5.7779	7.56366e-09	9.1128e-08	KCl_6h	ENSMUSG00000028434	Epb41l4b
592.951	0.830226	0.143828	5.77236	7.81666e-09	9.41085e-08	KCl_6h	ENSMUSG00000034295	Fhod3
719.822	-0.806836	0.139786	-5.77192	7.83714e-09	9.42874e-08	KCl_6h	ENSMUSG00000027217	Tspan18
178.295	-1.31671	0.228191	-5.7702	7.91781e-09	9.51897e-08	KCl_6h	ENSMUSG00000041426	Hibch
4731	0.609198	0.105637	5.76688	8.07523e-09	9.70127e-08	KCl_6h	ENSMUSG00000039530	Tusc3
3100.28	0.52641	0.0913262	5.76406	8.21147e-09	9.85788e-08	KCl_6h	ENSMUSG00000039270	Megf9
3831.83	0.587062	0.101878	5.76242	8.29184e-09	9.94013e-08	KCl_6h	ENSMUSG00000020321	Mdh1
179.314	-1.36015	0.236038	-5.76244	8.29072e-09	9.94013e-08	KCl_6h	ENSMUSG00000039217	Il18
380.789	-0.970831	0.168508	-5.76134	8.34472e-09	9.99638e-08	KCl_6h	ENSMUSG00000041231	Ublcp1
416.345	0.868127	0.150704	5.76046	8.3886e-09	1.00418e-07	KCl_6h	ENSMUSG00000038866	Zcchc2
299.244	-1.0923	0.189677	-5.75873	8.47504e-09	1.0138e-07	KCl_6h	ENSMUSG00000031984	2810004N23Rik
543.647	-0.86678	0.150552	-5.75736	8.54405e-09	1.02133e-07	KCl_6h	ENSMUSG00000000579	Dynlt1c
233.322	-1.16286	0.201993	-5.75696	8.56444e-09	1.02304e-07	KCl_6h	ENSMUSG00000019437	Tlcd1
119.247	-1.60708	0.279207	-5.75589	8.61866e-09	1.02878e-07	KCl_6h	ENSMUSG00000031872	Bean1
7163.31	0.72862	0.126592	5.75564	8.6315e-09	1.02958e-07	KCl_6h	ENSMUSG00000020737	Jpt1
349.496	-1.07736	0.187197	-5.75522	8.65293e-09	1.0314e-07	KCl_6h	ENSMUSG00000052369	Tmem106c
3567.74	0.544305	0.0946181	5.75265	8.78558e-09	1.04647e-07	KCl_6h	ENSMUSG00000029777	Gars
185.403	1.31925	0.229382	5.75133	8.85418e-09	1.05389e-07	KCl_6h	ENSMUSG00000035131	Brinp3
2719.69	0.653216	0.11359	5.75066	8.8895e-09	1.05735e-07	KCl_6h	ENSMUSG00000033545	Znrf1
666.986	-0.802049	0.139482	-5.75021	8.91301e-09	1.05939e-07	KCl_6h	ENSMUSG00000054226	Tprkb
1902.83	0.699138	0.121604	5.74931	8.96069e-09	1.0643e-07	KCl_6h	ENSMUSG00000073557	Ppp1r12b
89.1095	-1.81806	0.316271	-5.74841	9.00869e-09	1.06849e-07	KCl_6h	ENSMUSG00000025766	D3Ertd751e
1732.33	0.69203	0.120386	5.74842	9.00801e-09	1.06849e-07	KCl_6h	ENSMUSG00000029465	Arpc3
5526.16	0.557555	0.0970605	5.7444	9.2245e-09	1.09332e-07	KCl_6h	ENSMUSG00000025228	Actr1a
1082.95	0.672853	0.117144	5.7438	9.2577e-09	1.09648e-07	KCl_6h	ENSMUSG00000003234	Abcf3
4359.68	0.632989	0.110211	5.74341	9.27904e-09	1.09823e-07	KCl_6h	ENSMUSG00000029430	Ran
3190.64	0.603854	0.105182	5.74105	9.4091e-09	1.11283e-07	KCl_6h	ENSMUSG00000036529	Sbf1
1676.03	0.6311	0.110004	5.73707	9.63311e-09	1.13853e-07	KCl_6h	ENSMUSG00000020265	Sumo3
4135.65	0.613748	0.107073	5.73208	9.9209e-09	1.17171e-07	KCl_6h	ENSMUSG00000071415	Rpl23
340.385	-1.21088	0.211386	-5.72827	1.0146e-08	1.19746e-07	KCl_6h	ENSMUSG00000020932	Gfap
314.169	1.10363	0.192685	5.72765	1.0183e-08	1.20097e-07	KCl_6h	ENSMUSG00000098087	Gm17750
1117.31	0.660708	0.115364	5.72714	1.02137e-08	1.20375e-07	KCl_6h	ENSMUSG00000031667	Aktip
11635.2	-0.590639	0.103192	-5.7237	1.04228e-08	1.22753e-07	KCl_6h	ENSMUSG00000003814	Calr
233.413	1.22469	0.214041	5.72176	1.05429e-08	1.2408e-07	KCl_6h	ENSMUSG00000079511	Gm42688
175.276	-1.3678	0.239069	-5.72136	1.05676e-08	1.24284e-07	KCl_6h	ENSMUSG00000019864	Rtn4ip1
259.287	1.18417	0.206987	5.72101	1.05893e-08	1.24452e-07	KCl_6h	ENSMUSG00000059401	Mamld1
1009.2	0.668565	0.116877	5.72022	1.06386e-08	1.24944e-07	KCl_6h	ENSMUSG00000015869	Prpsap1
2240.61	-0.682468	0.119311	-5.72009	1.0647e-08	1.24955e-07	KCl_6h	ENSMUSG00000022191	Drosha
3374.82	0.599874	0.1049	5.71853	1.07448e-08	1.26015e-07	KCl_6h	ENSMUSG00000031812	Map1lc3b
4168.5	0.81823	0.143104	5.71773	1.07955e-08	1.26521e-07	KCl_6h	ENSMUSG00000012848	Rps5
4752.2	0.507207	0.0887457	5.71529	1.09515e-08	1.2826e-07	KCl_6h	ENSMUSG00000038502	Ptov1
913.35	0.726811	0.127178	5.71493	1.09751e-08	1.28447e-07	KCl_6h	ENSMUSG00000029348	Asphd2
722.631	0.817524	0.143104	5.71281	1.11129e-08	1.29968e-07	KCl_6h	ENSMUSG00000030409	Dmpk
12455.9	0.585007	0.102471	5.70903	1.13624e-08	1.32793e-07	KCl_6h	ENSMUSG00000026764	Kif5c
2283.69	0.570285	0.0999276	5.70699	1.14994e-08	1.34301e-07	KCl_6h	ENSMUSG00000025986	Slc39a10
1797.98	0.699269	0.122552	5.7059	1.1573e-08	1.35067e-07	KCl_6h	ENSMUSG00000075706	Gpx4
2694.24	-0.668265	0.117133	-5.70519	1.1621e-08	1.35533e-07	KCl_6h	ENSMUSG00000041362	Shtn1
768.171	-0.752628	0.131929	-5.70481	1.16472e-08	1.35744e-07	KCl_6h	ENSMUSG00000027963	Extl2
469.975	-0.868227	0.152225	-5.70356	1.17329e-08	1.36648e-07	KCl_6h	ENSMUSG00000030505	Prmt3
339.261	-1.06973	0.187757	-5.6974	1.21651e-08	1.41583e-07	KCl_6h	ENSMUSG00000027259	Adal
419.453	0.910661	0.159856	5.69676	1.22103e-08	1.4201e-07	KCl_6h	ENSMUSG00000035164	Zc3h12c
122.287	-1.59484	0.279972	-5.69644	1.22334e-08	1.42181e-07	KCl_6h	ENSMUSG00000096996	Gm26792
281.113	-1.06547	0.187139	-5.69346	1.24488e-08	1.44584e-07	KCl_6h	ENSMUSG00000033632	AW554918
2860.24	0.585928	0.102956	5.69103	1.26277e-08	1.4656e-07	KCl_6h	ENSMUSG00000020029	Nudt4
1091.54	0.734283	0.129032	5.6907	1.26518e-08	1.46738e-07	KCl_6h	ENSMUSG00000029234	Tmem165
70.2172	-2.1699	0.381754	-5.68404	1.31549e-08	1.52468e-07	KCl_6h	ENSMUSG00000024033	Rsph1
774.682	0.893869	0.157278	5.68336	1.32077e-08	1.52975e-07	KCl_6h	ENSMUSG00000059534	Uqcr10
803.266	-0.785893	0.138284	-5.68317	1.32217e-08	1.5303e-07	KCl_6h	ENSMUSG00000036916	Zfp280c
132.243	-1.57689	0.277474	-5.68303	1.32329e-08	1.53055e-07	KCl_6h	ENSMUSG00000068101	Cenpm
2583.33	0.690838	0.121598	5.68135	1.33638e-08	1.54462e-07	KCl_6h	ENSMUSG00000047459	Dynlrb1
3352.66	0.585648	0.103118	5.67941	1.35162e-08	1.56115e-07	KCl_6h	ENSMUSG00000032594	Ip6k1
655.557	-0.856676	0.150886	-5.67763	1.36574e-08	1.57639e-07	KCl_6h	ENSMUSG00000039715	Wdr34
146.951	-1.43901	0.253503	-5.6765	1.3748e-08	1.58526e-07	KCl_6h	ENSMUSG00000021809	Nudt13
350.991	-0.945635	0.16659	-5.67643	1.37533e-08	1.58526e-07	KCl_6h	ENSMUSG00000030306	Tmtc1
155.095	-1.35899	0.239513	-5.67396	1.39535e-08	1.60724e-07	KCl_6h	ENSMUSG00000028453	Fancg
191.616	-1.23392	0.217581	-5.67107	1.41904e-08	1.63341e-07	KCl_6h	ENSMUSG00000051278	Zgrf1
743.438	0.882568	0.155671	5.66944	1.43264e-08	1.64792e-07	KCl_6h	ENSMUSG00000029642	Polr1d
207.431	-1.18359	0.208981	-5.66361	1.48224e-08	1.70381e-07	KCl_6h	ENSMUSG00000090015	Gm15446
239.975	-1.15271	0.203734	-5.6579	1.5324e-08	1.76026e-07	KCl_6h	ENSMUSG00000071176	Arhgef10
1307.51	0.633958	0.112057	5.65744	1.53648e-08	1.76374e-07	KCl_6h	ENSMUSG00000009555	Cdk9
4272.54	0.50583	0.0894157	5.65706	1.53989e-08	1.76645e-07	KCl_6h	ENSMUSG00000004319	Clcn3
238.695	-1.13495	0.200638	-5.6567	1.54309e-08	1.76891e-07	KCl_6h	ENSMUSG00000059540	Tcea2
2401.4	0.587497	0.103865	5.65633	1.54647e-08	1.77157e-07	KCl_6h	ENSMUSG00000021071	Trim9
905.1	0.66922	0.118322	5.65594	1.54999e-08	1.7744e-07	KCl_6h	ENSMUSG00000022617	Chkb
275.343	1.17195	0.207243	5.65495	1.55887e-08	1.78335e-07	KCl_6h	ENSMUSG00000029544	Cabp1
91.9659	-1.85525	0.32813	-5.65403	1.56733e-08	1.7918e-07	KCl_6h	ENSMUSG00000021902	Phf7
1093.86	0.679208	0.120143	5.65334	1.5736e-08	1.79774e-07	KCl_6h	ENSMUSG00000022557	Bop1
121.274	-1.66845	0.29518	-5.6523	1.58311e-08	1.80738e-07	KCl_6h	ENSMUSG00000019996	Map7
1556.8	-0.655181	0.115964	-5.64988	1.60556e-08	1.83176e-07	KCl_6h	ENSMUSG00000028568	Btf3l4
441.62	-0.910295	0.161173	-5.64793	1.62387e-08	1.85139e-07	KCl_6h	ENSMUSG00000072437	Nanos1
1017.8	0.691135	0.122374	5.64771	1.626e-08	1.85256e-07	KCl_6h	ENSMUSG00000031157	Pqbp1
401.222	0.875936	0.15513	5.64646	1.63787e-08	1.86461e-07	KCl_6h	ENSMUSG00000026958	Dpp7
116.527	1.51101	0.267608	5.64636	1.6388e-08	1.86461e-07	KCl_6h	ENSMUSG00000050963	Kcns2
46.4392	2.5939	0.459445	5.64573	1.64483e-08	1.87019e-07	KCl_6h	ENSMUSG00000022237	Ankrd33b
1538.16	0.620807	0.109969	5.64531	1.6488e-08	1.87344e-07	KCl_6h	ENSMUSG00000026927	Sdccag3
2114.38	0.772063	0.136777	5.64469	1.65483e-08	1.87853e-07	KCl_6h	ENSMUSG00000014313	Cox6c
379.138	-1.07274	0.190047	-5.64461	1.65552e-08	1.87853e-07	KCl_6h	ENSMUSG00000032224	Fam81a
141.154	-1.42815	0.253041	-5.64395	1.6619e-08	1.8845e-07	KCl_6h	ENSMUSG00000017405	Nek8
1707.55	0.605929	0.107366	5.64356	1.66567e-08	1.8875e-07	KCl_6h	ENSMUSG00000035597	Prpf39
210.959	-1.23606	0.219085	-5.64191	1.6817e-08	1.90437e-07	KCl_6h	ENSMUSG00000070709	Zfp974
3223.75	0.577486	0.102375	5.64088	1.69187e-08	1.9146e-07	KCl_6h	ENSMUSG00000006476	Nsmf
711.483	-0.803154	0.142416	-5.63951	1.70538e-08	1.92858e-07	KCl_6h	ENSMUSG00000036469	2021-03-01
103.219	-1.65795	0.293997	-5.63934	1.70706e-08	1.92918e-07	KCl_6h	ENSMUSG00000039963	Ccdc40
2200.4	-0.850375	0.150813	-5.6386	1.71437e-08	1.93614e-07	KCl_6h	ENSMUSG00000033209	Ttc28
547.91	-0.815532	0.144651	-5.63794	1.72094e-08	1.94225e-07	KCl_6h	ENSMUSG00000020392	Cdkn2aipnl
4606.74	-0.514282	0.0912302	-5.63719	1.72849e-08	1.94685e-07	KCl_6h	ENSMUSG00000026553	Copa
203.353	-1.40107	0.248535	-5.6373	1.72736e-08	1.94685e-07	KCl_6h	ENSMUSG00000028600	Podn
1942.93	0.626328	0.111106	5.63723	1.72803e-08	1.94685e-07	KCl_6h	ENSMUSG00000049047	Armcx3
3829	0.501971	0.0890667	5.6359	1.74151e-08	1.9602e-07	KCl_6h	ENSMUSG00000024949	Sf1
329.181	-0.999977	0.177463	-5.63485	1.75212e-08	1.96949e-07	KCl_6h	ENSMUSG00000021646	Mccc2
3282.19	0.522369	0.092703	5.63487	1.7519e-08	1.96949e-07	KCl_6h	ENSMUSG00000031545	Gpat4
1348.07	-0.721688	0.128185	-5.63005	1.80161e-08	2.02376e-07	KCl_6h	ENSMUSG00000034290	Nek9
1255.11	0.687983	0.122251	5.62765	1.82686e-08	2.05076e-07	KCl_6h	ENSMUSG00000057863	Rpl36
1212.92	0.628366	0.111695	5.62571	1.84745e-08	2.07248e-07	KCl_6h	ENSMUSG00000045302	Preb
654.616	0.792878	0.14098	5.62406	1.86526e-08	2.09106e-07	KCl_6h	ENSMUSG00000035382	Pcsk7
696.636	0.74108	0.131857	5.62035	1.90576e-08	2.13504e-07	KCl_6h	ENSMUSG00000050199	Lgr4
2636.81	0.56331	0.100233	5.62002	1.90937e-08	2.13765e-07	KCl_6h	ENSMUSG00000024002	Brd4
3139.95	0.578773	0.103098	5.6138	1.97928e-08	2.21445e-07	KCl_6h	ENSMUSG00000008393	Carhsp1
213.868	-1.28412	0.228753	-5.61358	1.98182e-08	2.21581e-07	KCl_6h	ENSMUSG00000035455	Fignl1
3613.08	0.673172	0.119931	5.61301	1.98834e-08	2.22162e-07	KCl_6h	ENSMUSG00000021819	Zswim8
490.535	-1.17404	0.209229	-5.61128	2.0084e-08	2.24254e-07	KCl_6h	ENSMUSG00000054708	Ankrd24
232.363	-1.11238	0.198273	-5.61036	2.01902e-08	2.2529e-07	KCl_6h	ENSMUSG00000032558	Nphp3
2953.25	0.591306	0.1054	5.61009	2.02216e-08	2.25489e-07	KCl_6h	ENSMUSG00000028478	Clta
61.9734	-2.55324	0.455192	-5.60915	2.03322e-08	2.26572e-07	KCl_6h	ENSMUSG00000021750	Fam107a
97.238	-1.75963	0.313763	-5.60816	2.04492e-08	2.27725e-07	KCl_6h	ENSMUSG00000028549	Itgb3bp
205.065	-1.19245	0.212689	-5.60653	2.06422e-08	2.29722e-07	KCl_6h	ENSMUSG00000028212	Ccne2
1495.17	0.698728	0.124664	5.60491	2.08362e-08	2.31727e-07	KCl_6h	ENSMUSG00000054428	Atpif1
646.259	0.758438	0.135394	5.60173	2.12228e-08	2.3587e-07	KCl_6h	ENSMUSG00000037070	Rbmxl1
60.6717	-2.55152	0.455556	-5.60089	2.13255e-08	2.36854e-07	KCl_6h	ENSMUSG00000020639	Pfn4
26.9206	3.27934	0.585533	5.60061	2.13599e-08	2.3708e-07	KCl_6h	ENSMUSG00000030069	Prok2
5747.51	0.651864	0.116403	5.60004	2.14297e-08	2.37697e-07	KCl_6h	ENSMUSG00000034685	Fam171a2
787.07	0.695605	0.124308	5.59581	2.19596e-08	2.43413e-07	KCl_6h	ENSMUSG00000007038	Neu1
713.972	-0.740158	0.132278	-5.59546	2.2004e-08	2.43745e-07	KCl_6h	ENSMUSG00000021536	Adcy2
1492.98	0.693733	0.123995	5.59485	2.20807e-08	2.44271e-07	KCl_6h	ENSMUSG00000010376	Nedd8
1043.46	0.694261	0.124088	5.59492	2.2072e-08	2.44271e-07	KCl_6h	ENSMUSG00000064210	Ano6
2515.6	0.608376	0.108743	5.59464	2.21085e-08	2.44418e-07	KCl_6h	ENSMUSG00000017404	Rpl19
585.052	0.793105	0.141778	5.59399	2.21912e-08	2.4517e-07	KCl_6h	ENSMUSG00000035278	Plekhj1
894.889	0.718402	0.128468	5.59208	2.24359e-08	2.47711e-07	KCl_6h	ENSMUSG00000054162	Spock3
1405.77	-0.71682	0.128244	-5.5895	2.2773e-08	2.51267e-07	KCl_6h	ENSMUSG00000024855	Pacs1
84.6537	-2.04282	0.365501	-5.5891	2.28249e-08	2.51674e-07	KCl_6h	ENSMUSG00000020648	Dus4l
526.723	0.797358	0.142711	5.58721	2.30752e-08	2.54267e-07	KCl_6h	ENSMUSG00000022094	Slc39a14
1984.77	0.8019	0.14357	5.58544	2.33107e-08	2.56694e-07	KCl_6h	ENSMUSG00000032412	Atp1b3
2030.34	-0.624307	0.11178	-5.58512	2.33533e-08	2.56994e-07	KCl_6h	ENSMUSG00000038831	Ralgps1
919.515	0.898396	0.160879	5.58428	2.34668e-08	2.58074e-07	KCl_6h	ENSMUSG00000060572	Mfap2
157.748	-1.35246	0.242251	-5.58289	2.3656e-08	2.59983e-07	KCl_6h	ENSMUSG00000028957	Per3
1140.53	0.640713	0.114886	5.57693	2.44802e-08	2.68866e-07	KCl_6h	ENSMUSG00000040502	2021-03-09
738.676	-0.787889	0.141286	-5.57655	2.45333e-08	2.69272e-07	KCl_6h	ENSMUSG00000041000	Trim62
147.362	-1.469	0.263502	-5.5749	2.47673e-08	2.71663e-07	KCl_6h	ENSMUSG00000038286	Bphl
1436.57	0.613821	0.110125	5.57387	2.49135e-08	2.73046e-07	KCl_6h	ENSMUSG00000003808	Farsa
8817.47	0.499611	0.0896358	5.57379	2.4926e-08	2.73046e-07	KCl_6h	ENSMUSG00000031996	Aplp2
873.03	-0.744277	0.133563	-5.57246	2.51161e-08	2.74949e-07	KCl_6h	ENSMUSG00000044573	Acp1
4015.73	0.529288	0.0950653	5.56762	2.5824e-08	2.8233e-07	KCl_6h	ENSMUSG00000022433	Csnk1e
1737.77	0.590804	0.106114	5.56764	2.58218e-08	2.8233e-07	KCl_6h	ENSMUSG00000040524	Zfp609
1232.87	-0.665948	0.119627	-5.56687	2.59356e-08	2.83365e-07	KCl_6h	ENSMUSG00000039982	Dtx4
2241.35	0.568874	0.102227	5.5648	2.62452e-08	2.86562e-07	KCl_6h	ENSMUSG00000052752	Traf7
347.159	-1.07728	0.193619	-5.56391	2.63795e-08	2.8784e-07	KCl_6h	ENSMUSG00000028914	Casp9
221.269	-1.16149	0.208777	-5.5633	2.6472e-08	2.88662e-07	KCl_6h	ENSMUSG00000000876	Pxmp4
3509.76	0.627616	0.112817	5.56312	2.64998e-08	2.88716e-07	KCl_6h	ENSMUSG00000003429	Rps11
322.954	-1.03461	0.185979	-5.56304	2.65114e-08	2.88716e-07	KCl_6h	ENSMUSG00000031378	Abcd1
999.07	0.729707	0.131185	5.56244	2.66033e-08	2.89529e-07	KCl_6h	ENSMUSG00000029538	Srsf9
1276.46	0.746658	0.134259	5.56133	2.67726e-08	2.91182e-07	KCl_6h	ENSMUSG00000027942	1700094D03Rik
2037.35	0.595084	0.107019	5.56053	2.68957e-08	2.92332e-07	KCl_6h	ENSMUSG00000024533	Spire1
23.7419	3.73172	0.67127	5.55919	2.71024e-08	2.94387e-07	KCl_6h	ENSMUSG00000026963	Tmem210
1651.63	-0.624658	0.112369	-5.55896	2.71382e-08	2.94586e-07	KCl_6h	ENSMUSG00000024238	Zeb1
134.94	-1.41572	0.254692	-5.55858	2.71977e-08	2.95041e-07	KCl_6h	ENSMUSG00000097823	Gm16701
333.84	0.952975	0.17152	5.55607	2.75913e-08	2.99117e-07	KCl_6h	ENSMUSG00000040822	1700123O20Rik
1296.94	-0.668059	0.120251	-5.55553	2.76774e-08	2.99776e-07	KCl_6h	ENSMUSG00000024054	Smchd1
1306.84	-0.636058	0.114492	-5.55546	2.76878e-08	2.99776e-07	KCl_6h	ENSMUSG00000039686	Zer1
526.595	0.818009	0.147251	5.55521	2.7728e-08	3.00017e-07	KCl_6h	ENSMUSG00000025277	Abhd6
302.235	1.12776	0.203082	5.55324	2.80421e-08	3.0322e-07	KCl_6h	ENSMUSG00000030525	Chrna7
2516.89	-0.624806	0.112603	-5.54877	2.87689e-08	3.10878e-07	KCl_6h	ENSMUSG00000025555	Farp1
85.2422	-1.91931	0.346008	-5.547	2.90611e-08	3.13833e-07	KCl_6h	ENSMUSG00000028607	Cpt2
1634.07	0.660467	0.11907	5.54686	2.90844e-08	3.13883e-07	KCl_6h	ENSMUSG00000038518	Jarid2
810.095	-0.874392	0.157745	-5.54308	2.97193e-08	3.20529e-07	KCl_6h	ENSMUSG00000027715	Ccna2
34.9533	2.6821	0.484073	5.54069	3.01274e-08	3.24721e-07	KCl_6h	ENSMUSG00000048776	Pthlh
626.991	-0.793987	0.143313	-5.54023	3.02078e-08	3.25379e-07	KCl_6h	ENSMUSG00000010025	Aldh3a2
167.837	1.23543	0.223024	5.53943	3.03461e-08	3.26658e-07	KCl_6h	ENSMUSG00000028019	Pdgfc
253.963	1.28526	0.232094	5.53764	3.06566e-08	3.2979e-07	KCl_6h	ENSMUSG00000079254
1458.68	-0.670409	0.121082	-5.53681	3.08022e-08	3.31143e-07	KCl_6h	ENSMUSG00000063626	Unc5d
2033.6	0.635482	0.114777	5.53667	3.08276e-08	3.31204e-07	KCl_6h	ENSMUSG00000025738	Fbxl16
124.06	-1.49158	0.269417	-5.5363	3.08927e-08	3.31691e-07	KCl_6h	ENSMUSG00000090150	Acad11
398.334	-0.895236	0.161724	-5.53558	3.10206e-08	3.32851e-07	KCl_6h	ENSMUSG00000053286	Trmt1l
445.463	0.874406	0.158034	5.53301	3.14773e-08	3.37535e-07	KCl_6h	ENSMUSG00000046229	Scand1
1018.44	0.687512	0.124261	5.53279	3.15173e-08	3.37749e-07	KCl_6h	ENSMUSG00000024935	Slc1a1
1504.66	0.584755	0.105716	5.53139	3.17697e-08	3.40236e-07	KCl_6h	ENSMUSG00000039703	Nploc4
89.6395	1.77677	0.321238	5.531	3.18417e-08	3.40789e-07	KCl_6h	ENSMUSG00000022269	2021-03-11
717.884	0.805554	0.145689	5.52927	3.21563e-08	3.43937e-07	KCl_6h	ENSMUSG00000027937	Jtb
155.86	-1.33241	0.241085	-5.52671	3.26295e-08	3.48776e-07	KCl_6h	ENSMUSG00000033222	Ttf2
2385.67	0.542638	0.0982066	5.52547	3.28596e-08	3.51011e-07	KCl_6h	ENSMUSG00000032883	Acsl3
142.669	-1.37704	0.249248	-5.52478	3.29906e-08	3.52186e-07	KCl_6h	ENSMUSG00000021662	Arhgef28
255.761	1.26343	0.228781	5.52245	3.34301e-08	3.56652e-07	KCl_6h	ENSMUSG00000027257	Pacsin3
119.481	-1.53284	0.277724	-5.51931	3.40342e-08	3.62693e-07	KCl_6h	ENSMUSG00000015542	Nat9
438.101	0.941569	0.170596	5.51928	3.40396e-08	3.62693e-07	KCl_6h	ENSMUSG00000035299	Mid1
155.298	-1.41338	0.256093	-5.51902	3.40896e-08	3.62778e-07	KCl_6h	ENSMUSG00000015134	Aldh1a3
19.303	4.4267	0.802082	5.51901	3.40909e-08	3.62778e-07	KCl_6h	ENSMUSG00000025515	Muc2
1341.85	0.854384	0.154821	5.51853	3.41851e-08	3.6355e-07	KCl_6h	ENSMUSG00000015599	Ttbk1
3883.27	0.566445	0.102652	5.51813	3.42619e-08	3.63905e-07	KCl_6h	ENSMUSG00000022564	Grina
309.314	1.09375	0.198207	5.51821	3.42466e-08	3.63905e-07	KCl_6h	ENSMUSG00000025981	Coq10b
399.055	-0.993871	0.180172	-5.51625	3.46314e-08	3.67597e-07	KCl_6h	ENSMUSG00000056755	Grm7
1218.52	0.678646	0.123044	5.51547	3.47858e-08	3.688e-07	KCl_6h	ENSMUSG00000038280	Ostm1
265.574	1.01808	0.184587	5.51545	3.47887e-08	3.688e-07	KCl_6h	ENSMUSG00000068184	Ndufaf2
260.548	-1.07803	0.195479	-5.5148	3.49169e-08	3.69925e-07	KCl_6h	ENSMUSG00000044348	Slc25a53
103.146	-1.73061	0.313873	-5.51374	3.51281e-08	3.71928e-07	KCl_6h	ENSMUSG00000008226	Scrn3
96.2327	-1.63906	0.297275	-5.51361	3.51556e-08	3.71984e-07	KCl_6h	ENSMUSG00000059554	Ccdc28a
567.188	0.892971	0.16203	5.51114	3.5652e-08	3.76998e-07	KCl_6h	ENSMUSG00000035357	Pdzrn3
2294.85	0.556735	0.101039	5.51011	3.58607e-08	3.78967e-07	KCl_6h	ENSMUSG00000041444	Arhgap32
30.4761	3.10097	0.562881	5.50912	3.6064e-08	3.80875e-07	KCl_6h	ENSMUSG00000037580	Gch1
3455.78	0.577669	0.104875	5.50817	3.62589e-08	3.82693e-07	KCl_6h	ENSMUSG00000029050	Ski
277.505	-1.01987	0.185171	-5.5077	3.63544e-08	3.82998e-07	KCl_6h	ENSMUSG00000017861	Mybl2
969.902	0.708041	0.128555	5.50769	3.63563e-08	3.82998e-07	KCl_6h	ENSMUSG00000035632	Cnot3
105.263	-1.71957	0.312209	-5.50776	3.63425e-08	3.82998e-07	KCl_6h	ENSMUSG00000073236	2500004C02Rik
2900.8	0.62873	0.114245	5.50335	3.72636e-08	3.92309e-07	KCl_6h	ENSMUSG00000052981	Ube2ql1
243.655	1.07432	0.195242	5.50253	3.74384e-08	3.93902e-07	KCl_6h	ENSMUSG00000040495	Chrm4
1199.12	0.695314	0.126369	5.50225	3.74971e-08	3.94272e-07	KCl_6h	ENSMUSG00000028456	Unc13b
467.974	0.819492	0.148981	5.50066	3.7838e-08	3.97607e-07	KCl_6h	ENSMUSG00000036769	Wdr44
551.477	-0.789335	0.143555	-5.49849	3.83059e-08	4.02272e-07	KCl_6h	ENSMUSG00000031782	Coq9
1284.22	0.830452	0.151057	5.49762	3.84959e-08	4.04014e-07	KCl_6h	ENSMUSG00000061028	Clasrp
4236.94	0.541548	0.0985735	5.49385	3.93269e-08	4.12477e-07	KCl_6h	ENSMUSG00000008475	Arpc5
103.829	-1.62055	0.29501	-5.49319	3.94738e-08	4.13759e-07	KCl_6h	ENSMUSG00000078485	Plekhn1
360.489	-0.950364	0.173022	-5.49273	3.95759e-08	4.14571e-07	KCl_6h	ENSMUSG00000024537	Psmg2
3275.54	0.588158	0.107093	5.49202	3.97367e-08	4.15995e-07	KCl_6h	ENSMUSG00000059291	Rpl11
236.695	-1.25685	0.228954	-5.48956	4.02936e-08	4.21562e-07	KCl_6h	ENSMUSG00000045333	Zfp423
951.287	0.664754	0.121099	5.48936	4.03381e-08	4.21765e-07	KCl_6h	ENSMUSG00000075478	Slitrk1
256.163	-1.09483	0.199498	-5.48794	4.06641e-08	4.24908e-07	KCl_6h	ENSMUSG00000039018	Mtg1
286.663	-1.04664	0.190755	-5.48679	4.09299e-08	4.27419e-07	KCl_6h	ENSMUSG00000038214	Bend3
1005.5	0.743826	0.135574	5.4865	4.09985e-08	4.27747e-07	KCl_6h	ENSMUSG00000015804	Med28
389.575	-0.973345	0.177409	-5.48644	4.10123e-08	4.27747e-07	KCl_6h	ENSMUSG00000032607	Amt
592.88	-0.847782	0.154628	-5.48274	4.18793e-08	4.36518e-07	KCl_6h	ENSMUSG00000040374	Pex2
734.477	0.771975	0.14084	5.48123	4.22385e-08	4.39989e-07	KCl_6h	ENSMUSG00000028033	Kcnq5
531.807	0.783859	0.143027	5.48049	4.24159e-08	4.41562e-07	KCl_6h	ENSMUSG00000004788	Eif2b2
376.078	1.09353	0.199634	5.47766	4.30993e-08	4.48398e-07	KCl_6h	ENSMUSG00000047843	Bri3
2017.12	-0.644441	0.117656	-5.47732	4.31815e-08	4.48975e-07	KCl_6h	ENSMUSG00000025207	Sema4g
6867.25	0.495878	0.0905482	5.4764	4.34072e-08	4.51043e-07	KCl_6h	ENSMUSG00000005566	Trim28
1055.73	0.816529	0.149162	5.47412	4.397e-08	4.56608e-07	KCl_6h	ENSMUSG00000060636	Rpl35a
1058.24	0.649763	0.118871	5.46611	4.60021e-08	4.77414e-07	KCl_6h	ENSMUSG00000026655	Fam107b
3191.54	-0.526223	0.096332	-5.46259	4.69232e-08	4.86672e-07	KCl_6h	ENSMUSG00000040649	Rimklb
202.962	-1.18055	0.216196	-5.46054	4.74695e-08	4.92034e-07	KCl_6h	ENSMUSG00000030613	Ccdc90b
2764.43	0.565394	0.103555	5.45985	4.76527e-08	4.93628e-07	KCl_6h	ENSMUSG00000057614	Gnai1
38.9549	-2.81178	0.515324	-5.45634	4.86052e-08	5.03183e-07	KCl_6h	ENSMUSG00000032940	Rbm11
481.67	1.03192	0.189128	5.45622	4.86386e-08	5.03219e-07	KCl_6h	ENSMUSG00000031239	Itm2a
9244.67	0.581345	0.106608	5.4531	4.94997e-08	5.11812e-07	KCl_6h	ENSMUSG00000067274	Rplp0
213.502	-1.14667	0.210292	-5.45276	4.95931e-08	5.12462e-07	KCl_6h	ENSMUSG00000017692	Rhbdl3
220.503	-1.17423	0.215385	-5.45177	4.98702e-08	5.15008e-07	KCl_6h	ENSMUSG00000022092	Ppp3cc
943.912	0.669405	0.122789	5.45166	4.99025e-08	5.15024e-07	KCl_6h	ENSMUSG00000021000	Mia2
253.311	1.01073	0.185436	5.45056	5.02118e-08	5.17898e-07	KCl_6h	ENSMUSG00000024925	Rnaseh2c
4613.82	0.686735	0.126025	5.44919	5.05993e-08	5.21574e-07	KCl_6h	ENSMUSG00000031960	Aars
462.273	0.785994	0.144272	5.44801	5.09361e-08	5.24723e-07	KCl_6h	ENSMUSG00000022270	Retreg1
5920.79	0.547357	0.100526	5.44495	5.1819e-08	5.33491e-07	KCl_6h	ENSMUSG00000020349	Ppp2ca
2033	-0.564748	0.103725	-5.44466	5.19045e-08	5.34043e-07	KCl_6h	ENSMUSG00000042156	Dzip1
596.257	-0.756166	0.13893	-5.44278	5.24557e-08	5.39383e-07	KCl_6h	ENSMUSG00000022195	6030458C11Rik
1237.31	-0.604152	0.111028	-5.44143	5.28541e-08	5.43147e-07	KCl_6h	ENSMUSG00000040651	Fam208a
224.883	-1.11172	0.204325	-5.44096	5.29952e-08	5.44263e-07	KCl_6h	ENSMUSG00000043065	Spice1
594.686	0.795418	0.14624	5.43913	5.35417e-08	5.4954e-07	KCl_6h	ENSMUSG00000027134	Lpcat4
408.437	1.02647	0.188911	5.4336	5.52288e-08	5.66509e-07	KCl_6h	ENSMUSG00000032288	Imp3
1395.6	-0.58423	0.107533	-5.43302	5.54081e-08	5.68001e-07	KCl_6h	ENSMUSG00000038759	Nup205
287.468	0.983842	0.181185	5.43004	5.63407e-08	5.77208e-07	KCl_6h	ENSMUSG00000031910	Has3
1202	0.609353	0.112227	5.42965	5.64663e-08	5.77436e-07	KCl_6h	ENSMUSG00000027889	Ampd2
5336.34	0.553947	0.102019	5.42985	5.64e-08	5.77436e-07	KCl_6h	ENSMUSG00000032328	Tmem30a
2715.4	0.631845	0.116367	5.42975	5.64341e-08	5.77436e-07	KCl_6h	ENSMUSG00000074656	Eif2s2
295.647	-1.25774	0.231693	-5.42846	5.6844e-08	5.80945e-07	KCl_6h	ENSMUSG00000020701	Tmem132e
183.745	1.21543	0.223912	5.42814	5.69453e-08	5.81626e-07	KCl_6h	ENSMUSG00000031523	Dlc1
623.053	-0.761795	0.14036	-5.42742	5.71759e-08	5.83625e-07	KCl_6h	ENSMUSG00000033021	Gmppa
388.746	0.890832	0.164155	5.42677	5.73829e-08	5.85382e-07	KCl_6h	ENSMUSG00000041153	Osgin2
739.504	0.965208	0.17787	5.42648	5.74778e-08	5.85994e-07	KCl_6h	ENSMUSG00000072875	Gpr27
931.973	0.693721	0.127854	5.42589	5.76668e-08	5.87564e-07	KCl_6h	ENSMUSG00000033819	Ppp1r16a
384.218	0.86641	0.159687	5.42567	5.7739e-08	5.87942e-07	KCl_6h	ENSMUSG00000028889	Yrdc
623.332	-0.782097	0.144165	-5.42503	5.79459e-08	5.89691e-07	KCl_6h	ENSMUSG00000057541	Pus7
956.076	0.653986	0.120564	5.42439	5.81518e-08	5.91427e-07	KCl_6h	ENSMUSG00000047368	Abhd17b
8926.58	0.544506	0.100386	5.42412	5.82419e-08	5.91985e-07	KCl_6h	ENSMUSG00000022454	Nell2
1700.42	0.553243	0.102003	5.42377	5.83534e-08	5.92759e-07	KCl_6h	ENSMUSG00000020536	Llgl1
2935.05	-0.655156	0.120861	-5.42074	5.93538e-08	6.02556e-07	KCl_6h	ENSMUSG00000061911	Myt1l
647.889	-0.832136	0.153583	-5.41816	6.02153e-08	6.10932e-07	KCl_6h	ENSMUSG00000048920	Fkrp
41.2772	-2.73566	0.505414	-5.41271	6.20792e-08	6.29462e-07	KCl_6h	ENSMUSG00000056531	Ccdc18
614.43	-0.748175	0.138293	-5.41005	6.30066e-08	6.38479e-07	KCl_6h	ENSMUSG00000035824	Tk2
585.335	0.757111	0.139982	5.40861	6.35146e-08	6.43239e-07	KCl_6h	ENSMUSG00000001089	Luzp1
104.836	-1.5651	0.289415	-5.40779	6.38077e-08	6.45818e-07	KCl_6h	ENSMUSG00000033540	Idua
1223.05	0.680712	0.125921	5.40586	6.44992e-08	6.52422e-07	KCl_6h	ENSMUSG00000028532	Cachd1
1145.34	0.754341	0.139572	5.40469	6.49219e-08	6.56302e-07	KCl_6h	ENSMUSG00000069744	Psmb3
781.321	0.66841	0.123679	5.40438	6.50336e-08	6.57035e-07	KCl_6h	ENSMUSG00000064068	Mtx1
445.04	-0.852971	0.157845	-5.40386	6.52215e-08	6.58537e-07	KCl_6h	ENSMUSG00000025903	Lypla1
308.66	-1.0827	0.200386	-5.40307	6.55086e-08	6.61038e-07	KCl_6h	ENSMUSG00000031951	Tmem231
349.658	-0.949342	0.175763	-5.40127	6.61703e-08	6.67313e-07	KCl_6h	ENSMUSG00000051185	Fam174a
46.4042	2.54298	0.470975	5.39939	6.68661e-08	6.73925e-07	KCl_6h	ENSMUSG00000074580	4931440P22Rik
55.2163	2.08104	0.385514	5.39809	6.73535e-08	6.7843e-07	KCl_6h	ENSMUSG00000033987	Dnah17
44.4657	2.37333	0.439874	5.39548	6.8339e-08	6.87944e-07	KCl_6h	ENSMUSG00000007379	Dennd2c
991.002	0.690477	0.12798	5.39519	6.84492e-08	6.8864e-07	KCl_6h	ENSMUSG00000003438	Timm50
875.081	-0.799694	0.148235	-5.39476	6.8614e-08	6.89883e-07	KCl_6h	ENSMUSG00000038943	Prc1
958.613	0.634366	0.117596	5.39447	6.87277e-08	6.90612e-07	KCl_6h	ENSMUSG00000032127	Vps11
1742.38	0.722884	0.134046	5.39279	6.93734e-08	6.96683e-07	KCl_6h	ENSMUSG00000029062	Cdk11b
193.773	-1.45202	0.269274	-5.39236	6.95398e-08	6.97937e-07	KCl_6h	ENSMUSG00000028766	Alpl
247.007	1.06029	0.196774	5.38839	7.10934e-08	7.13102e-07	KCl_6h	ENSMUSG00000053164	Gpr21
1640.71	-0.615501	0.11425	-5.38734	7.15084e-08	7.16836e-07	KCl_6h	ENSMUSG00000042208	0610010F05Rik
324.33	-0.932479	0.17312	-5.3863	7.19216e-08	7.20547e-07	KCl_6h	ENSMUSG00000039210	Gpatch2
1931.61	0.554887	0.103073	5.38341	7.30862e-08	7.31778e-07	KCl_6h	ENSMUSG00000004865	Srpk1
164.369	-1.49465	0.277668	-5.38288	7.33029e-08	7.3351e-07	KCl_6h	ENSMUSG00000001751	Naglu
223.809	-1.11659	0.207491	-5.38138	7.3917e-08	7.39214e-07	KCl_6h	ENSMUSG00000034105	Tldc1
749.253	0.674973	0.125463	5.37987	7.45402e-08	7.45002e-07	KCl_6h	ENSMUSG00000050332	Amer1
1453.8	0.577973	0.107448	5.37909	7.48621e-08	7.47774e-07	KCl_6h	ENSMUSG00000028086	Fbxw7
3035.89	0.642923	0.119572	5.37688	7.57873e-08	7.55823e-07	KCl_6h	ENSMUSG00000007021	Syngr3
3040.2	-0.59891	0.111387	-5.37684	7.58032e-08	7.55823e-07	KCl_6h	ENSMUSG00000049583	Grm5
2972.33	-0.557809	0.103742	-5.3769	7.57793e-08	7.55823e-07	KCl_6h	ENSMUSG00000052155	Acvr2a
636.828	0.766601	0.142584	5.37649	7.59499e-08	7.56837e-07	KCl_6h	ENSMUSG00000035372	1810055G02Rik
4313.78	0.728474	0.135532	5.37493	7.66125e-08	7.62909e-07	KCl_6h	ENSMUSG00000024608	Rps14
390.74	-0.863126	0.160586	-5.37484	7.66503e-08	7.62909e-07	KCl_6h	ENSMUSG00000071281	Zfp65
1557.21	0.574196	0.106892	5.37176	7.79717e-08	7.75601e-07	KCl_6h	ENSMUSG00000024242	Map4k3
743.125	-0.762133	0.141994	-5.36737	7.9892e-08	7.94231e-07	KCl_6h	ENSMUSG00000026181	Ppm1f
6317.57	0.528361	0.0984558	5.36648	8.029e-08	7.97715e-07	KCl_6h	ENSMUSG00000028692	Akr1a1
1724.01	-0.653813	0.121838	-5.36626	8.03871e-08	7.9777e-07	KCl_6h	ENSMUSG00000026790	Odf2
639.453	-0.790802	0.147366	-5.36625	8.03906e-08	7.9777e-07	KCl_6h	ENSMUSG00000035024	Ncapd3
1256.27	-0.662026	0.123382	-5.36568	8.06453e-08	7.99824e-07	KCl_6h	ENSMUSG00000032295	Man2c1
200.862	1.34779	0.251207	5.36525	8.08386e-08	8.01267e-07	KCl_6h	ENSMUSG00000061143	Maml3
1201.65	0.632819	0.117979	5.36381	8.14843e-08	8.0719e-07	KCl_6h	ENSMUSG00000044496	2510039O18Rik
116.142	-1.4801	0.275961	-5.36346	8.16439e-08	8.08294e-07	KCl_6h	ENSMUSG00000018570	2810408A11Rik
1978.93	0.60299	0.112584	5.35592	8.51242e-08	8.42252e-07	KCl_6h	ENSMUSG00000045216	Hs6st1
1495.47	0.700479	0.130808	5.35501	8.55534e-08	8.46e-07	KCl_6h	ENSMUSG00000025889	Snca
60.533	2.07586	0.387702	5.35426	8.59088e-08	8.49014e-07	KCl_6h	ENSMUSG00000032515	Csrnp1
2298.49	-0.669451	0.125051	-5.35341	8.6314e-08	8.52516e-07	KCl_6h	ENSMUSG00000026496	Parp1
1314.67	0.666075	0.124437	5.35272	8.66414e-08	8.55246e-07	KCl_6h	ENSMUSG00000040824	Snrpd2
900.319	0.698841	0.130561	5.3526	8.6697e-08	8.55292e-07	KCl_6h	ENSMUSG00000060601	Nr1h2
1326.3	0.732638	0.136884	5.35225	8.68688e-08	8.56482e-07	KCl_6h	ENSMUSG00000041560	Nop53
372.538	-0.904231	0.168951	-5.35204	8.69694e-08	8.5697e-07	KCl_6h	ENSMUSG00000041014	Nrg3
2106.33	0.570273	0.106557	5.35181	8.70777e-08	8.57534e-07	KCl_6h	ENSMUSG00000035596	Mboat7
361.931	0.927193	0.173257	5.35154	8.72089e-08	8.58322e-07	KCl_6h	ENSMUSG00000080268	Brms1
512.818	-0.798472	0.149247	-5.34999	8.79584e-08	8.65191e-07	KCl_6h	ENSMUSG00000024479	Mal2
655.958	0.809583	0.151366	5.34851	8.86825e-08	8.71802e-07	KCl_6h	ENSMUSG00000022346	Myc
374.128	-0.930546	0.174113	-5.34451	9.06619e-08	8.90738e-07	KCl_6h	ENSMUSG00000056476	Med12l
3031.23	0.556344	0.104114	5.34362	9.11087e-08	8.94604e-07	KCl_6h	ENSMUSG00000062070	Pgk1
115.85	1.59555	0.298644	5.34267	9.15896e-08	8.988e-07	KCl_6h	ENSMUSG00000019487	Trip10
1031.07	0.623835	0.116829	5.33972	9.30897e-08	9.12987e-07	KCl_6h	ENSMUSG00000034780	B3galt1
137.407	-1.37446	0.257422	-5.33933	9.32921e-08	9.14437e-07	KCl_6h	ENSMUSG00000041840	Haus1
176.366	1.21233	0.227107	5.33813	9.39104e-08	9.19959e-07	KCl_6h	ENSMUSG00000021125	Arg2
110.635	-1.6055	0.300782	-5.33777	9.40979e-08	9.21258e-07	KCl_6h	ENSMUSG00000039187	Fanci
1400.5	0.566693	0.106193	5.33643	9.47938e-08	9.2753e-07	KCl_6h	ENSMUSG00000022553	Maf1
336.315	-0.925185	0.17338	-5.33616	9.49377e-08	9.28397e-07	KCl_6h	ENSMUSG00000032397	Tipin
540.455	0.767028	0.143788	5.33445	9.5833e-08	9.36605e-07	KCl_6h	ENSMUSG00000022887	Masp1
378.728	-0.864958	0.162149	-5.33433	9.58992e-08	9.36707e-07	KCl_6h	ENSMUSG00000021814	Anxa7
183.465	-1.32306	0.248048	-5.33389	9.61312e-08	9.38426e-07	KCl_6h	ENSMUSG00000017453	Pipox
519.193	-0.847519	0.158909	-5.33337	9.64074e-08	9.39262e-07	KCl_6h	ENSMUSG00000021010	Npas3
2644.56	0.54171	0.101571	5.33331	9.64408e-08	9.39262e-07	KCl_6h	ENSMUSG00000021745	Ptprg
297.902	-0.944325	0.177054	-5.33355	9.63087e-08	9.39262e-07	KCl_6h	ENSMUSG00000030528	Blm
775.717	0.705687	0.132317	5.33332	9.64356e-08	9.39262e-07	KCl_6h	ENSMUSG00000032897	Nfyc
4352.34	-0.668241	0.125381	-5.32967	9.83925e-08	9.57713e-07	KCl_6h	ENSMUSG00000030428	Ttyh1
1308.09	0.587255	0.110223	5.32788	9.93671e-08	9.66639e-07	KCl_6h	ENSMUSG00000025007	Aldh18a1
1443.91	-0.612009	0.114878	-5.32747	9.95877e-08	9.68224e-07	KCl_6h	ENSMUSG00000017390	Aldoc
705.02	0.716343	0.134523	5.32506	1.00918e-07	9.80584e-07	KCl_6h	ENSMUSG00000039483	Asb6
2958.27	0.754581	0.141719	5.32448	1.01243e-07	9.83176e-07	KCl_6h	ENSMUSG00000061983	Rps12
399.451	-0.951289	0.178667	-5.32435	1.01312e-07	9.83282e-07	KCl_6h	ENSMUSG00000026018	Ica1l
912.583	0.653169	0.122683	5.32406	1.01479e-07	9.84329e-07	KCl_6h	ENSMUSG00000016179	Camk1g
2488.6	0.53073	0.0996875	5.32394	1.01544e-07	9.84392e-07	KCl_6h	ENSMUSG00000031858	Mau2
740.168	-0.715467	0.134401	-5.32336	1.01869e-07	9.86974e-07	KCl_6h	ENSMUSG00000044066	Cep68
726.012	-0.752584	0.141397	-5.32248	1.02364e-07	9.91189e-07	KCl_6h	ENSMUSG00000037434	Slc30a1
140.182	-1.41525	0.266267	-5.31514	1.06575e-07	1.0307e-06	KCl_6h	ENSMUSG00000021185	Dglucy
580.612	-0.810772	0.152538	-5.31523	1.06525e-07	1.0307e-06	KCl_6h	ENSMUSG00000037419	Endod1
118.987	-1.4549	0.273731	-5.31505	1.06628e-07	1.0307e-06	KCl_6h	ENSMUSG00000042581	Thsd7b
2683.16	0.62682	0.117937	5.31487	1.06735e-07	1.03114e-06	KCl_6h	ENSMUSG00000017639	Rab11fip4
227.111	-1.08177	0.203715	-5.31024	1.09483e-07	1.05708e-06	KCl_6h	ENSMUSG00000057147	Dph6
817.643	0.830047	0.15633	5.30959	1.09869e-07	1.06019e-06	KCl_6h	ENSMUSG00000024072	Yipf4
309.348	-0.957707	0.180449	-5.30736	1.11227e-07	1.07268e-06	KCl_6h	ENSMUSG00000022386	Trmu
2294.2	0.607743	0.114548	5.30557	1.12321e-07	1.08261e-06	KCl_6h	ENSMUSG00000090841	Myl6
130.451	-1.37675	0.25973	-5.3007	1.15359e-07	1.11125e-06	KCl_6h	ENSMUSG00000069793	Slfn9
465.877	-1.14506	0.216033	-5.30039	1.15557e-07	1.11252e-06	KCl_6h	ENSMUSG00000038241	Cep250
2874.1	-0.518278	0.0978017	-5.29927	1.16267e-07	1.11871e-06	KCl_6h	ENSMUSG00000045411	2410002F23Rik
881.313	-0.685201	0.129341	-5.29762	1.17323e-07	1.12823e-06	KCl_6h	ENSMUSG00000021916	Glt8d1
1005.19	-0.683062	0.128942	-5.29743	1.17444e-07	1.12874e-06	KCl_6h	ENSMUSG00000037509	Arhgef4
15.9549	8.3664	1.57948	5.29693	1.17768e-07	1.13121e-06	KCl_6h	ENSMUSG00000039462	Col10a1
1192.73	0.6439	0.121568	5.29661	1.1797e-07	1.1325e-06	KCl_6h	ENSMUSG00000037416	Dmxl1
756.913	0.686272	0.129601	5.29525	1.18852e-07	1.14031e-06	KCl_6h	ENSMUSG00000060216	Arrb2
810.307	0.742541	0.140283	5.29317	1.20215e-07	1.15207e-06	KCl_6h	ENSMUSG00000020283	Pex13
179.88	-1.28648	0.243043	-5.29323	1.20172e-07	1.15207e-06	KCl_6h	ENSMUSG00000039087	Rreb1
343.911	0.920979	0.174016	5.2925	1.20656e-07	1.15564e-06	KCl_6h	ENSMUSG00000021621	Zcchc9
958.605	-0.806346	0.152378	-5.29176	1.21144e-07	1.15965e-06	KCl_6h	ENSMUSG00000028312	Smc2
283.546	1.00666	0.190301	5.28985	1.22417e-07	1.17117e-06	KCl_6h	ENSMUSG00000035232	Pdk3
623.723	0.774414	0.146451	5.28787	1.23749e-07	1.18323e-06	KCl_6h	ENSMUSG00000012296	Tjap1
1424.91	0.580976	0.109877	5.28751	1.23991e-07	1.18487e-06	KCl_6h	ENSMUSG00000024826	Dpf2
773.833	-0.682354	0.129066	-5.28686	1.24437e-07	1.18846e-06	KCl_6h	ENSMUSG00000029432	Nipsnap2
547.778	0.807857	0.15284	5.28563	1.25271e-07	1.19574e-06	KCl_6h	ENSMUSG00000067847	Romo1
3011.14	0.57652	0.109093	5.28465	1.25943e-07	1.20147e-06	KCl_6h	ENSMUSG00000053580	Tanc2
1529.66	-0.576128	0.109059	-5.28273	1.27275e-07	1.21349e-06	KCl_6h	ENSMUSG00000041236	Vps41
121.454	-1.53749	0.291077	-5.28208	1.27726e-07	1.2171e-06	KCl_6h	ENSMUSG00000027387	Zc3h8
193.375	-1.16071	0.219771	-5.28147	1.28152e-07	1.22047e-06	KCl_6h	ENSMUSG00000028637	Ccdc30
1460.97	0.702347	0.133002	5.28072	1.28677e-07	1.22454e-06	KCl_6h	ENSMUSG00000032120	C2cd2l
892.519	-0.643091	0.121783	-5.28065	1.28726e-07	1.22454e-06	KCl_6h	ENSMUSG00000047003	Zfp41
1379.09	0.705869	0.1337	5.27951	1.29527e-07	1.23147e-06	KCl_6h	ENSMUSG00000022175	Lrp10
5694.93	0.505415	0.0957505	5.27846	1.30277e-07	1.23789e-06	KCl_6h	ENSMUSG00000062270	Morf4l1b
1495.8	0.642193	0.121756	5.27445	1.33158e-07	1.26455e-06	KCl_6h	ENSMUSG00000021733	Slc4a7
274.486	1.016	0.192693	5.27262	1.34492e-07	1.27649e-06	KCl_6h	ENSMUSG00000074406	Zfp628
1949.51	-0.678238	0.128745	-5.26806	1.37874e-07	1.30785e-06	KCl_6h	ENSMUSG00000062209	Erbb4
1324.52	-0.646322	0.122711	-5.26701	1.38667e-07	1.31463e-06	KCl_6h	ENSMUSG00000029227	Fip1l1
55.3372	-2.20823	0.419269	-5.26684	1.38789e-07	1.31505e-06	KCl_6h	ENSMUSG00000041144	Dnah7b
784.8	-0.678332	0.128809	-5.26618	1.39294e-07	1.31909e-06	KCl_6h	ENSMUSG00000031169	Porcn
137.017	-1.40961	0.267751	-5.26464	1.40467e-07	1.32945e-06	KCl_6h	ENSMUSG00000034445	Cyb561a3
1596.3	0.58238	0.110636	5.26393	1.41008e-07	1.33381e-06	KCl_6h	ENSMUSG00000020708	Psmc5
1439.02	0.717436	0.136297	5.26376	1.41135e-07	1.33426e-06	KCl_6h	ENSMUSG00000038264	Sema7a
320.204	0.913858	0.173633	5.26314	1.41613e-07	1.33802e-06	KCl_6h	ENSMUSG00000036181	Hist1h1c
144.687	1.23162	0.234068	5.26181	1.4264e-07	1.34697e-06	KCl_6h	ENSMUSG00000027230	Creb3l1
976.912	0.654074	0.124313	5.26149	1.4289e-07	1.34857e-06	KCl_6h	ENSMUSG00000032316	Clk3
1016.92	0.785197	0.149276	5.26005	1.44018e-07	1.35845e-06	KCl_6h	ENSMUSG00000070858	Gm1673
568.894	0.942848	0.17932	5.25791	1.45701e-07	1.37355e-06	KCl_6h	ENSMUSG00000037278	Tmem97
52.9966	-2.29124	0.435808	-5.25744	1.46071e-07	1.37627e-06	KCl_6h	ENSMUSG00000070737	Tmem35b
1047.29	0.656199	0.124862	5.2554	1.47707e-07	1.3909e-06	KCl_6h	ENSMUSG00000028793	Rnf19b
317.059	0.909909	0.173186	5.25396	1.48865e-07	1.40102e-06	KCl_6h	ENSMUSG00000040043	Rbms2
489.02	0.87557	0.166738	5.25117	1.51137e-07	1.4216e-06	KCl_6h	ENSMUSG00000031939	Taf1d
5160.29	0.525818	0.100144	5.25062	1.51589e-07	1.42506e-06	KCl_6h	ENSMUSG00000022577	Ly6h
1145.88	0.652631	0.124318	5.24971	1.52338e-07	1.43129e-06	KCl_6h	ENSMUSG00000034993	Vat1
276.553	-0.971566	0.185086	-5.24926	1.5271e-07	1.43399e-06	KCl_6h	ENSMUSG00000027086	Fastkd1
21.1759	4.30181	0.819595	5.2487	1.53175e-07	1.43754e-06	KCl_6h	ENSMUSG00000026725	Tnn
626.155	-0.72519	0.138196	-5.24755	1.54136e-07	1.44533e-06	KCl_6h	ENSMUSG00000020248	Nfyb
145.249	1.27196	0.242394	5.2475	1.54177e-07	1.44533e-06	KCl_6h	ENSMUSG00000074024	4632427E13Rik
1612.47	0.664614	0.126689	5.24604	1.55402e-07	1.456e-06	KCl_6h	ENSMUSG00000004394	Tmed4
3541.46	0.551263	0.105115	5.24437	1.5682e-07	1.46847e-06	KCl_6h	ENSMUSG00000026277	Stk25
303.194	-0.965275	0.184135	-5.24222	1.58654e-07	1.48481e-06	KCl_6h	ENSMUSG00000068580	Zfyve19
1787.47	0.537084	0.102508	5.23944	1.61068e-07	1.50656e-06	KCl_6h	ENSMUSG00000000247	Lhx2
2485.89	0.530615	0.101279	5.23915	1.6132e-07	1.50808e-06	KCl_6h	ENSMUSG00000022848	Dirc2
2710.01	-0.521041	0.0994925	-5.23699	1.63215e-07	1.52494e-06	KCl_6h	ENSMUSG00000014355	Anapc1
420.493	-0.852071	0.162791	-5.23414	1.65759e-07	1.54785e-06	KCl_6h	ENSMUSG00000022960	Donson
847.185	0.706587	0.135026	5.23298	1.668e-07	1.5567e-06	KCl_6h	ENSMUSG00000020646	Mboat2
4206.53	0.556488	0.106391	5.23059	1.68974e-07	1.57612e-06	KCl_6h	ENSMUSG00000036862	Dchs1
1936.51	0.724006	0.138427	5.23025	1.69278e-07	1.57808e-06	KCl_6h	ENSMUSG00000003380	Rabac1
1972.27	-0.556686	0.106439	-5.23007	1.69447e-07	1.57877e-06	KCl_6h	ENSMUSG00000032393	Dpp8
539.736	0.755902	0.144549	5.22937	1.70086e-07	1.58385e-06	KCl_6h	ENSMUSG00000033055	Ankrd54
2030.96	-0.555552	0.106278	-5.22735	1.71953e-07	1.60034e-06	KCl_6h	ENSMUSG00000036052	Dnajb5
673.087	-0.731933	0.140163	-5.22202	1.76981e-07	1.64622e-06	KCl_6h	ENSMUSG00000020523	Fam114a2
274.65	0.988044	0.189227	5.22147	1.77508e-07	1.65022e-06	KCl_6h	ENSMUSG00000038349	Plcl1
145.375	1.21977	0.233653	5.22042	1.78518e-07	1.65776e-06	KCl_6h	ENSMUSG00000021458	2010111I01Rik
629.926	-0.776865	0.148811	-5.22046	1.78476e-07	1.65776e-06	KCl_6h	ENSMUSG00000034361	Cpne2
252.918	-1.116	0.213812	-5.21956	1.79349e-07	1.66364e-06	KCl_6h	ENSMUSG00000022212	Cpne6
994.696	0.766009	0.146757	5.21958	1.79329e-07	1.66364e-06	KCl_6h	ENSMUSG00000054459	Vsnl1
100.849	-1.66308	0.318824	-5.21629	1.82544e-07	1.69234e-06	KCl_6h	ENSMUSG00000046761	Fam83h
4076.99	0.553372	0.106103	5.2154	1.83419e-07	1.69951e-06	KCl_6h	ENSMUSG00000034958	Atcay
242.888	1.12621	0.216095	5.21162	1.87204e-07	1.73362e-06	KCl_6h	ENSMUSG00000041741	Pde3a
42.8562	2.26002	0.433712	5.21088	1.87943e-07	1.73951e-06	KCl_6h	ENSMUSG00000019320	Noxo1
862.756	-0.683106	0.13112	-5.20979	1.89053e-07	1.74882e-06	KCl_6h	ENSMUSG00000032875	Arhgef17
4791.76	0.473876	0.090987	5.20818	1.90704e-07	1.76312e-06	KCl_6h	ENSMUSG00000015837	Sqstm1
349.397	-0.884366	0.169825	-5.20753	1.91372e-07	1.76832e-06	KCl_6h	ENSMUSG00000075028	Prdm11
1172.75	-0.664795	0.127696	-5.20609	1.92864e-07	1.78112e-06	KCl_6h	ENSMUSG00000044783	Hjurp
3160	0.573849	0.110242	5.20538	1.93601e-07	1.78695e-06	KCl_6h	ENSMUSG00000037805	Rpl10a
585.785	0.712134	0.136812	5.20521	1.9378e-07	1.78761e-06	KCl_6h	ENSMUSG00000039244	E130309D02Rik
3224.01	0.754243	0.144907	5.205	1.93992e-07	1.78859e-06	KCl_6h	ENSMUSG00000025362	Rps26
173.819	-1.22185	0.23493	-5.2009	1.98325e-07	1.82754e-06	KCl_6h	ENSMUSG00000039168	Dap
218.358	-1.06506	0.204831	-5.19968	1.99631e-07	1.83856e-06	KCl_6h	ENSMUSG00000021708	Rasgrf2
726.105	-0.748349	0.143969	-5.198	2.01446e-07	1.85324e-06	KCl_6h	ENSMUSG00000026027	Stradb
144.965	-1.34989	0.259691	-5.19806	2.01375e-07	1.85324e-06	KCl_6h	ENSMUSG00000039316	Rftn1
541.418	-0.871455	0.167671	-5.19739	2.02101e-07	1.85824e-06	KCl_6h	ENSMUSG00000045328	Cenpe
1261.2	-0.644506	0.124022	-5.1967	2.02855e-07	1.86415e-06	KCl_6h	ENSMUSG00000030091	Nup210
686.574	0.703798	0.135501	5.19403	2.05793e-07	1.89012e-06	KCl_6h	ENSMUSG00000050896	Rtn4rl2
1732.22	0.61107	0.117654	5.1938	2.06048e-07	1.89142e-06	KCl_6h	ENSMUSG00000028467	Gba2
2142.47	0.624064	0.12018	5.19273	2.07235e-07	1.90128e-06	KCl_6h	ENSMUSG00000006307	Kmt2b
3265.46	-0.567809	0.109362	-5.19202	2.0803e-07	1.90753e-06	KCl_6h	ENSMUSG00000019986	Ahi1
2147.72	0.521558	0.100465	5.19142	2.08693e-07	1.91257e-06	KCl_6h	ENSMUSG00000028796	Phc2
903.664	0.700926	0.13503	5.19088	2.09304e-07	1.91712e-06	KCl_6h	ENSMUSG00000044792	Isca1
430.533	-0.860499	0.165803	-5.18988	2.10434e-07	1.92641e-06	KCl_6h	ENSMUSG00000039599	Fam149b
825.981	-0.665157	0.128178	-5.1893	2.11084e-07	1.93131e-06	KCl_6h	ENSMUSG00000039474	Wfs1
114.61	1.36613	0.263336	5.18779	2.12805e-07	1.94599e-06	KCl_6h	ENSMUSG00000053465	Hs6st3
481.869	0.750666	0.144716	5.18717	2.13519e-07	1.95146e-06	KCl_6h	ENSMUSG00000003382	Etv3
2692.64	0.694528	0.133898	5.18701	2.13699e-07	1.95204e-06	KCl_6h	ENSMUSG00000045045	Lrfn4
2368.73	0.6871	0.13249	5.18605	2.14799e-07	1.96102e-06	KCl_6h	ENSMUSG00000041355	Ssr2
360.626	-0.946624	0.182647	-5.18279	2.1859e-07	1.99454e-06	KCl_6h	ENSMUSG00000036768	Kif15
967.226	0.699273	0.134926	5.18264	2.18772e-07	1.99512e-06	KCl_6h	ENSMUSG00000019579	Mydgf
1326.98	0.589999	0.113846	5.18244	2.19003e-07	1.99614e-06	KCl_6h	ENSMUSG00000053332	Gas5
2479.67	-0.505112	0.0974764	-5.18189	2.19644e-07	2.0009e-06	KCl_6h	ENSMUSG00000061887	Ssbp3
2108.83	-0.577178	0.111425	-5.17997	2.21923e-07	2.02056e-06	KCl_6h	ENSMUSG00000026463	Atp2b4
473.258	-0.780605	0.15072	-5.17916	2.22886e-07	2.02823e-06	KCl_6h	ENSMUSG00000015476	Prrt1
240.971	-1.0721	0.207203	-5.17413	2.28977e-07	2.08158e-06	KCl_6h	ENSMUSG00000001942	Siae
1222.9	0.682082	0.131826	5.17411	2.28997e-07	2.08158e-06	KCl_6h	ENSMUSG00000027775	Mfsd1
8335.83	0.628114	0.121398	5.17399	2.29148e-07	2.08182e-06	KCl_6h	ENSMUSG00000060126	Tpt1
418.176	1.1057	0.213744	5.17304	2.30318e-07	2.09132e-06	KCl_6h	ENSMUSG00000044024	Rell2
247.834	1.01217	0.195695	5.1722	2.31353e-07	2.09844e-06	KCl_6h	ENSMUSG00000035021	Baz1a
1186.85	0.718497	0.138913	5.1723	2.31236e-07	2.09844e-06	KCl_6h	ENSMUSG00000041112	Elmo1
1035.23	0.647985	0.1253	5.17146	2.32273e-07	2.10565e-06	KCl_6h	ENSMUSG00000038910	Plcl2
67.9163	1.90835	0.369045	5.17104	2.32798e-07	2.10926e-06	KCl_6h	ENSMUSG00000029335	Bmp3
187.95	-1.13117	0.218775	-5.17048	2.33492e-07	2.11442e-06	KCl_6h	ENSMUSG00000030649	Anapc15
370.991	-0.933794	0.18061	-5.17021	2.33829e-07	2.11632e-06	KCl_6h	ENSMUSG00000039936	Pik3cd
2123.2	0.609371	0.117871	5.16984	2.34299e-07	2.11944e-06	KCl_6h	ENSMUSG00000020440	Arf5
1260.38	0.578666	0.112025	5.1655	2.39802e-07	2.16804e-06	KCl_6h	ENSMUSG00000026159	Agfg1
241.354	-1.15918	0.224525	-5.16279	2.43292e-07	2.19841e-06	KCl_6h	ENSMUSG00000026200	Glb1l
276.347	1.05896	0.205151	5.16185	2.44517e-07	2.20829e-06	KCl_6h	ENSMUSG00000045573	Penk
1209.36	0.766686	0.148545	5.16132	2.45214e-07	2.21339e-06	KCl_6h	ENSMUSG00000000088	Cox5a
734.815	-0.725327	0.140572	-5.15983	2.47169e-07	2.22984e-06	KCl_6h	ENSMUSG00000001986	Gria3
2231.79	0.674058	0.130645	5.15946	2.47659e-07	2.23306e-06	KCl_6h	ENSMUSG00000040390	Map3k10
266.135	1.08086	0.20959	5.15703	2.50899e-07	2.26106e-06	KCl_6h	ENSMUSG00000071604	Fam189a2
4813.2	0.530316	0.102841	5.15668	2.51365e-07	2.26404e-06	KCl_6h	ENSMUSG00000058799	Nap1l1
1804.05	0.534993	0.103751	5.15649	2.5162e-07	2.26512e-06	KCl_6h	ENSMUSG00000032312	Csk
154.623	1.18191	0.229227	5.15609	2.52156e-07	2.26873e-06	KCl_6h	ENSMUSG00000003228	Grk5
171.699	-1.17668	0.228244	-5.15535	2.53157e-07	2.27651e-06	KCl_6h	ENSMUSG00000033233	Trim45
3467.73	0.483152	0.093743	5.154	2.54982e-07	2.2917e-06	KCl_6h	ENSMUSG00000020250	Txnrd1
94.3015	-1.60104	0.310837	-5.15073	2.59474e-07	2.33082e-06	KCl_6h	ENSMUSG00000068299	Nat8f4
107.189	-1.56879	0.304608	-5.1502	2.60215e-07	2.33623e-06	KCl_6h	ENSMUSG00000014245	Pigl
242.479	-1.01729	0.197617	-5.14777	2.63605e-07	2.36539e-06	KCl_6h	ENSMUSG00000028145	Them4
576.843	-0.720473	0.139998	-5.14632	2.6565e-07	2.38247e-06	KCl_6h	ENSMUSG00000025421	Hdhd2
4400.13	0.563045	0.109421	5.14569	2.66534e-07	2.38912e-06	KCl_6h	ENSMUSG00000032966	Fkbp1a
2624.15	0.633937	0.123201	5.14555	2.66742e-07	2.3897e-06	KCl_6h	ENSMUSG00000005779	Psmb4
979.902	-0.618105	0.120144	-5.14469	2.6797e-07	2.39942e-06	KCl_6h	ENSMUSG00000040997	Abhd4
279.212	-0.996773	0.193758	-5.14441	2.68362e-07	2.40165e-06	KCl_6h	ENSMUSG00000054484	Tmem62
673.412	0.677101	0.131647	5.1433	2.69955e-07	2.41462e-06	KCl_6h	ENSMUSG00000025340	Rabgef1
37.0318	2.51579	0.489151	5.14317	2.7014e-07	2.41498e-06	KCl_6h	ENSMUSG00000004885	Crabp2
154.305	-1.2485	0.242827	-5.14151	2.72537e-07	2.43512e-06	KCl_6h	ENSMUSG00000040464	Gtpbp10
19136.5	0.588593	0.114489	5.14103	2.73236e-07	2.44006e-06	KCl_6h	ENSMUSG00000040907	Atp1a3
310.715	-1.00534	0.195675	-5.13778	2.77997e-07	2.48126e-06	KCl_6h	ENSMUSG00000035933	Cog5
1226.59	-0.580788	0.113048	-5.13753	2.78375e-07	2.48331e-06	KCl_6h	ENSMUSG00000028496	Mllt3
112.09	1.35413	0.263667	5.13577	2.80988e-07	2.50396e-06	KCl_6h	ENSMUSG00000022864	D16Ertd472e
348.277	0.861856	0.167813	5.13582	2.80912e-07	2.50396e-06	KCl_6h	ENSMUSG00000029212	Gabrb1
1555.34	0.532916	0.103771	5.13552	2.81368e-07	2.50601e-06	KCl_6h	ENSMUSG00000026028	Trak2
2112.16	0.546929	0.106507	5.13516	2.81911e-07	2.50951e-06	KCl_6h	ENSMUSG00000029426	Scarb2
12679.1	1.45254	0.282882	5.1348	2.82442e-07	2.51291e-06	KCl_6h	ENSMUSG00000064337	mt-Rnr1
1357.83	0.707855	0.137915	5.13255	2.85842e-07	2.54102e-06	KCl_6h	ENSMUSG00000020827	Mink1
115.54	-1.40526	0.273795	-5.13251	2.85904e-07	2.54102e-06	KCl_6h	ENSMUSG00000074782	4833422C13Rik
173.832	-1.20311	0.234538	-5.1297	2.90197e-07	2.5778e-06	KCl_6h	ENSMUSG00000035845	Alg12
190.202	-1.16666	0.227439	-5.12953	2.90473e-07	2.57889e-06	KCl_6h	ENSMUSG00000027323	Rad51
422.027	-0.800334	0.156045	-5.12887	2.91479e-07	2.58645e-06	KCl_6h	ENSMUSG00000047789	Slc38a9
860.087	-0.705855	0.137642	-5.1282	2.92526e-07	2.59437e-06	KCl_6h	ENSMUSG00000025813	Homer2
7320.2	0.612703	0.119481	5.12806	2.92749e-07	2.59497e-06	KCl_6h	ENSMUSG00000031447	Lamp1
34.3773	-3.18014	0.620175	-5.1278	2.93144e-07	2.59711e-06	KCl_6h	ENSMUSG00000089736	Tgfbr3l
937.944	0.683354	0.133325	5.12546	2.96808e-07	2.62818e-06	KCl_6h	ENSMUSG00000020572	Nampt
1376.66	0.575797	0.112347	5.12516	2.97284e-07	2.63101e-06	KCl_6h	ENSMUSG00000038552	Fndc4
2846.83	0.666512	0.130051	5.12499	2.97548e-07	2.63195e-06	KCl_6h	ENSMUSG00000038900	Rpl12
465.296	0.76818	0.149925	5.12375	2.99511e-07	2.64792e-06	KCl_6h	ENSMUSG00000029703	Lrwd1
240.19	0.980419	0.191383	5.12282	3.01006e-07	2.65833e-06	KCl_6h	ENSMUSG00000046675	Tmem251
563.833	-0.713809	0.139338	-5.12284	3.00961e-07	2.65833e-06	KCl_6h	ENSMUSG00000079056	Kcnip3
2307.22	0.62018	0.121137	5.11966	3.06086e-07	2.70178e-06	KCl_6h	ENSMUSG00000035199	Arl6ip5
2158.6	0.513597	0.10034	5.11855	3.07891e-07	2.71627e-06	KCl_6h	ENSMUSG00000074247	Dda1
52.0857	2.03434	0.397493	5.11794	3.08895e-07	2.7237e-06	KCl_6h	ENSMUSG00000034664	Itga2b
714.48	0.660356	0.129053	5.11694	3.1053e-07	2.73668e-06	KCl_6h	ENSMUSG00000024926	Kat5
1525.8	0.668907	0.130754	5.11577	3.1246e-07	2.75224e-06	KCl_6h	ENSMUSG00000050608	Minos1
880.104	0.654936	0.128064	5.11413	3.15185e-07	2.77479e-06	KCl_6h	ENSMUSG00000006456	Rbm14
70.3327	-1.85477	0.362773	-5.11275	3.17494e-07	2.79365e-06	KCl_6h	ENSMUSG00000061882	Ccdc62
429.908	-0.998927	0.195386	-5.11259	3.17767e-07	2.79458e-06	KCl_6h	ENSMUSG00000022033	Pbk
1098.59	0.684407	0.13387	5.11249	3.17943e-07	2.79467e-06	KCl_6h	ENSMUSG00000025173	Wdr45b
284.716	-1.02936	0.201572	-5.10663	3.27947e-07	2.87958e-06	KCl_6h	ENSMUSG00000049690	Nckap5
593.163	0.758304	0.148492	5.1067	3.27833e-07	2.87958e-06	KCl_6h	ENSMUSG00000070056	Mfhas1
1681.47	0.588529	0.115294	5.10457	3.31544e-07	2.90964e-06	KCl_6h	ENSMUSG00000033352	Map2k4
2221.26	-0.569397	0.111558	-5.10404	3.32474e-07	2.91627e-06	KCl_6h	ENSMUSG00000031393	Mecp2
1645.34	0.711324	0.139383	5.10338	3.33644e-07	2.92501e-06	KCl_6h	ENSMUSG00000071658	Gng3
3485.97	-0.552783	0.108326	-5.10297	3.34364e-07	2.92979e-06	KCl_6h	ENSMUSG00000029823	Luc7l2
318.727	0.940574	0.18435	5.1021	3.35906e-07	2.94177e-06	KCl_6h	ENSMUSG00000032540	Abhd5
1216.41	-0.617565	0.121045	-5.10194	3.36192e-07	2.94273e-06	KCl_6h	ENSMUSG00000039307	Hexdc
34.6706	-2.86641	0.561921	-5.1011	3.37681e-07	2.95422e-06	KCl_6h	ENSMUSG00000008129	4930432K21Rik
1800.68	0.522201	0.10239	5.10012	3.39446e-07	2.96812e-06	KCl_6h	ENSMUSG00000032599	Ip6k2
13.9824	8.08959	1.58673	5.09828	3.4275e-07	2.99544e-06	KCl_6h	ENSMUSG00000025727	A930017K11Rik
460.102	0.814026	0.15971	5.09691	3.45242e-07	3.01566e-06	KCl_6h	ENSMUSG00000053091	Lins1
4322.42	0.451554	0.088599	5.0966	3.45814e-07	3.01908e-06	KCl_6h	ENSMUSG00000058013	2021-09-11
3109.64	0.556445	0.109191	5.09605	3.46815e-07	3.02624e-06	KCl_6h	ENSMUSG00000007670	Khsrp
227.051	-1.12342	0.220476	-5.0954	3.47999e-07	3.03342e-06	KCl_6h	ENSMUSG00000028018	Gstcd
112.867	-1.47532	0.289538	-5.09541	3.47987e-07	3.03342e-06	KCl_6h	ENSMUSG00000041974	Spidr
101.69	-1.74118	0.341739	-5.09507	3.48605e-07	3.03712e-06	KCl_6h	ENSMUSG00000038760	Trhr
523.799	0.754928	0.148173	5.0949	3.48916e-07	3.03825e-06	KCl_6h	ENSMUSG00000040128	Pnrc1
553.69	-0.772188	0.151619	-5.09296	3.52521e-07	3.06805e-06	KCl_6h	ENSMUSG00000062797	Hikeshi
150.644	1.17604	0.23092	5.09285	3.52723e-07	3.06822e-06	KCl_6h	ENSMUSG00000032578	Cish
158.103	-1.28188	0.251761	-5.09166	3.54946e-07	3.08595e-06	KCl_6h	ENSMUSG00000036086	Zranb3
980.731	0.669055	0.131405	5.09156	3.55135e-07	3.08599e-06	KCl_6h	ENSMUSG00000036199	Ndufa13
734.957	0.667615	0.131125	5.09145	3.55342e-07	3.0862e-06	KCl_6h	ENSMUSG00000019362	D8Ertd738e
1768.11	0.660028	0.12969	5.08928	3.59423e-07	3.12002e-06	KCl_6h	ENSMUSG00000024429	Gnl1
1370.41	-0.570302	0.112097	-5.08757	3.62686e-07	3.14672e-06	KCl_6h	ENSMUSG00000036435	Exoc1
751.851	-0.67564	0.132822	-5.08681	3.64145e-07	3.15775e-06	KCl_6h	ENSMUSG00000028973	Abcb8
44.6111	2.22414	0.437343	5.08557	3.66526e-07	3.17675e-06	KCl_6h	ENSMUSG00000018126	Baiap2l2
387.51	-1.01136	0.198898	-5.08482	3.67978e-07	3.18769e-06	KCl_6h	ENSMUSG00000026207	Speg
3932.7	0.562168	0.110568	5.08439	3.68813e-07	3.19327e-06	KCl_6h	ENSMUSG00000030683	Sez6l2
825.286	0.668599	0.131645	5.0788	3.79825e-07	3.28691e-06	KCl_6h	ENSMUSG00000033096	Apmap
360.3	0.918438	0.180856	5.07827	3.80887e-07	3.29338e-06	KCl_6h	ENSMUSG00000003573	Homer3
1682.58	-0.58069	0.114349	-5.07823	3.80965e-07	3.29338e-06	KCl_6h	ENSMUSG00000021495	Fam193b
821.977	0.661694	0.1304	5.07432	3.88886e-07	3.36013e-06	KCl_6h	ENSMUSG00000038456	Dennd2a
631.868	-0.696114	0.137208	-5.07342	3.90734e-07	3.37436e-06	KCl_6h	ENSMUSG00000022407	Adsl
2332.83	0.584398	0.115227	5.07173	3.94217e-07	3.40268e-06	KCl_6h	ENSMUSG00000028557	Rnf11
942.428	-0.691545	0.13641	-5.06961	3.98628e-07	3.43899e-06	KCl_6h	ENSMUSG00000035064	Eef2k
413.825	-0.892165	0.176034	-5.06814	4.01713e-07	3.46382e-06	KCl_6h	ENSMUSG00000050908	Tvp23a
1070.47	-0.656262	0.129498	-5.06774	4.02559e-07	3.46933e-06	KCl_6h	ENSMUSG00000041360	Pum3
521.684	-0.737641	0.145576	-5.06703	4.04061e-07	3.48049e-06	KCl_6h	ENSMUSG00000024983	Vti1a
671.943	-0.678366	0.133899	-5.06627	4.05692e-07	3.49274e-06	KCl_6h	ENSMUSG00000019979	Apaf1
9651.72	0.454595	0.0897396	5.06571	4.06876e-07	3.50114e-06	KCl_6h	ENSMUSG00000022283	Pabpc1
3809.56	0.491596	0.0970659	5.06456	4.09352e-07	3.52064e-06	KCl_6h	ENSMUSG00000001441	Npepps
1449.12	-0.557039	0.110019	-5.0631	4.12483e-07	3.54575e-06	KCl_6h	ENSMUSG00000029729	Zkscan1
188.11	-1.12657	0.222539	-5.06235	4.14121e-07	3.55801e-06	KCl_6h	ENSMUSG00000021485	Mxd3
370.209	0.812653	0.160577	5.06082	4.17447e-07	3.58474e-06	KCl_6h	ENSMUSG00000095123	Gm21781
1052.76	-0.586853	0.115976	-5.06013	4.18961e-07	3.5959e-06	KCl_6h	ENSMUSG00000022361	Zhx1
187.759	-1.17653	0.232519	-5.05995	4.19376e-07	3.59763e-06	KCl_6h	ENSMUSG00000030254	Rad18
1802.74	0.572928	0.11325	5.05898	4.21495e-07	3.61395e-06	KCl_6h	ENSMUSG00000055762	Eef1d
723.424	-0.687441	0.135928	-5.05737	4.25074e-07	3.64278e-06	KCl_6h	ENSMUSG00000054814	Usp46
2079.71	0.566477	0.112039	5.05607	4.27976e-07	3.66577e-06	KCl_6h	ENSMUSG00000030682	Cdipt
1064.74	-0.745764	0.147589	-5.05296	4.35007e-07	3.72409e-06	KCl_6h	ENSMUSG00000041592	Sdk2
366.649	-0.852168	0.168902	-5.04533	4.52734e-07	3.87388e-06	KCl_6h	ENSMUSG00000020289	Nprl3
467.074	-0.753106	0.149288	-5.04465	4.54356e-07	3.88578e-06	KCl_6h	ENSMUSG00000040532	Abhd11
2044	0.516072	0.102315	5.04396	4.55998e-07	3.89783e-06	KCl_6h	ENSMUSG00000031862	Atp13a1
1486.81	0.565716	0.112184	5.04278	4.58826e-07	3.92001e-06	KCl_6h	ENSMUSG00000037103	Dcaf15
5368.74	0.700427	0.138968	5.04019	4.65059e-07	3.97123e-06	KCl_6h	ENSMUSG00000007891	Ctsd
988.286	0.734581	0.145764	5.03952	4.667e-07	3.9832e-06	KCl_6h	ENSMUSG00000035314	Gdpd5
82.1242	-1.81706	0.36057	-5.03942	4.66936e-07	3.9832e-06	KCl_6h	ENSMUSG00000072812	Ahnak2
945.582	0.641783	0.1274	5.03756	4.71514e-07	4.02021e-06	KCl_6h	ENSMUSG00000024422	Dhx16
964.98	0.636511	0.126432	5.03441	4.79312e-07	4.08463e-06	KCl_6h	ENSMUSG00000064145	Arih2
456.199	-0.777481	0.154437	-5.03428	4.79646e-07	4.0854e-06	KCl_6h	ENSMUSG00000024542	Cep192
130.557	-1.33685	0.265567	-5.03393	4.80518e-07	4.09035e-06	KCl_6h	ENSMUSG00000009731	Kcnd1
434.983	0.816154	0.162133	5.03385	4.80715e-07	4.09035e-06	KCl_6h	ENSMUSG00000022560	Slc52a2
5630.28	0.469976	0.0933737	5.03328	4.82166e-07	4.10061e-06	KCl_6h	ENSMUSG00000024425	Ndfip1
616.307	0.665097	0.132165	5.03232	4.84578e-07	4.11903e-06	KCl_6h	ENSMUSG00000036790	Slitrk2
322.92	0.891409	0.177238	5.02944	4.91911e-07	4.17925e-06	KCl_6h	ENSMUSG00000021113	Snapc1
1529.53	0.559018	0.111197	5.02726	4.97532e-07	4.22486e-06	KCl_6h	ENSMUSG00000017615	Tnfaip1
482.034	0.732879	0.145817	5.02604	5.00724e-07	4.24982e-06	KCl_6h	ENSMUSG00000027329	Spef1
1906.67	0.722801	0.143871	5.02395	5.06198e-07	4.29411e-06	KCl_6h	ENSMUSG00000019254	Ppp1r12c
498.5	-0.885368	0.176282	-5.02244	5.10194e-07	4.32581e-06	KCl_6h	ENSMUSG00000016664	Pacsin2
228.799	-1.19195	0.23737	-5.02149	5.12718e-07	4.34502e-06	KCl_6h	ENSMUSG00000021765	Fst
51.1668	2.04551	0.407411	5.02076	5.1468e-07	4.35945e-06	KCl_6h	ENSMUSG00000025993	Slc40a1
421.994	-0.811886	0.161711	-5.0206	5.15096e-07	4.36076e-06	KCl_6h	ENSMUSG00000037646	Vps13b
684.072	0.824364	0.164203	5.0204	5.15628e-07	4.36306e-06	KCl_6h	ENSMUSG00000014856	Tmem208
671.366	0.693349	0.138119	5.01993	5.16906e-07	4.37168e-06	KCl_6h	ENSMUSG00000028048	Gba
1392.74	0.667686	0.133081	5.01716	5.24415e-07	4.43294e-06	KCl_6h	ENSMUSG00000040710	St8sia4
310.27	-0.961701	0.191692	-5.0169	5.25124e-07	4.4367e-06	KCl_6h	ENSMUSG00000029095	Ablim2
1948.2	0.594439	0.11853	5.01511	5.30027e-07	4.47587e-06	KCl_6h	ENSMUSG00000035027	Map2k2
396.483	0.788277	0.15722	5.01386	5.33501e-07	4.50294e-06	KCl_6h	ENSMUSG00000037204	Atg101
794.72	0.887482	0.177016	5.01357	5.34288e-07	4.50731e-06	KCl_6h	ENSMUSG00000027523	Gnas
281.071	0.894691	0.178467	5.01319	5.35349e-07	4.514e-06	KCl_6h	ENSMUSG00000026197	Zfand2b
659.034	0.656794	0.131205	5.00587	5.56097e-07	4.68658e-06	KCl_6h	ENSMUSG00000031485	Plpbp
[truncated: 136,200 more rows]

## Sheet: ATAC_results
coordinate	genomic region for chromatin peak
baseMean	model mean estimate
log2FoldChange	change versus control samples
lfcSE	standard error
stat	statistic (Wald test)
pvalue	raw p-value
padj	adjusted p-value (BH)
treatment	treatment id (stimulation_time)
coordinate	baseMean	log2FoldChange	lfcSE	stat	pvalue	padj	treatment
chr1:3094662-3095276	101.098	-0.406518	0.204151	-1.99126	0.0464528	0.277445	KCl_1h
chr1:3113639-3113954	29.9182	-1.07286	0.402281	-2.66694	0.00765459	0.111595	KCl_1h
chr1:3119691-3120606	55.0067	0.0418083	0.23245	0.179859	0.857263	0.955295	KCl_1h
chr1:3121413-3121624	27.0788	-1.6665	0.413432	-4.03089	5.55662e-05	0.00575497	KCl_1h
chr1:3210162-3210563	26.9712	0.0975046	0.369466	0.263907	0.791852	0.936709	KCl_1h
chr1:3292609-3292916	21.7071	-0.0455992	0.357766	-0.127456	0.89858	0.966046	KCl_1h
chr1:3371582-3371889	25.9512	-0.529676	0.37601	-1.40868	0.158931	0.493791	KCl_1h
chr1:3399692-3400282	57.4375	0.238103	0.232961	1.02207	0.306747	0.656609	KCl_1h
chr1:3407496-3407652	13.0841	0.294707	0.515974	0.571167	0.567887	0.835448	KCl_1h
chr1:3433901-3434142	10.8997	0.264326	0.651727	0.405579	0.685052	0.893243	KCl_1h
chr1:3466355-3466663	22.7563	-0.119421	0.399704	-0.298773	0.765113	0.926288	KCl_1h
chr1:3514773-3515077	22.7267	0.390698	0.424875	0.919561	0.357802	0.698441	KCl_1h
chr1:3662498-3662990	22.5331	0.785289	0.358379	2.19122	0.0284356	0.219321	KCl_1h
chr1:3670662-3672535	493.651	-0.0971832	0.101553	-0.956972	0.338581	0.682338	KCl_1h
chr1:3842032-3842294	19.7343	-0.713082	0.42193	-1.69005	0.0910189	0.381548	KCl_1h
chr1:3900365-3900658	39.438	-0.884555	0.303564	-2.9139	0.00356944	0.0726306	KCl_1h
chr1:3903514-3904003	33.7255	0.142972	0.355572	0.402089	0.687618	0.894572	KCl_1h
chr1:4098164-4098363	15.6117	-2.10444	0.611962	-3.43885	0.000584201	0.0247166	KCl_1h
chr1:4135344-4135573	8.25325	0.358633	0.689397	0.520212	0.602916	0.853724	KCl_1h
chr1:4228264-4228543	18.6145	-0.660971	0.457911	-1.44345	0.148894	0.479367	KCl_1h
chr1:4332435-4332750	28.0779	-0.668799	0.348345	-1.91993	0.0548662	0.30064	KCl_1h
chr1:4362430-4362735	18.1282	0.0569784	0.491134	0.116014	0.907641	0.969372	KCl_1h
chr1:4392598-4393013	32.5479	-0.593463	0.34303	-1.73006	0.0836198	0.367579	KCl_1h
chr1:4412405-4412783	37.5038	-0.0940262	0.284895	-0.330038	0.741371	0.916326	KCl_1h
chr1:4414284-4414574	23.4575	-0.948018	0.441002	-2.14969	0.0315798	0.230165	KCl_1h
chr1:4491891-4492359	21.277	0.0360615	0.432215	0.0834343	0.933506	0.979319	KCl_1h
chr1:4519378-4519723	31.4305	-0.0874499	0.347702	-0.251508	0.801421	0.940599	KCl_1h
chr1:4527361-4527586	22.0248	-0.148279	0.405842	-0.365361	0.714842	0.907346	KCl_1h
chr1:4544033-4544382	16.2912	0.0899298	0.422304	0.212951	0.831365	0.951264	KCl_1h
chr1:4571353-4572313	190.293	0.169991	0.140695	1.20822	0.226963	0.578606	KCl_1h
chr1:4768443-4768624	11.7404	-0.431576	0.600901	-0.718214	0.472625	0.777011	KCl_1h
chr1:4785314-4786357	165.606	-0.00420889	0.135097	-0.0311546	0.975146	0.99333	KCl_1h
chr1:4807458-4808207	233.348	-0.290414	0.133998	-2.1673	0.0302123	0.224792	KCl_1h
chr1:4857415-4858427	546.866	-0.231639	0.0878196	-2.63767	0.00834773	0.116856	KCl_1h
chr1:4917453-4917744	13.7759	-1.49985	0.580406	-2.58413	0.00976239	0.127199	KCl_1h
chr1:4926334-4926792	44.4357	-0.337033	0.260201	-1.29528	0.195224	0.542715	KCl_1h
chr1:4934931-4935211	23.4954	0.314689	0.380349	0.827371	0.408027	0.735902	KCl_1h
chr1:4970632-4970974	25.8725	-0.23998	0.358176	-0.670005	0.502855	0.79614	KCl_1h
chr1:4971249-4971384	15.6167	-1.15214	0.556498	-2.07034	0.0384207	0.252711	KCl_1h
chr1:5007359-5007582	16.5081	1.1629	0.498527	2.33267	0.0196656	0.182526	KCl_1h
chr1:5015368-5015714	45.9605	1.54979	0.324948	4.76934	1.8483e-06	0.00059637	KCl_1h
chr1:5019344-5019660	97.1998	-0.0725073	0.164138	-0.441746	0.658673	0.881238	KCl_1h
chr1:5022661-5023379	337.461	-0.13549	0.115187	-1.17626	0.239491	0.591541	KCl_1h
chr1:5033309-5033491	13.1283	0.0733582	0.491556	0.149237	0.881367	0.960157	KCl_1h
chr1:5070221-5070538	40.7592	-0.598961	0.292798	-2.04565	0.0407912	0.260627	KCl_1h
chr1:5082725-5083600	185.477	-0.35225	0.145172	-2.42644	0.0152479	0.160453	KCl_1h
chr1:5127552-5127803	14.2358	0.768175	0.638345	1.20339	0.228827	0.580575	KCl_1h
chr1:5183512-5183827	35.2093	-0.948809	0.327222	-2.89959	0.00373654	0.0745076	KCl_1h
chr1:5220755-5221210	47.6657	-0.221636	0.269645	-0.821952	0.411104	0.737871	KCl_1h
chr1:5228700-5228970	25.5692	0.535997	0.331997	1.61446	0.106427	0.410687	KCl_1h
chr1:5232588-5233298	170.961	-0.220102	0.145176	-1.51611	0.129492	0.449425	KCl_1h
chr1:5285404-5285577	14.9508	-0.446518	0.44204	-1.01013	0.312432	0.661358	KCl_1h
chr1:5315672-5316096	33.4012	-0.3108	0.33192	-0.93637	0.349083	0.691446	KCl_1h
chr1:5379176-5379544	22.5946	-0.604658	0.47892	-1.26255	0.206752	0.556048	KCl_1h
chr1:5588222-5588745	45.5387	0.123039	0.269532	0.456492	0.648036	0.87644	KCl_1h
chr1:5780876-5781166	14.4022	-1.10142	0.51905	-2.122	0.033838	0.237606	KCl_1h
chr1:5910075-5910236	7.3128	0.751256	0.74653	1.00633	0.314257	0.662874	KCl_1h
chr1:5915396-5915589	50.7783	-0.806706	0.266546	-3.02651	0.00247394	0.059811	KCl_1h
chr1:5916821-5917777	83.8361	0.722337	0.205217	3.51987	0.000431751	0.0207481	KCl_1h
chr1:6049049-6049444	22.8426	0.78439	0.439837	1.78337	0.0745266	0.347811	KCl_1h
chr1:6094256-6094806	37.0357	-0.24866	0.368739	-0.674353	0.500087	0.794643	KCl_1h
chr1:6096963-6097812	60.0131	-0.213847	0.294461	-0.726234	0.467695	0.774348	KCl_1h
chr1:6135171-6135341	20.887	-0.591165	0.377497	-1.56601	0.117346	0.43007	KCl_1h
chr1:6152422-6152695	21.4543	-1.07068	0.444629	-2.40803	0.016039	0.164544	KCl_1h
chr1:6178833-6178985	11.4928	-0.31649	0.585456	-0.540586	0.588793	0.846317	KCl_1h
chr1:6214224-6215505	282.618	-0.0810131	0.102463	-0.790656	0.429145	0.749964	KCl_1h
chr1:6272346-6272513	27.8643	-0.803385	0.368417	-2.18064	0.0292099	0.222034	KCl_1h
chr1:6306627-6307028	17.1699	1.00643	0.508024	1.98108	0.0475824	0.281081	KCl_1h
chr1:6311514-6311738	6.57173	-1.18496	0.933663	-1.26915	0.204387	0.553846	KCl_1h
chr1:6320600-6320853	25.9908	-0.743538	0.402413	-1.8477	0.0646462	0.326225	KCl_1h
chr1:6359208-6359468	22.9319	0.675571	0.396562	1.70357	0.0884616	0.376915	KCl_1h
chr1:6382627-6383388	128.787	0.108036	0.167507	0.644964	0.518951	0.806036	KCl_1h
chr1:6406276-6406593	21.5434	0.0835809	0.400894	0.208486	0.834849	0.952306	KCl_1h
chr1:6410078-6410351	15.5717	-1.62049	0.56164	-2.88528	0.0039107	0.0763856	KCl_1h
chr1:6441121-6441730	50.3493	-0.117958	0.265483	-0.444314	0.656815	0.880251	KCl_1h
chr1:6483360-6484046	113.555	-0.00726994	0.162393	-0.0447676	0.964293	0.990054	KCl_1h
chr1:6488028-6488252	10.7096	-0.169587	0.623303	-0.272079	0.785562	0.934852	KCl_1h
chr1:6639413-6639686	17.6377	-0.369788	0.428869	-0.862239	0.388556	0.720752	KCl_1h
chr1:6717673-6717991	17.905	1.31503	0.44326	2.96672	0.00300997	0.0666839	KCl_1h
chr1:6729246-6730149	108.869	0.436848	0.181592	2.40565	0.0161435	0.16513	KCl_1h
chr1:6734739-6734946	10.2658	0.574964	0.507128	1.13377	0.256893	0.609875	KCl_1h
chr1:6757664-6757859	13.7287	-0.484689	0.505443	-0.958938	0.33759	0.681846	KCl_1h
chr1:6760668-6761270	39.0636	0.806812	0.258068	3.12635	0.00176989	0.0489567	KCl_1h
chr1:6770007-6770323	23.8862	-0.329486	0.352114	-0.935736	0.349409	0.691672	KCl_1h
chr1:6800038-6801228	108.611	0.236168	0.168064	1.40523	0.159953	0.495415	KCl_1h
chr1:6859130-6859310	21.5078	-1.48619	0.430549	-3.45186	0.000556743	0.0241642	KCl_1h
chr1:6866712-6867251	43.3323	-0.338032	0.261719	-1.29159	0.196501	0.544222	KCl_1h
chr1:6907605-6907976	18.6182	0.192445	0.473241	0.406654	0.684262	0.89305	KCl_1h
chr1:6928627-6929142	26.5289	-0.345786	0.412289	-0.838698	0.401639	0.730868	KCl_1h
chr1:6967158-6967705	34.945	-0.0859018	0.306014	-0.280712	0.778932	0.931926	KCl_1h
chr1:6979784-6979952	15.1776	-0.550489	0.555385	-0.991184	0.321596	0.669466	KCl_1h
chr1:7010288-7010460	20.0399	-1.03871	0.449405	-2.31129	0.0208167	0.187692	KCl_1h
chr1:7040646-7040789	12.1573	-1.23721	0.568948	-2.17455	0.0296635	0.223212	KCl_1h
chr1:7055211-7055332	10.4437	-1.19929	0.608127	-1.97211	0.0485974	0.283679	KCl_1h
chr1:7088448-7089408	1118.32	0.0222119	0.0628182	0.353589	0.723647	0.9102	KCl_1h
chr1:7105099-7105542	23.2256	0.466038	0.421895	1.10463	0.26932	0.621729	KCl_1h
chr1:7138566-7138914	27.3109	0.628992	0.393436	1.59871	0.109884	0.417471	KCl_1h
chr1:7139070-7139620	45.9425	-0.503846	0.278619	-1.80837	0.0705489	0.339438	KCl_1h
chr1:7158689-7158903	16.0885	-0.414236	0.547894	-0.756051	0.449618	0.763095	KCl_1h
chr1:7219035-7219203	21.876	-0.339488	0.369097	-0.919781	0.357687	0.698369	KCl_1h
chr1:7381352-7381639	16.5054	0.728465	0.493185	1.47706	0.139659	0.466063	KCl_1h
chr1:7397457-7398628	976.951	-0.0456089	0.0741633	-0.61498	0.538568	0.817211	KCl_1h
chr1:7494993-7495306	18.8737	0.351226	0.418625	0.838998	0.401471	0.730723	KCl_1h
chr1:7505995-7506190	13.3126	-0.18346	0.608229	-0.301629	0.762935	0.92531	KCl_1h
chr1:7535233-7535605	31.8064	-0.408188	0.337197	-1.21053	0.226075	0.577409	KCl_1h
chr1:7750801-7751161	33.9766	0.308218	0.336845	0.915014	0.360184	0.699732	KCl_1h
chr1:8063403-8063944	67.3108	0.216155	0.455814	0.474218	0.635344	0.870305	KCl_1h
chr1:8496179-8496742	90.2105	-0.0978551	0.181543	-0.53902	0.589873	0.846749	KCl_1h
chr1:8582778-8583590	59.3422	0.0172944	0.25442	0.0679757	0.945805	0.983461	KCl_1h
chr1:8678879-8679002	19.8334	-0.998878	0.425916	-2.34524	0.0190147	0.179549	KCl_1h
chr1:8947904-8948716	74.0814	0.536541	0.193412	2.77408	0.00553576	0.0928778	KCl_1h
chr1:8982626-8982859	14.8945	0.699445	0.526769	1.3278	0.184243	0.527988	KCl_1h
chr1:9126285-9126645	23.3218	-0.0518561	0.45448	-0.1141	0.909159	0.969981	KCl_1h
chr1:9153912-9154187	19.8245	0.496203	0.496183	1.00004	0.317291	0.665639	KCl_1h
chr1:9205592-9205912	21.1349	-0.150583	0.416083	-0.361907	0.717422	0.908089	KCl_1h
chr1:9207364-9207610	16.0416	1.14291	0.517917	2.20674	0.0273322	0.215178	KCl_1h
chr1:9298544-9300174	185.225	0.271004	0.142848	1.89715	0.0578087	0.308502	KCl_1h
chr1:9300516-9300898	44.9623	1.42775	0.287097	4.97308	6.58987e-07	0.000290318	KCl_1h
chr1:9458674-9458910	20.5489	-0.981992	0.431478	-2.27588	0.0228532	0.197096	KCl_1h
chr1:9541327-9541521	103.093	-0.81101	0.189217	-4.28613	1.81811e-05	0.00284712	KCl_1h
chr1:9545117-9545761	497.657	-0.104319	0.0914306	-1.14096	0.253886	0.606848	KCl_1h
chr1:9564484-9564946	88.7993	0.0158593	0.214237	0.0740267	0.940989	0.981885	KCl_1h
chr1:9570144-9570491	25.8358	0.568095	0.329176	1.72581	0.0843819	0.36916	KCl_1h
chr1:9573317-9573524	22.3564	-0.489211	0.364044	-1.34382	0.179006	0.52121	KCl_1h
chr1:9577674-9578580	41.9226	1.19689	0.319102	3.75079	0.000176275	0.0123233	KCl_1h
chr1:9600939-9601750	54.2955	-0.0851689	0.259367	-0.328372	0.742631	0.916465	KCl_1h
chr1:9611669-9611962	28.5267	-0.672898	0.378316	-1.77866	0.0752948	0.349839	KCl_1h
chr1:9619576-9619835	18.0115	0.127842	0.446433	0.286363	0.7746	0.930382	KCl_1h
chr1:9622565-9622924	37.7993	-0.210712	0.289918	-0.7268	0.467349	0.774196	KCl_1h
chr1:9627593-9627837	22.717	-0.0274835	0.370226	-0.0742345	0.940824	0.981756	KCl_1h
chr1:9629837-9630885	128.953	-0.0865932	0.150264	-0.576275	0.564429	0.833326	KCl_1h
chr1:9699995-9701166	393.975	0.407281	0.0930129	4.37876	1.19357e-05	0.00219034	KCl_1h
chr1:9748093-9748727	605.122	-0.241341	0.0862444	-2.79833	0.00513669	0.0893251	KCl_1h
chr1:9772801-9773168	50.365	-0.844967	0.252551	-3.34573	0.000820675	0.0304059	KCl_1h
chr1:9797665-9798790	114.288	0.15563	0.161338	0.964622	0.334734	0.680053	KCl_1h
chr1:9812409-9812547	10.2694	0.147497	0.534033	0.276194	0.782399	0.933664	KCl_1h
chr1:9815724-9816109	46.6238	-0.178098	0.284018	-0.627064	0.530617	0.81268	KCl_1h
chr1:9847767-9848873	84.5294	0.429299	0.195258	2.19862	0.0279047	0.217003	KCl_1h
chr1:9874350-9874601	1.10349	-0.273408	1.51403	-0.180583	0.856695	0.955295	KCl_1h
chr1:9908537-9908806	19.9822	-0.0989328	0.375073	-0.263769	0.791958	0.936709	KCl_1h
chr1:9943750-9944488	297.849	-0.381849	0.12734	-2.99866	0.00271165	0.0629653	KCl_1h
chr1:9967314-9967526	10.6222	0.55869	0.495189	1.12824	0.25922	0.612082	KCl_1h
chr1:10007357-10007506	19.9623	-0.636689	0.411145	-1.54857	0.121484	0.437081	KCl_1h
chr1:10008821-10009280	43.6075	0.853633	0.270138	3.15999	0.00157776	0.045634	KCl_1h
chr1:10014515-10014710	20.9856	-0.208706	0.367328	-0.568173	0.569918	0.836614	KCl_1h
chr1:10037807-10038422	150.337	-0.44337	0.142332	-3.11505	0.00183915	0.0501441	KCl_1h
chr1:10039488-10040371	230.526	-0.0303703	0.136467	-0.222546	0.823889	0.948598	KCl_1h
chr1:10089704-10089820	17.7375	-0.312874	0.456137	-0.685921	0.492763	0.790369	KCl_1h
chr1:10232221-10233429	204.244	-0.404255	0.137026	-2.9502	0.00317565	0.0683174	KCl_1h
chr1:10300524-10300710	13.2408	0.224107	0.42243	0.530518	0.595753	0.849741	KCl_1h
chr1:10327960-10328402	43.9914	0.722392	0.257082	2.80997	0.00495457	0.0876461	KCl_1h
chr1:10430008-10430145	25.6427	-0.835757	0.385396	-2.16857	0.0301155	0.224534	KCl_1h
chr1:10452248-10452458	19.5808	-0.532649	0.401202	-1.32763	0.1843	0.528071	KCl_1h
chr1:10477624-10478104	30.3982	-0.0851986	0.297415	-0.286464	0.774523	0.930382	KCl_1h
chr1:10486420-10487084	22.9924	0.460385	0.393318	1.17052	0.241793	0.594177	KCl_1h
chr1:10510336-10510799	33.7666	0.715394	0.51366	1.39274	0.163699	0.500289	KCl_1h
chr1:10524695-10525634	86.8832	0.581865	0.208327	2.79304	0.00522155	0.0900001	KCl_1h
chr1:10592772-10592939	12.9279	0.610577	0.593156	1.02937	0.303306	0.653412	KCl_1h
chr1:10596424-10596820	24.1049	0.0538938	0.360493	0.1495	0.881159	0.960093	KCl_1h
chr1:10718822-10719030	13.4498	-0.137773	0.509796	-0.270252	0.786967	0.935219	KCl_1h
chr1:10719929-10720238	13.4183	-0.173087	0.477012	-0.362858	0.716711	0.907885	KCl_1h
chr1:10759543-10759791	13.3583	-0.452422	0.514688	-0.879022	0.379389	0.713781	KCl_1h
chr1:10771841-10772210	36.5818	-0.731499	0.329907	-2.21729	0.0266033	0.21277	KCl_1h
chr1:10778033-10778200	13.2963	-1.0259	0.549782	-1.86602	0.0620388	0.319829	KCl_1h
chr1:10793094-10793229	7.06249	0.336039	0.693034	0.484881	0.627761	0.866773	KCl_1h
chr1:10794081-10794358	22.4891	-0.129813	0.386304	-0.336038	0.736842	0.914554	KCl_1h
chr1:10871401-10871767	21.7733	-0.110914	0.421011	-0.263446	0.792207	0.936876	KCl_1h
chr1:10880424-10880618	11.2108	-1.04745	0.699121	-1.49824	0.13407	0.456918	KCl_1h
chr1:10942964-10943358	21.8859	-0.696336	0.362995	-1.91831	0.0550719	0.301205	KCl_1h
chr1:10990989-10991340	45.5095	-0.459049	0.270501	-1.69703	0.0896905	0.379193	KCl_1h
chr1:10993475-10994081	74.5058	0.310017	0.203558	1.52299	0.127761	0.446817	KCl_1h
chr1:11033555-11033862	21.6778	0.155527	0.37541	0.414287	0.678664	0.890298	KCl_1h
chr1:11090848-11091300	31.5195	0.428241	0.368832	1.16107	0.245613	0.598303	KCl_1h
chr1:11097360-11097492	18.0044	0.362467	0.443564	0.81717	0.413831	0.739906	KCl_1h
chr1:11116683-11117095	19.7195	0.343661	0.35775	0.960615	0.336746	0.681202	KCl_1h
chr1:11177655-11178081	38.3974	0.244193	0.371555	0.657219	0.51104	0.800649	KCl_1h
chr1:11179889-11180142	13.6663	-0.516508	0.445804	-1.1586	0.24662	0.599174	KCl_1h
chr1:11202586-11202797	19.1952	0.604095	0.434614	1.38996	0.164542	0.501507	KCl_1h
chr1:11268298-11268628	31.685	0.158635	0.355035	0.446814	0.655009	0.879295	KCl_1h
chr1:11350638-11350841	9.92986	-0.787644	0.683886	-1.15172	0.249437	0.602623	KCl_1h
chr1:11413716-11414659	332.713	-0.0918222	0.103104	-0.890581	0.373154	0.708694	KCl_1h
chr1:11458274-11458851	87.7511	-0.659631	0.181813	-3.62807	0.000285551	0.0164621	KCl_1h
chr1:11573571-11573774	12.4533	0.503415	0.531229	0.947642	0.343312	0.686902	KCl_1h
chr1:11594946-11595157	11.4678	-0.28959	0.535281	-0.541006	0.588503	0.846133	KCl_1h
chr1:11650185-11650424	18.6374	-1.1128	0.53501	-2.07996	0.0375288	0.250055	KCl_1h
chr1:11652824-11653083	22.6894	-0.842477	0.445675	-1.89034	0.0587126	0.310454	KCl_1h
chr1:11657664-11658026	29.5558	-0.0487379	0.367976	-0.132449	0.894629	0.964652	KCl_1h
chr1:11748350-11748822	78.7884	-0.00178631	0.206996	-0.00862968	0.993115	0.997729	KCl_1h
chr1:11795817-11795941	12.7581	-0.68239	0.567775	-1.20187	0.229415	0.581123	KCl_1h
chr1:11895832-11896118	19.2855	-0.711976	0.417247	-1.70636	0.0879402	0.375851	KCl_1h
chr1:11915992-11916195	14.6572	-0.727056	0.482396	-1.50718	0.131765	0.452925	KCl_1h
chr1:11938250-11938477	10.564	1.00996	0.586226	1.72281	0.0849223	0.370394	KCl_1h
chr1:11987990-11988241	15.2459	-0.122068	0.529972	-0.230329	0.817836	0.946199	KCl_1h
chr1:11997690-11997851	14.2172	-0.454435	0.619849	-0.733138	0.463474	0.771755	KCl_1h
chr1:12000565-12000911	30.7144	0.350566	0.305447	1.14772	0.251086	0.604089	KCl_1h
chr1:12009075-12009480	18.9309	0.248137	0.523596	0.473909	0.635565	0.870465	KCl_1h
chr1:12010775-12010894	16.9718	-0.0455322	0.463303	-0.0982774	0.921712	0.974335	KCl_1h
chr1:12025860-12026107	17.9724	0.173921	0.415203	0.418882	0.675302	0.888712	KCl_1h
chr1:12055794-12056184	17.4245	0.203025	0.465155	0.436467	0.662498	0.883056	KCl_1h
chr1:12092251-12092986	51.2586	0.117222	0.259598	0.451551	0.651593	0.8779	KCl_1h
chr1:12115451-12115924	32.8445	1.03553	0.369874	2.79969	0.00511514	0.0892022	KCl_1h
chr1:12117256-12117600	16.8392	1.15949	0.583928	1.98568	0.0470689	0.279369	KCl_1h
chr1:12399442-12399683	18.5556	0.582592	0.431213	1.35105	0.176679	0.518193	KCl_1h
chr1:12409951-12410809	105.12	-0.136572	0.189252	-0.721645	0.470513	0.775851	KCl_1h
chr1:12509805-12509958	15.1651	0.00478742	0.453599	0.0105543	0.991579	0.997256	KCl_1h
chr1:12541024-12541204	7.39733	0.919036	0.623551	1.47387	0.140516	0.467356	KCl_1h
chr1:12572014-12572437	20.3345	0.0535291	0.365329	0.146523	0.883508	0.960749	KCl_1h
chr1:12576996-12577377	23.9527	-0.121216	0.419034	-0.289274	0.772371	0.929397	KCl_1h
chr1:12620167-12620753	24.9441	0.408765	0.435188	0.939285	0.347585	0.690364	KCl_1h
chr1:12623284-12623508	11.5303	0.235543	0.577537	0.40784	0.683391	0.892732	KCl_1h
chr1:12640913-12641408	57.7379	-0.24123	0.273707	-0.881346	0.37813	0.712941	KCl_1h
chr1:12657446-12657804	2.12464	0.411171	1.03758	0.396279	0.691899	0.896538	KCl_1h
chr1:12689621-12689790	17.0442	0.482231	0.417064	1.15625	0.247579	0.600383	KCl_1h
chr1:12692919-12693812	76.8913	0.438355	0.205618	2.13188	0.0330164	0.234763	KCl_1h
chr1:12718155-12718487	27.7007	-0.381294	0.334105	-1.14124	0.253771	0.606801	KCl_1h
chr1:12795631-12795907	17.7443	-0.59017	0.455278	-1.29628	0.194878	0.542482	KCl_1h
chr1:12833145-12833381	17.1442	-0.17556	0.45798	-0.383336	0.70147	0.900791	KCl_1h
chr1:12836613-12837086	30.2773	-0.0927399	0.313844	-0.295496	0.767615	0.927271	KCl_1h
chr1:12863970-12864531	56.9035	-0.303125	0.27382	-1.10702	0.268283	0.620706	KCl_1h
chr1:12872018-12872276	12.8488	1.73243	0.50046	3.46168	0.000536817	0.0236188	KCl_1h
chr1:12947388-12947803	28.0945	-0.653349	0.360215	-1.81378	0.0697123	0.337799	KCl_1h
chr1:12991081-12991811	85.7308	0.610721	0.194091	3.14657	0.00165197	0.0468649	KCl_1h
chr1:12992027-12992989	156.725	-0.0422958	0.130966	-0.322953	0.746731	0.91869	KCl_1h
chr1:13004991-13005481	34.9948	-0.0780342	0.293335	-0.266024	0.790221	0.936434	KCl_1h
chr1:13018511-13018864	31.9541	0.116041	0.34486	0.336488	0.736503	0.914531	KCl_1h
chr1:13069672-13069916	21.8955	-0.893538	0.42221	-2.11633	0.0343165	0.239239	KCl_1h
chr1:13108232-13108416	9.92635	0.153538	0.564999	0.27175	0.785815	0.934881	KCl_1h
chr1:13147051-13147251	11.397	0.567284	0.584979	0.969752	0.33217	0.678411	KCl_1h
chr1:13171180-13171490	26.9609	0.75357	0.312849	2.40873	0.0160081	0.164442	KCl_1h
chr1:13183482-13183761	19.5537	-0.823158	0.408113	-2.01699	0.0436969	0.269756	KCl_1h
chr1:13188292-13188852	81.1515	0.408085	0.21499	1.89816	0.0576749	0.308152	KCl_1h
chr1:13190992-13191247	16.2243	-0.408745	0.435541	-0.938476	0.348	0.690543	KCl_1h
chr1:13195574-13195924	14.0201	1.19909	0.463201	2.5887	0.00963389	0.12631	KCl_1h
chr1:13268457-13268714	2.19169	-1.76761	1.33596	-1.3231	0.185802	0.530047	KCl_1h
chr1:13299617-13299853	20.5736	0.689362	0.457743	1.506	0.132067	0.453366	KCl_1h
chr1:13305364-13305574	13.1319	0.674365	0.469248	1.43712	0.150684	0.482113	KCl_1h
chr1:13360648-13360925	24.467	-0.0522866	0.395658	-0.132151	0.894865	0.964681	KCl_1h
chr1:13366733-13366914	14.9808	-0.0726325	0.474431	-0.153094	0.878324	0.959181	KCl_1h
chr1:13372249-13374494	700.137	0.0962125	0.0797018	1.20716	0.227372	0.578869	KCl_1h
chr1:13425773-13426209	39.8324	0.388381	0.265305	1.4639	0.14322	0.471412	KCl_1h
chr1:13426417-13426826	50.5973	0.0507048	0.296674	0.170911	0.864294	0.955295	KCl_1h
chr1:13427797-13428100	17.1392	-0.527067	0.403809	-1.30524	0.191811	0.538262	KCl_1h
chr1:13531642-13531864	19.7395	-0.0151553	0.453543	-0.0334153	0.973343	0.992561	KCl_1h
chr1:13573802-13574405	65.0348	-0.0789455	0.216764	-0.3642	0.715709	0.907603	KCl_1h
chr1:13589335-13590315	267.182	0.0650324	0.108453	0.599636	0.548749	0.822989	KCl_1h
chr1:13607958-13608160	15.2379	-0.355763	0.736752	-0.48288	0.629181	0.867629	KCl_1h
chr1:13614628-13615080	39.3086	-0.485463	0.340833	-1.42434	0.154347	0.48762	KCl_1h
chr1:13639600-13639790	9.02298	0.184075	0.707729	0.260093	0.794792	0.93763	KCl_1h
chr1:13649670-13650064	39.6901	0.0211818	0.34131	0.0620602	0.950515	0.984987	KCl_1h
chr1:13659844-13660854	99.4145	0.205877	0.182592	1.12752	0.259521	0.612354	KCl_1h
chr1:13682941-13683369	53.1461	-0.247277	0.241136	-1.02547	0.305144	0.655015	KCl_1h
chr1:13696803-13697071	17.1725	-0.642182	0.48788	-1.31627	0.188083	0.533136	KCl_1h
chr1:13706434-13706603	25.1702	-0.854883	0.441036	-1.93835	0.0525801	0.295268	KCl_1h
chr1:13752440-13752951	44.2448	0.749129	0.335174	2.23505	0.0254143	0.20844	KCl_1h
chr1:13784514-13784831	19.5687	-0.646414	0.391265	-1.65211	0.098512	0.395764	KCl_1h
chr1:13789269-13789723	49.8793	-0.280385	0.261018	-1.0742	0.282732	0.635356	KCl_1h
chr1:13861097-13861519	21.4373	1.2405	0.392847	3.15771	0.00159013	0.0457964	KCl_1h
chr1:13864871-13865182	11.0648	0.620993	0.596425	1.04119	0.297786	0.648484	KCl_1h
chr1:13935905-13936556	86.6168	0.469795	0.194675	2.41323	0.0158118	0.163647	KCl_1h
chr1:13938444-13938591	12.9726	0.479642	0.51875	0.924611	0.355168	0.696205	KCl_1h
chr1:14002694-14002828	11.1124	0.322922	0.515958	0.625868	0.531401	0.813065	KCl_1h
chr1:14009046-14009400	27.1512	0.417782	0.38645	1.08108	0.279663	0.632625	KCl_1h
chr1:14016908-14017147	16.9431	0.332837	0.410406	0.810995	0.417369	0.742511	KCl_1h
chr1:14108200-14108911	64.7474	0.425136	0.207357	2.05026	0.0403388	0.259515	KCl_1h
chr1:14109024-14109420	48.6713	-0.102296	0.266175	-0.384318	0.700743	0.900326	KCl_1h
chr1:14129298-14129959	71.1775	-0.249106	0.211796	-1.17616	0.239532	0.591591	KCl_1h
chr1:14139841-14140027	14.1398	0.953028	0.456791	2.08635	0.0369465	0.248215	KCl_1h
chr1:14181558-14181852	29.3235	0.310332	0.282048	1.10028	0.271211	0.623399	KCl_1h
chr1:14184370-14184619	19.9298	0.0752219	0.464161	0.16206	0.871259	0.956851	KCl_1h
chr1:14192724-14193089	17.7462	0.555366	0.414339	1.34037	0.180127	0.522461	KCl_1h
chr1:14218786-14219106	31.4579	-0.307096	0.384626	-0.798426	0.424624	0.746865	KCl_1h
chr1:14255664-14255974	17.5783	-0.404705	0.449392	-0.900562	0.367821	0.705124	KCl_1h
chr1:14309563-14310366	170.334	0.33959	0.133422	2.54524	0.0109204	0.13514	KCl_1h
chr1:14348111-14348356	12.5361	-0.421577	0.51219	-0.823087	0.410458	0.737184	KCl_1h
chr1:14429443-14429561	9.25412	-0.0682032	0.598473	-0.113962	0.909268	0.969981	KCl_1h
chr1:14472328-14472565	14.388	0.829912	0.438927	1.89077	0.0586544	0.310298	KCl_1h
chr1:14484429-14484906	43.0353	1.34595	0.387903	3.46981	0.000520831	0.0232411	KCl_1h
chr1:14506577-14506803	15.7514	0.545527	0.532179	1.02508	0.305324	0.655258	KCl_1h
chr1:14513468-14514200	87.8812	-0.205446	0.174746	-1.17568	0.239721	0.591686	KCl_1h
chr1:14552726-14552935	8.51259	-0.250859	0.688345	-0.364438	0.715531	0.907593	KCl_1h
chr1:14556162-14556384	11.9277	-0.427464	0.594888	-0.718563	0.47241	0.776903	KCl_1h
chr1:14570261-14570405	17.0949	-0.815018	0.434773	-1.87458	0.0608502	0.31644	KCl_1h
chr1:14626722-14626983	17.6926	0.16143	0.378653	0.426326	0.66987	0.886555	KCl_1h
chr1:14705028-14705274	15.8787	-0.273369	0.454061	-0.602054	0.547138	0.822034	KCl_1h
chr1:14740161-14740450	34.5226	-1.12482	0.385185	-2.92022	0.00349785	0.0719959	KCl_1h
chr1:14755092-14755996	125.296	0.119735	0.18173	0.658861	0.509985	0.799946	KCl_1h
chr1:14816735-14816886	15.2269	-0.0618921	0.560159	-0.11049	0.912021	0.970878	KCl_1h
chr1:14858396-14858673	25.461	0.429111	0.460373	0.932096	0.351287	0.693307	KCl_1h
chr1:14938464-14938634	9.49823	1.21299	0.688009	1.76305	0.0778921	0.355178	KCl_1h
chr1:15007768-15007980	20.644	-0.688672	0.372551	-1.84853	0.0645252	0.325877	KCl_1h
chr1:15026658-15027055	22.614	-1.10013	0.424232	-2.59322	0.0095083	0.125571	KCl_1h
chr1:15031117-15031372	10.686	0.0971155	0.627335	0.154807	0.876974	0.958812	KCl_1h
chr1:15106603-15106796	6.48794	0.161767	0.788312	0.205206	0.837411	0.953281	KCl_1h
chr1:15123866-15124179	16.6442	1.11762	0.463977	2.40879	0.0160057	0.164442	KCl_1h
chr1:15179793-15180486	25.6612	0.721022	0.375138	1.92202	0.0546036	0.300085	KCl_1h
chr1:15286357-15287670	256.303	-0.0713911	0.116766	-0.611406	0.540931	0.818543	KCl_1h
chr1:15296566-15296824	19.6634	-0.76083	0.386838	-1.96679	0.0492074	0.285624	KCl_1h
chr1:15307559-15307910	42.555	-0.891878	0.305153	-2.92272	0.00346987	0.0716777	KCl_1h
chr1:15358526-15358755	18.4625	-0.450273	0.466066	-0.966113	0.333987	0.6796	KCl_1h
chr1:15428944-15429171	8.19875	0.307229	0.645968	0.47561	0.634352	0.869927	KCl_1h
chr1:15446687-15446978	18.4907	0.85329	0.392144	2.17596	0.0295582	0.223163	KCl_1h
chr1:15481253-15481648	19.494	-0.481471	0.393219	-1.22444	0.220788	0.571145	KCl_1h
chr1:15483633-15483955	19.2869	-0.0353325	0.406384	-0.0869436	0.930716	0.978295	KCl_1h
chr1:15568784-15569144	20.2285	-0.150465	0.419422	-0.358744	0.719787	0.908503	KCl_1h
chr1:15570368-15570804	19.6507	0.226481	0.439156	0.515718	0.606051	0.855406	KCl_1h
chr1:15610500-15610870	56.7985	0.334076	0.25231	1.32407	0.185481	0.529646	KCl_1h
chr1:15616356-15616702	22.5403	0.197935	0.356116	0.555816	0.578337	0.841453	KCl_1h
chr1:15636425-15637186	56.5991	0.136883	0.228048	0.60024	0.548346	0.822901	KCl_1h
chr1:15649774-15650075	27.5187	-0.0466261	0.363807	-0.128162	0.898021	0.965949	KCl_1h
chr1:15658363-15658702	24.6412	-1.04725	0.383821	-2.72847	0.00636282	0.100525	KCl_1h
chr1:15677596-15677974	21.5438	-0.20631	0.462038	-0.446521	0.655221	0.879366	KCl_1h
chr1:15683744-15683885	20.9481	-0.866557	0.408787	-2.11983	0.0340208	0.23832	KCl_1h
chr1:15776911-15777153	23.3414	-0.606778	0.367981	-1.64894	0.0991599	0.396991	KCl_1h
chr1:15805293-15806250	488.664	-0.0225628	0.0890103	-0.253485	0.799893	0.939935	KCl_1h
chr1:15886121-15886298	17.5773	-1.66695	0.53866	-3.09461	0.00197069	0.0524363	KCl_1h
chr1:15892480-15893003	45.8031	0.436109	0.240828	1.81087	0.0701605	0.338351	KCl_1h
chr1:15899718-15900042	27.2934	-0.769745	0.432975	-1.77781	0.0754359	0.350245	KCl_1h
chr1:15936389-15936600	16.2371	0.0217511	0.439777	0.0494594	0.960553	0.988478	KCl_1h
chr1:15991068-15991425	24.2529	-0.761203	0.371173	-2.0508	0.0402861	0.259318	KCl_1h
chr1:15993655-15993823	27.0945	-0.635697	0.402216	-1.58049	0.113995	0.424256	KCl_1h
chr1:16058647-16058888	23.5862	0.0100319	0.440618	0.0227679	0.981835	0.99476	KCl_1h
chr1:16071762-16072290	1.00654	-0.254893	1.52837	-0.166774	0.867548	0.955295	KCl_1h
chr1:16073063-16073348	1.00654	-0.254893	1.52837	-0.166774	0.867548	0.955295	KCl_1h
chr1:16073381-16073673	1.00654	-0.254893	1.52837	-0.166774	0.867548	0.955295	KCl_1h
chr1:16091843-16091986	15.0738	-0.256424	0.434088	-0.590718	0.554709	0.826707	KCl_1h
chr1:16093076-16093451	32.4131	-0.278007	0.337436	-0.82388	0.410008	0.737075	KCl_1h
chr1:16104156-16106157	453.586	-0.112199	0.0937488	-1.19681	0.231383	0.582794	KCl_1h
chr1:16122877-16123135	23.4789	-0.643975	0.406543	-1.58403	0.113187	0.422966	KCl_1h
chr1:16130032-16130345	32.4838	1.14341	0.378551	3.02048	0.00252374	0.0604731	KCl_1h
chr1:16179221-16179480	21.0102	-0.508669	0.418459	-1.21558	0.224146	0.575422	KCl_1h
chr1:16201900-16202270	31.9433	-0.448721	0.397133	-1.1299	0.258518	0.61123	KCl_1h
chr1:16258249-16258684	22.2588	-1.12524	0.562171	-2.0016	0.0453282	0.274531	KCl_1h
chr1:16362268-16362467	16.4935	0.836118	0.448275	1.86519	0.0621549	0.320036	KCl_1h
chr1:16433549-16433679	14.6662	-0.647306	0.522523	-1.23881	0.215416	0.565494	KCl_1h
chr1:16518879-16520170	207.188	0.102169	0.129803	0.78711	0.431217	0.75076	KCl_1h
chr1:16546587-16547065	58.7069	-0.304108	0.267125	-1.13845	0.254933	0.6077	KCl_1h
chr1:16618610-16619755	328.719	-0.215002	0.101941	-2.10908	0.0349376	0.241399	KCl_1h
chr1:16636593-16636734	13.9445	-0.291966	0.542803	-0.537886	0.590656	0.847133	KCl_1h
chr1:16656540-16657553	574.868	-0.0772218	0.1001	-0.771448	0.440441	0.757169	KCl_1h
chr1:16664979-16665779	120.075	-0.0636855	0.198597	-0.320678	0.748455	0.919003	KCl_1h
chr1:16688268-16688784	31.8753	0.0155742	0.314364	0.0495419	0.960487	0.988431	KCl_1h
chr1:16746014-16746287	18.7018	0.188322	0.458182	0.411021	0.681057	0.891559	KCl_1h
chr1:16798413-16798593	12.8123	0.019596	0.482351	0.0406261	0.967594	0.99107	KCl_1h
chr1:16825195-16825425	16.0358	1.14752	0.441127	2.60133	0.00928622	0.123836	KCl_1h
chr1:16930331-16930581	16.3459	-0.27528	0.480378	-0.573049	0.566612	0.83486	KCl_1h
chr1:16964422-16965090	65.5779	-0.0284674	0.234761	-0.121261	0.903484	0.967891	KCl_1h
chr1:16979977-16980371	28.2751	0.398529	0.594702	0.670131	0.502774	0.796099	KCl_1h
chr1:17001966-17002148	13.1066	-1.13841	0.537155	-2.11933	0.0340628	0.2385	KCl_1h
chr1:17043401-17043657	18.384	-0.186917	0.43299	-0.431689	0.665968	0.884463	KCl_1h
chr1:17054024-17054417	31.3674	-0.865439	0.349779	-2.47425	0.0133517	0.150118	KCl_1h
chr1:17060466-17060982	44.058	-0.871304	0.474209	-1.83738	0.0661536	0.329668	KCl_1h
chr1:17096738-17097165	29.1447	-0.0172182	0.343905	-0.0500666	0.960069	0.988218	KCl_1h
chr1:17097266-17098163	193.955	0.232555	0.138796	1.67551	0.0938336	0.38685	KCl_1h
chr1:17123405-17123845	50.2024	-0.262004	0.291335	-0.899322	0.368481	0.705707	KCl_1h
chr1:17145101-17145833	208.99	-0.219103	0.13874	-1.57924	0.114282	0.424775	KCl_1h
chr1:17149287-17149516	14.3595	-0.933777	0.483893	-1.92972	0.0536415	0.29768	KCl_1h
chr1:17163624-17164070	27.785	-0.888268	0.375064	-2.36831	0.0178696	0.173824	KCl_1h
chr1:17309955-17310306	30.5591	-0.793753	0.384072	-2.06668	0.0387644	0.254046	KCl_1h
chr1:17311485-17311758	7.14056	-0.652468	0.799745	-0.815845	0.414589	0.740394	KCl_1h
chr1:17416979-17417224	15.0271	0.0561376	0.584769	0.0959996	0.923521	0.975021	KCl_1h
chr1:17481081-17481261	14.1211	0.419706	0.579318	0.724483	0.468769	0.774809	KCl_1h
chr1:17537502-17537687	11.6316	-1.83955	0.756524	-2.43158	0.015033	0.159321	KCl_1h
chr1:17600511-17600766	11.3526	0.444642	0.625865	0.710445	0.477428	0.780442	KCl_1h
chr1:17646856-17647149	14.202	-1.02152	0.530182	-1.92673	0.0540135	0.29875	KCl_1h
chr1:17657294-17657940	49.1225	0.0769612	0.296661	0.259425	0.795307	0.937918	KCl_1h
chr1:17664831-17665180	22.6946	0.0469941	0.395921	0.118696	0.905517	0.968603	KCl_1h
chr1:17763003-17763158	13.0769	0.0360098	0.484749	0.0742855	0.940783	0.981756	KCl_1h
chr1:17838396-17838840	88.045	-0.181285	0.3017	-0.600878	0.547921	0.822541	KCl_1h
chr1:17980592-17981074	42.344	-0.809951	0.316967	-2.55532	0.0106091	0.13326	KCl_1h
chr1:18057604-18059138	172.788	0.160097	0.151292	1.0582	0.289965	0.64157	KCl_1h
chr1:18095582-18095870	16.9291	0.103148	0.380458	0.271116	0.786302	0.934996	KCl_1h
chr1:18106131-18106410	21.6937	-0.353398	0.435047	-0.812321	0.416608	0.74193	KCl_1h
chr1:18106866-18107117	21.3821	-0.174384	0.364656	-0.478214	0.632498	0.869316	KCl_1h
chr1:18130076-18130258	17.0347	0.900172	0.531507	1.69362	0.0903372	0.380127	KCl_1h
chr1:18148139-18148743	46.608	0.339326	0.268628	1.26318	0.206523	0.555939	KCl_1h
chr1:18168340-18168659	26.4225	-0.207536	0.382887	-0.54203	0.587798	0.84575	KCl_1h
chr1:18180292-18180638	20.7185	-0.0347702	0.419807	-0.0828243	0.933991	0.979371	KCl_1h
chr1:18181183-18181624	88.8307	-0.339004	0.189005	-1.79362	0.0728733	0.344204	KCl_1h
chr1:18191430-18192166	51.3147	-0.395573	0.283384	-1.39589	0.162748	0.499015	KCl_1h
chr1:18205121-18205495	16.0575	1.41377	0.546892	2.58511	0.00973491	0.127067	KCl_1h
chr1:18307507-18307916	25.0205	-0.799299	0.389491	-2.05216	0.0401538	0.259071	KCl_1h
chr1:18308014-18308491	23.8802	-0.137468	0.361727	-0.380033	0.703921	0.901784	KCl_1h
chr1:18386602-18386935	18.5923	0.142397	0.417757	0.340862	0.733208	0.913501	KCl_1h
chr1:18416183-18416709	36.4363	-0.416322	0.311217	-1.33772	0.180987	0.523559	KCl_1h
chr1:18465412-18465733	29.1352	-0.014021	0.349743	-0.0400896	0.968022	0.991163	KCl_1h
chr1:18551265-18551534	23.6374	-0.150334	0.34457	-0.436295	0.662622	0.883056	KCl_1h
chr1:18583566-18584003	32.9126	0.269919	0.338505	0.797387	0.425226	0.74723	KCl_1h
chr1:18639523-18639744	18.0869	-0.630932	0.463763	-1.36046	0.173684	0.514341	KCl_1h
chr1:18667512-18667949	17.4965	0.085085	0.482521	0.176334	0.860031	0.955295	KCl_1h
chr1:18698388-18698699	16.8168	-0.924557	0.422536	-2.18812	0.0286611	0.220139	KCl_1h
chr1:18758430-18758818	43.2446	-0.469547	0.273306	-1.71803	0.0857919	0.371921	KCl_1h
chr1:18962033-18962154	12.8296	0.320641	0.518325	0.618609	0.536174	0.815851	KCl_1h
chr1:18982917-18983085	9.74803	0.47605	0.554597	0.858371	0.390688	0.722401	KCl_1h
chr1:19056457-19056585	17.6241	-0.727406	0.518811	-1.40206	0.160897	0.496589	KCl_1h
chr1:19096995-19097179	14.0273	-0.0498023	0.513651	-0.0969574	0.92276	0.974778	KCl_1h
chr1:19178949-19179267	33.4846	-0.788325	0.389226	-2.02536	0.0428299	0.267335	KCl_1h
chr1:19205789-19205961	10.1181	0.446747	0.535587	0.834125	0.40421	0.73289	KCl_1h
chr1:19245159-19245433	30.6846	-0.221232	0.301914	-0.732766	0.463701	0.771831	KCl_1h
chr1:19350631-19350830	15.9706	-0.0950825	0.488176	-0.194771	0.845572	0.955295	KCl_1h
chr1:19388879-19389352	37.3333	-0.803185	0.275523	-2.91513	0.00355539	0.0725709	KCl_1h
chr1:19421603-19421996	23.9653	0.611948	0.42447	1.44168	0.149394	0.48037	KCl_1h
chr1:19441796-19442058	21.7656	-0.432382	0.346524	-1.24777	0.212115	0.562665	KCl_1h
chr1:19565078-19565242	13.0262	0.147363	0.583387	0.252599	0.800578	0.94032	KCl_1h
chr1:19611222-19611568	20.8497	-1.19959	0.476684	-2.51652	0.011852	0.141261	KCl_1h
chr1:19716302-19716497	10.6348	-0.691488	0.63549	-1.08812	0.276543	0.629267	KCl_1h
chr1:19774551-19774772	9.80112	0.733829	0.607741	1.20747	0.227251	0.578774	KCl_1h
chr1:19777224-19777477	21.5467	-0.8024	0.377125	-2.12767	0.0333642	0.235887	KCl_1h
chr1:19788479-19788691	8.29762	1.29955	0.687123	1.89129	0.0585862	0.310115	KCl_1h
chr1:19849899-19850358	47.6329	0.81856	0.260624	3.14077	0.00168504	0.0473683	KCl_1h
chr1:19857166-19858022	52.5065	0.211848	0.273913	0.773413	0.439278	0.756234	KCl_1h
chr1:19927805-19928159	31.5203	0.372237	0.340199	1.09417	0.273879	0.626465	KCl_1h
chr1:19973411-19973598	25.7321	-0.266498	0.36514	-0.729851	0.465481	0.773232	KCl_1h
chr1:20039513-20039860	18.7326	-0.37368	0.417111	-0.895878	0.370318	0.706906	KCl_1h
chr1:20058363-20058534	17.7316	0.0803604	0.470747	0.170708	0.864453	0.955295	KCl_1h
chr1:20069605-20070178	137.028	-0.0912837	0.181182	-0.503822	0.614386	0.859934	KCl_1h
chr1:20117318-20117602	14.2073	0.713008	0.46731	1.52577	0.127067	0.445948	KCl_1h
chr1:20216776-20217050	24.3927	-0.164785	0.39116	-0.421272	0.673556	0.888152	KCl_1h
chr1:20240511-20240745	17.9443	0.239669	0.428756	0.558986	0.576171	0.840122	KCl_1h
chr1:20302473-20303428	170.641	-0.284049	0.133673	-2.12495	0.0335907	0.236595	KCl_1h
chr1:20311609-20311964	31.339	-0.721454	0.332669	-2.16869	0.0301066	0.224534	KCl_1h
chr1:20409584-20409934	25.5094	-0.202988	0.42881	-0.473375	0.635946	0.870811	KCl_1h
chr1:20428363-20428865	51.8034	0.254353	0.265799	0.956937	0.338599	0.682338	KCl_1h
chr1:20450178-20450421	32.9306	-0.162139	0.32052	-0.505862	0.612953	0.859253	KCl_1h
chr1:20456431-20456592	10.8518	0.319285	0.647851	0.492838	0.622127	0.863748	KCl_1h
chr1:20476175-20476463	12.2041	0.087649	0.585836	0.149613	0.88107	0.960093	KCl_1h
chr1:20499078-20499301	38.8658	-1.07576	0.285392	-3.7694	0.000163638	0.0117332	KCl_1h
chr1:20513657-20513977	29.2089	-0.66052	0.338658	-1.9504	0.051128	0.291273	KCl_1h
chr1:20554398-20554841	34.6917	-0.73238	0.305296	-2.39892	0.0164436	0.166632	KCl_1h
chr1:20612677-20612985	23.0764	-1.18756	0.455064	-2.60967	0.00906306	0.122209	KCl_1h
chr1:20620523-20621008	37.384	0.900614	0.325445	2.76733	0.00565171	0.0939403	KCl_1h
chr1:20678068-20678308	33.8581	-0.164554	0.302897	-0.543268	0.586945	0.845393	KCl_1h
chr1:20700116-20700417	26.6846	-1.22079	0.410735	-2.97221	0.00295661	0.0660671	KCl_1h
chr1:20743866-20744267	3.98602	-0.289809	0.830151	-0.349103	0.727012	0.911311	KCl_1h
chr1:20801773-20802188	89.3937	-0.787345	0.210304	-3.74383	0.000181235	0.0124731	KCl_1h
chr1:20819949-20820610	369.447	-0.377686	0.115262	-3.27675	0.0010501	0.035659	KCl_1h
chr1:20845610-20846028	53.8088	-0.709099	0.265279	-2.67303	0.007517	0.11044	KCl_1h
chr1:20867266-20867939	89.1376	-0.307645	0.202856	-1.51657	0.129375	0.449309	KCl_1h
chr1:20890294-20891431	301.781	0.0132601	0.0999663	0.132645	0.894474	0.964644	KCl_1h
chr1:20905503-20906498	152.38	0.200163	0.16164	1.23833	0.215595	0.565618	KCl_1h
chr1:20926009-20926217	8.7189	-0.551264	0.716704	-0.769166	0.441795	0.758352	KCl_1h
chr1:20939141-20939477	39.1362	-0.561761	0.292379	-1.92134	0.0546883	0.300142	KCl_1h
chr1:20941509-20941653	12.6669	-0.47257	0.498118	-0.948711	0.342767	0.686356	KCl_1h
chr1:20951243-20952043	235.317	-0.148199	0.133076	-1.11364	0.265433	0.618423	KCl_1h
chr1:20995338-20995675	22.579	-0.750581	0.390566	-1.92178	0.054634	0.300124	KCl_1h
chr1:21052545-21053307	65.0936	0.035576	0.222142	0.16015	0.872763	0.957324	KCl_1h
chr1:21074323-21074535	29.178	0.101604	0.309308	0.328488	0.742543	0.916452	KCl_1h
chr1:21078836-21079836	265.045	0.119157	0.124695	0.955589	0.33928	0.682941	KCl_1h
chr1:21086430-21086544	6.94998	0.618564	0.674402	0.917204	0.359036	0.699304	KCl_1h
chr1:21161893-21162059	23.3896	-0.705975	0.420325	-1.67959	0.0930369	0.385552	KCl_1h
chr1:21166250-21166802	107.669	-0.807734	0.17462	-4.62566	3.73404e-06	0.000992208	KCl_1h
chr1:21218332-21219104	184.738	-0.123144	0.160856	-0.765554	0.443942	0.759444	KCl_1h
chr1:21344279-21344713	27.4394	-0.913659	0.381367	-2.39575	0.0165864	0.167446	KCl_1h
chr1:21411310-21412020	188.228	-0.0949015	0.142296	-0.666931	0.504816	0.797035	KCl_1h
chr1:21434938-21435208	25.8921	-0.609659	0.362833	-1.68027	0.0929046	0.385206	KCl_1h
chr1:21460996-21461369	20.8209	-0.544128	0.401498	-1.35524	0.17534	0.516693	KCl_1h
chr1:21491845-21492086	8.66653	-0.737131	0.816799	-0.902463	0.366811	0.704481	KCl_1h
chr1:21563477-21563653	12.6595	-0.244886	0.491841	-0.497897	0.618556	0.862062	KCl_1h
chr1:21616710-21616995	28.5224	1.50101	0.387344	3.87512	0.000106573	0.00905704	KCl_1h
chr1:21632914-21633283	8.96894	0.587027	0.624953	0.939313	0.34757	0.690364	KCl_1h
chr1:21635531-21635816	29.0412	-0.661037	0.326969	-2.02171	0.043206	0.268536	KCl_1h
chr1:21650935-21651086	15.9265	-0.303972	0.440643	-0.689838	0.490296	0.788826	KCl_1h
chr1:21676817-21677083	19.0289	0.402263	0.465475	0.864199	0.387479	0.720209	KCl_1h
chr1:21770548-21770943	30.0705	0.089449	0.325634	0.274692	0.783553	0.934263	KCl_1h
chr1:21804441-21804807	21.4891	-0.253145	0.364751	-0.694021	0.487669	0.787051	KCl_1h
chr1:21804970-21805542	77.3147	-0.0940291	0.210702	-0.446267	0.655404	0.879444	KCl_1h
chr1:21829993-21830475	25.7479	0.91205	0.385033	2.36875	0.0178481	0.173701	KCl_1h
chr1:21922649-21922809	12.4643	0.248704	0.49227	0.505219	0.613405	0.85956	KCl_1h
chr1:21923274-21923521	14.5739	-0.670702	0.530259	-1.26486	0.205922	0.555292	KCl_1h
chr1:21960785-21962131	193.786	0.234932	0.114463	2.05247	0.0401238	0.259012	KCl_1h
chr1:21962174-21962426	19.2733	0.61206	0.403155	1.51817	0.12897	0.448685	KCl_1h
chr1:22167793-22168222	28.5611	0.233561	0.309483	0.754683	0.450439	0.763324	KCl_1h
chr1:22263620-22263977	25.1337	-0.446444	0.379991	-1.17488	0.240043	0.591962	KCl_1h
chr1:22266550-22266937	43.5892	0.221366	0.244198	0.906502	0.36467	0.702958	KCl_1h
chr1:22269042-22269390	32.6784	-0.478836	0.314233	-1.52382	0.127553	0.446471	KCl_1h
chr1:22533159-22534249	129.592	0.390473	0.159381	2.44994	0.0142881	0.155375	KCl_1h
chr1:22615535-22615978	32.8957	-0.308322	0.346057	-0.890955	0.372953	0.708517	KCl_1h
chr1:22640662-22640865	30.014	-0.384657	0.329725	-1.1666	0.243373	0.595608	KCl_1h
chr1:22712170-22712355	16.3716	0.248803	0.482504	0.515649	0.606099	0.855406	KCl_1h
chr1:22717788-22718081	15.6539	0.733952	0.468987	1.56498	0.117589	0.430509	KCl_1h
chr1:22740534-22740842	18.6707	0.499844	0.404231	1.23653	0.216261	0.566229	KCl_1h
chr1:22805636-22806670	179.047	0.418686	0.128529	3.25753	0.00112385	0.0370769	KCl_1h
chr1:22848172-22848431	18.2941	-0.0684369	0.408911	-0.167364	0.867084	0.955295	KCl_1h
chr1:22902967-22903470	45.6808	0.109754	0.236815	0.46346	0.643035	0.874355	KCl_1h
chr1:23008123-23008323	12.5533	-0.194086	0.466768	-0.415809	0.67755	0.889805	KCl_1h
chr1:23062034-23062333	41.0485	-0.918382	0.264648	-3.47021	0.000520053	0.023224	KCl_1h
chr1:23098437-23098831	32.6298	0.278305	0.307338	0.905534	0.365183	0.703276	KCl_1h
chr1:23202845-23203219	21.3572	0.179723	0.419814	0.428102	0.668577	0.885904	KCl_1h
chr1:23206970-23207337	33.1425	-0.102049	0.344737	-0.296019	0.767215	0.927155	KCl_1h
chr1:23208127-23208342	7.65872	1.96559	0.698636	2.81347	0.00490095	0.0873627	KCl_1h
chr1:23214637-23215020	20.3793	-0.213905	0.434367	-0.492453	0.622399	0.864004	KCl_1h
chr1:23215194-23215400	9.83579	0.137309	0.579031	0.237135	0.812552	0.943859	KCl_1h
chr1:23231639-23232063	17.181	0.284482	0.469941	0.605357	0.544942	0.820705	KCl_1h
chr1:23255886-23256905	527.432	-0.0940603	0.0888605	-1.05852	0.28982	0.641524	KCl_1h
chr1:23286714-23287063	52.2192	-0.984038	0.287356	-3.42446	0.000616034	0.025548	KCl_1h
chr1:23321376-23321843	35.0114	0.985215	0.311032	3.16757	0.00153719	0.045	KCl_1h
chr1:23382608-23383756	267.521	0.0562775	0.117028	0.480891	0.630594	0.868375	KCl_1h
chr1:23490560-23491383	74.3408	0.125895	0.266754	0.47195	0.636962	0.871099	KCl_1h
chr1:23495360-23495649	21.996	-0.997991	0.496689	-2.00929	0.0445068	0.27197	KCl_1h
chr1:23574946-23575385	41.7663	0.404661	0.282005	1.43494	0.151303	0.483097	KCl_1h
chr1:23575682-23576475	55.2096	0.853106	0.258378	3.30177	0.000960751	0.0336429	KCl_1h
chr1:23670647-23671098	37.658	0.220625	0.318984	0.69165	0.489157	0.78816	KCl_1h
chr1:23705643-23705813	18.3386	-0.412764	0.405602	-1.01766	0.308842	0.658237	KCl_1h
chr1:23761809-23763257	303.572	0.34665	0.107744	3.21735	0.0012938	0.0404778	KCl_1h
chr1:23764815-23764994	28.7383	0.115285	0.335669	0.34345	0.73126	0.913054	KCl_1h
chr1:23792873-23793035	14.7265	-0.201129	0.476757	-0.421869	0.673121	0.887978	KCl_1h
chr1:23834829-23835213	51.7287	0.358299	0.235446	1.52179	0.128062	0.447303	KCl_1h
chr1:23846244-23846646	31.672	-0.836436	0.329166	-2.54107	0.0110512	0.135967	KCl_1h
chr1:23885009-23885285	15.6188	-0.548113	0.441654	-1.24105	0.214588	0.564785	KCl_1h
chr1:23921680-23922723	194.801	0.232826	0.123373	1.88717	0.0591373	0.31154	KCl_1h
chr1:24005251-24005918	165.306	-0.0534948	0.172313	-0.310451	0.756218	0.922153	KCl_1h
chr1:24034050-24034313	23.1516	-0.0642698	0.366816	-0.17521	0.860915	0.955295	KCl_1h
chr1:24074431-24074725	57.9384	0.586474	0.2521	2.32635	0.0199998	0.184019	KCl_1h
chr1:24099519-24100786	254.277	0.0991598	0.112715	0.879739	0.379001	0.713484	KCl_1h
chr1:24122649-24122903	19.7206	0.647763	0.4862	1.3323	0.182763	0.525741	KCl_1h
chr1:24134812-24135128	33.4654	-0.629734	0.310991	-2.02493	0.0428744	0.267338	KCl_1h
chr1:24171393-24171802	37.9725	-0.22901	0.36131	-0.633832	0.526191	0.810402	KCl_1h
chr1:24226145-24226356	16.9804	-0.0859183	0.404466	-0.212424	0.831776	0.951311	KCl_1h
chr1:24230490-24230727	24.0258	0.126882	0.369726	0.343177	0.731465	0.913054	KCl_1h
chr1:24231601-24232011	19.1888	0.379285	0.386661	0.980924	0.32663	0.673894	KCl_1h
chr1:24245902-24246224	22.7257	-0.205937	0.412223	-0.499578	0.617373	0.861537	KCl_1h
chr1:24249036-24249413	49.8126	-0.687576	0.239288	-2.87342	0.00406051	0.0779246	KCl_1h
chr1:24302618-24303109	51.6416	-0.735046	0.281392	-2.61218	0.00899661	0.121648	KCl_1h
chr1:24362333-24362587	30.7708	-0.540469	0.338377	-1.59724	0.110213	0.417974	KCl_1h
chr1:24367476-24368086	25.9204	0.787742	0.31196	2.52514	0.0115653	0.139373	KCl_1h
chr1:24452191-24452416	17.0421	-0.648843	0.438051	-1.4812	0.138552	0.464348	KCl_1h
chr1:24452648-24452924	12.7823	1.34136	0.522583	2.56679	0.0102644	0.130638	KCl_1h
chr1:24495357-24495787	24.0924	0.499348	0.337704	1.47865	0.139233	0.465355	KCl_1h
chr1:24510100-24510252	7.27251	-0.755132	0.819604	-0.921338	0.356874	0.697886	KCl_1h
chr1:24515456-24515608	15.0378	0.41954	0.477872	0.877934	0.37998	0.714251	KCl_1h
chr1:24532174-24532653	20.4974	0.826461	0.39762	2.07852	0.0376613	0.250212	KCl_1h
chr1:24586294-24587567	110.411	0.446565	0.201053	2.22113	0.0263425	0.211851	KCl_1h
chr1:24608827-24618793	57547.2	0.915571	0.150514	6.08298	1.17967e-09	2.9946e-06	KCl_1h
chr1:24678209-24679127	205.819	0.0534217	0.128882	0.414501	0.678507	0.890231	KCl_1h
chr1:24773716-24773958	18.8301	-0.763319	0.460617	-1.65716	0.0974863	0.393808	KCl_1h
chr1:24901418-24901535	13.2802	-0.821141	0.474009	-1.73233	0.0832145	0.366669	KCl_1h
chr1:24938460-24938801	24.2784	0.315793	0.385921	0.818285	0.413195	0.73962	KCl_1h
chr1:25008797-25009138	26.5777	0.12262	0.335731	0.365231	0.714939	0.907433	KCl_1h
chr1:25033634-25034158	48.2058	0.013241	0.227509	0.0581998	0.953589	0.986134	KCl_1h
chr1:25057311-25058053	38.2749	-0.0629341	0.317532	-0.198198	0.84289	0.955295	KCl_1h
chr1:25082440-25082651	23.32	0.59011	0.399674	1.47648	0.139816	0.466192	KCl_1h
chr1:25085682-25086277	30.9236	0.259423	0.349033	0.743263	0.457323	0.768293	KCl_1h
chr1:25105433-25105684	47.7284	-0.234708	0.244013	-0.961868	0.336116	0.680898	KCl_1h
chr1:25107210-25107406	16.0523	0.124948	0.43019	0.290448	0.771473	0.928651	KCl_1h
chr1:25107652-25108078	53.5047	0.3039	0.23516	1.29231	0.19625	0.543941	KCl_1h
chr1:25163560-25163832	16.1	0.158826	0.446091	0.356041	0.72181	0.909201	KCl_1h
chr1:25165876-25166658	93.121	0.275519	0.194505	1.41651	0.156626	0.490962	KCl_1h
chr1:25179986-25180691	44.1242	0.285125	0.311852	0.914296	0.360562	0.69988	KCl_1h
chr1:25227991-25229236	92.753	0.416109	0.178758	2.32778	0.019924	0.183876	KCl_1h
chr1:25242500-25242714	17.3275	-0.0888624	0.435273	-0.204153	0.838234	0.953673	KCl_1h
chr1:25281571-25281827	11.089	-0.526799	0.520164	-1.01276	0.311177	0.660274	KCl_1h
chr1:25430471-25430904	44.8509	0.134022	0.297784	0.450064	0.652665	0.878434	KCl_1h
chr1:25474554-25474744	17.621	-0.682467	0.482785	-1.4136	0.157478	0.492347	KCl_1h
chr1:25490181-25490473	22.5714	0.0737976	0.390914	0.188782	0.850263	0.955295	KCl_1h
chr1:25504369-25504626	44.2132	-1.16416	0.307691	-3.78354	0.000154613	0.0114064	KCl_1h
chr1:25527098-25527437	15.1167	0.132449	0.415557	0.318725	0.749935	0.919725	KCl_1h
chr1:25588659-25588965	18.7191	-0.0737469	0.46595	-0.158272	0.874242	0.957931	KCl_1h
chr1:25698727-25699058	29.0532	-0.0203925	0.427782	-0.0476702	0.961979	0.989079	KCl_1h
chr1:25768998-25769296	25.8321	-0.489981	0.404919	-1.21007	0.226252	0.577628	KCl_1h
chr1:25824664-25824977	27.4108	0.255874	0.314948	0.812432	0.416544	0.74192	KCl_1h
chr1:25829850-25830849	199.849	-0.164675	0.135439	-1.21586	0.224038	0.575218	KCl_1h
chr1:25892010-25892859	97.4061	0.200034	0.213001	0.939123	0.347668	0.690364	KCl_1h
chr1:25893034-25893267	31.0265	0.490424	0.306098	1.60218	0.109116	0.41608	KCl_1h
chr1:25996723-25996985	20.0799	-0.309159	0.472826	-0.653854	0.513206	0.802362	KCl_1h
chr1:26063239-26063635	29.6259	-0.44455	0.376242	-1.18155	0.237383	0.589207	KCl_1h
chr1:26256302-26256570	15.9196	-1.15228	0.443382	-2.59884	0.00935388	0.12447	KCl_1h
chr1:26282635-26283558	92.3024	0.55649	0.188877	2.94631	0.00321589	0.068728	KCl_1h
chr1:26408049-26408328	16.7249	0.741569	0.47871	1.5491	0.121358	0.436706	KCl_1h
chr1:26460008-26460187	20.7497	-0.0582538	0.373188	-0.156098	0.875956	0.958472	KCl_1h
chr1:26463265-26463826	32.8271	-0.530324	0.348683	-1.52093	0.128277	0.44751	KCl_1h
chr1:26511352-26511831	46.1735	0.306144	0.270734	1.13079	0.258142	0.610787	KCl_1h
chr1:26559431-26560019	60.5838	0.649874	0.31416	2.06861	0.0385827	0.253345	KCl_1h
chr1:26583754-26584176	26.0067	-0.205179	0.49568	-0.413935	0.678922	0.890428	KCl_1h
chr1:26686102-26686298	11.6046	-0.792794	0.550289	-1.44069	0.149673	0.480693	KCl_1h
chr1:26686465-26686607	11.0088	-0.0395422	0.477642	-0.0827864	0.934021	0.979385	KCl_1h
chr1:26686954-26688313	101.117	-0.193921	0.175846	-1.10279	0.270118	0.622495	KCl_1h
chr1:26847725-26848058	14.7582	0.667979	0.544164	1.22753	0.219623	0.570014	KCl_1h
chr1:26853809-26854107	18.3618	-0.991739	0.429097	-2.31122	0.0208204	0.187697	KCl_1h
chr1:26862637-26862868	15.7628	-0.952171	0.561616	-1.69541	0.0899972	0.379539	KCl_1h
chr1:26909845-26910702	65.228	0.575796	0.250306	2.30037	0.0214273	0.19068	KCl_1h
chr1:27479035-27479434	23.8985	0.472667	0.404009	1.16994	0.242024	0.594347	KCl_1h
chr1:27510931-27511304	20.6033	-0.179782	0.43029	-0.417816	0.676081	0.889048	KCl_1h
chr1:27629133-27629479	20.4622	0.103299	0.460148	0.224491	0.822375	0.948078	KCl_1h
chr1:27642120-27642450	21.9094	0.0244669	0.369886	0.0661473	0.947261	0.983833	KCl_1h
chr1:27851002-27851196	17.1017	-0.196453	0.456015	-0.430803	0.666612	0.884738	KCl_1h
chr1:27965562-27965864	13.7281	0.626518	0.553297	1.13234	0.257493	0.610399	KCl_1h
chr1:28047319-28047821	33.9763	0.0632375	0.309344	0.204425	0.838022	0.953591	KCl_1h
chr1:28054046-28054367	18.567	0.888925	0.530224	1.67651	0.0936383	0.386521	KCl_1h
chr1:28144791-28145152	28.3211	0.185839	0.311781	0.596056	0.551138	0.824246	KCl_1h
chr1:28214220-28214851	74.7851	-0.507124	0.221156	-2.29306	0.0218445	0.192506	KCl_1h
chr1:28349519-28349872	31.4055	-0.161275	0.330914	-0.487364	0.626	0.865592	KCl_1h
chr1:28640868-28641217	44.7484	-0.538882	0.305885	-1.76171	0.0781177	0.355556	KCl_1h
chr1:28677685-28678018	47.804	-0.300979	0.270002	-1.11473	0.264966	0.618115	KCl_1h
chr1:28806669-28806921	18.5059	-0.332665	0.428329	-0.776658	0.43736	0.755097	KCl_1h
chr1:28870420-28871006	31.5549	1.89066	0.401975	4.70343	2.55827e-06	0.000762086	KCl_1h
chr1:28971026-28971215	15.8216	0.265451	0.465619	0.570104	0.568607	0.835964	KCl_1h
chr1:29019231-29019613	27.2483	0.0573496	0.34927	0.164198	0.869575	0.955859	KCl_1h
chr1:29217047-29217631	66.511	-0.506609	0.241923	-2.09409	0.0362516	0.246039	KCl_1h
chr1:29261348-29261650	17.3166	0.0784607	0.395075	0.198597	0.842578	0.955295	KCl_1h
chr1:29587812-29588131	35.5268	-0.366619	0.316617	-1.15793	0.246894	0.599401	KCl_1h
chr1:29692097-29692449	16.4737	0.48521	0.455233	1.06585	0.286491	0.638769	KCl_1h
chr1:29830725-29830928	13.0662	1.33769	0.592997	2.25582	0.024082	0.202549	KCl_1h
chr1:30008996-30009386	22.8582	0.212697	0.386028	0.550989	0.581641	0.84272	KCl_1h
chr1:30017578-30017913	21.3638	0.55393	0.376954	1.46949	0.141699	0.469115	KCl_1h
chr1:30060916-30061238	26.8992	-0.00478766	0.351194	-0.0136325	0.989123	0.996744	KCl_1h
chr1:30145119-30145292	21.7842	-0.618886	0.421533	-1.46818	0.142056	0.469738	KCl_1h
chr1:30204613-30205179	52.1911	0.561491	0.305772	1.8363	0.0663127	0.330094	KCl_1h
chr1:30214606-30214793	7.01953	-2.10822	0.927232	-2.27367	0.0229859	0.197834	KCl_1h
chr1:30503240-30503539	24.2651	-1.47915	0.422247	-3.50304	0.000459985	0.0215936	KCl_1h
chr1:30510911-30511047	6.65607	-1.5819	0.913424	-1.73183	0.0833034	0.366852	KCl_1h
chr1:30537194-30537662	36.9233	-0.566788	0.299611	-1.89175	0.0585244	0.309951	KCl_1h
chr1:30584833-30585298	30.4733	-0.0860706	0.317586	-0.271015	0.786379	0.934996	KCl_1h
chr1:30590628-30591060	44.1705	-0.145683	0.486253	-0.299602	0.76448	0.926018	KCl_1h
chr1:30595325-30595702	24.418	0.248489	0.346739	0.716646	0.473593	0.777647	KCl_1h
chr1:30632895-30633230	19.8722	-0.555253	0.437577	-1.26893	0.204467	0.553901	KCl_1h
chr1:30700394-30701510	92.1098	-0.475086	0.302639	-1.56981	0.116459	0.428397	KCl_1h
chr1:30716336-30716621	29.4475	-0.843979	0.363251	-2.32341	0.0201574	0.184476	KCl_1h
chr1:30740946-30741502	36.5779	0.00980888	0.383829	0.0255553	0.979612	0.994115	KCl_1h
chr1:30751049-30751518	35.0452	0.238839	0.303301	0.787464	0.43101	0.750634	KCl_1h
chr1:30755495-30755799	21.0959	0.423758	0.433105	0.978418	0.327868	0.674882	KCl_1h
chr1:30790214-30790771	49.3293	-0.0029251	0.273379	-0.0106998	0.991463	0.997256	KCl_1h
chr1:30873008-30874236	398.088	-0.116743	0.10236	-1.14052	0.25407	0.606888	KCl_1h
chr1:30891660-30892051	25.3463	-0.929217	0.495405	-1.87567	0.0607002	0.316316	KCl_1h
chr1:30949081-30950564	537.381	-0.170582	0.0927831	-1.83851	0.065988	0.329234	KCl_1h
chr1:31034705-31034896	17.8878	-0.839311	0.459861	-1.82514	0.0679798	0.334152	KCl_1h
chr1:31051550-31052103	61.9759	-0.260456	0.205571	-1.26698	0.205161	0.554689	KCl_1h
chr1:31065012-31065679	48.7354	-0.423076	0.278691	-1.51808	0.128993	0.448729	KCl_1h
chr1:31153972-31154378	31.2734	-0.464904	0.357373	-1.30089	0.193296	0.540137	KCl_1h
chr1:31156954-31157302	24.5635	1.70518	0.513184	3.32275	0.000891332	0.0319552	KCl_1h
chr1:31161861-31162192	18.3552	-0.220962	0.496768	-0.444798	0.656465	0.880083	KCl_1h
chr1:31178178-31178628	48.4985	-0.497268	0.291596	-1.70533	0.0881328	0.376319	KCl_1h
chr1:31205350-31205710	19.4218	-1.00772	0.436754	-2.30728	0.021039	0.188663	KCl_1h
chr1:31210197-31210574	36.79	-1.00223	0.300308	-3.33736	0.000845795	0.031004	KCl_1h
chr1:31233478-31234024	106.911	-0.0411649	0.184944	-0.222581	0.823862	0.948598	KCl_1h
chr1:31449004-31449338	20.79	0.231372	0.358248	0.645844	0.51838	0.805739	KCl_1h
chr1:31453909-31454041	18.8665	-0.264635	0.432499	-0.611874	0.540621	0.818355	KCl_1h
chr1:31462333-31462777	33.3084	-0.190017	0.323335	-0.587678	0.556749	0.827772	KCl_1h
chr1:31484160-31484323	10.2919	-1.51997	0.6929	-2.19364	0.0282614	0.218602	KCl_1h
chr1:31871443-31871735	28.1126	0.0016382	0.344992	0.0047485	0.996211	0.998789	KCl_1h
chr1:32074955-32075216	11.6877	0.161999	0.556153	0.291285	0.770834	0.928282	KCl_1h
chr1:32092979-32093457	39.1914	0.103164	0.348629	0.295914	0.767295	0.927155	KCl_1h
chr1:32105433-32105879	33.0692	0.421421	0.328966	1.28105	0.200177	0.548918	KCl_1h
chr1:32172384-32173169	380.44	0.177303	0.0924288	1.91827	0.0550769	0.301205	KCl_1h
chr1:32192318-32192754	28.235	-0.00202498	0.334852	-0.0060474	0.995175	0.998427	KCl_1h
chr1:32309676-32310053	47.0175	0.0402232	0.257564	0.156168	0.875901	0.958472	KCl_1h
chr1:32363586-32363934	26.9718	-0.947961	0.385938	-2.45625	0.0140394	0.15393	KCl_1h
chr1:32397602-32397947	27.5219	-0.0891034	0.331396	-0.268873	0.788028	0.93559	KCl_1h
chr1:32428354-32428581	13.7498	-1.05245	0.553534	-1.90132	0.0572595	0.307101	KCl_1h
chr1:32443857-32444313	35.4298	1.09837	0.341159	3.21951	0.00128408	0.0403242	KCl_1h
chr1:32553941-32554264	48.1227	-0.167265	0.251818	-0.664229	0.506544	0.798115	KCl_1h
chr1:32632678-32633201	36.7768	-0.388892	0.280404	-1.3869	0.165473	0.50291	KCl_1h
chr1:32649779-32650200	29.5391	-0.380744	0.295445	-1.28871	0.197497	0.545439	KCl_1h
chr1:32718987-32719105	6.3724	0.500485	0.683854	0.731858	0.464255	0.772186	KCl_1h
chr1:32887608-32888161	31.0958	0.66163	0.343701	1.92502	0.0542273	0.299346	KCl_1h
chr1:32902602-32902873	17.3816	-1.13155	0.479391	-2.3604	0.0182552	0.17577	KCl_1h
chr1:32985568-32985860	13.2485	0.159555	0.512468	0.311347	0.755537	0.921981	KCl_1h
chr1:33027158-33027365	10.0679	1.22994	0.529661	2.32213	0.0202258	0.184978	KCl_1h
chr1:33042515-33042935	47.0695	-0.59917	0.262226	-2.28494	0.0223164	0.194583	KCl_1h
chr1:33174958-33175397	35.4338	-0.670181	0.318418	-2.10472	0.0353159	0.24266	KCl_1h
chr1:33195098-33195476	45.3764	-0.126083	0.244144	-0.516427	0.605556	0.855084	KCl_1h
chr1:33201536-33202373	77.0454	0.699704	0.195541	3.57831	0.000345829	0.0182302	KCl_1h
chr1:33214582-33215248	121.448	0.101781	0.181317	0.561343	0.574564	0.839175	KCl_1h
chr1:33271675-33272050	37.9828	-0.289136	0.296125	-0.976397	0.328868	0.675773	KCl_1h
chr1:33494439-33495414	136.021	0.383425	0.150317	2.55078	0.0107483	0.133754	KCl_1h
chr1:33527465-33527659	12.2512	-0.451208	0.558359	-0.808096	0.419035	0.743706	KCl_1h
chr1:33531483-33531790	24.0965	0.557665	0.413524	1.34857	0.177476	0.519311	KCl_1h
chr1:33567691-33568603	1.00654	-0.254893	1.52837	-0.166774	0.867548	0.955295	KCl_1h
chr1:33568789-33569225	1.00654	-0.254893	1.52837	-0.166774	0.867548	0.955295	KCl_1h
chr1:33599247-33599490	16.5114	-0.458911	0.501122	-0.915768	0.359789	0.699494	KCl_1h
chr1:33610018-33610397	28.6126	0.14578	0.318409	0.457837	0.647069	0.876107	KCl_1h
chr1:33645743-33645953	21.1894	0.0789829	0.404589	0.195217	0.845223	0.955295	KCl_1h
chr1:33647300-33647448	24.8655	-0.459113	0.39118	-1.17366	0.24053	0.592507	KCl_1h
chr1:33669530-33670704	152.568	0.0243977	0.152216	0.160284	0.872658	0.957324	KCl_1h
chr1:33701237-33701638	22.0715	0.435483	0.460425	0.945829	0.344236	0.687745	KCl_1h
chr1:33719665-33720518	184.981	-0.002432	0.140745	-0.0172795	0.986214	0.995983	KCl_1h
chr1:33739292-33739632	38.554	-0.847087	0.300508	-2.81885	0.00481958	0.0864726	KCl_1h
chr1:33751393-33751682	27.4033	0.510789	0.357581	1.42846	0.15316	0.485703	KCl_1h
chr1:33757438-33758050	60.4296	0.263807	0.217765	1.21143	0.22573	0.57714	KCl_1h
chr1:33813946-33814816	225.491	-0.230654	0.12522	-1.84199	0.065477	0.32814	KCl_1h
chr1:33873677-33874038	20.0288	-0.298989	0.394599	-0.757704	0.448628	0.762383	KCl_1h
chr1:33900206-33900451	15.0018	1.25101	0.535892	2.33444	0.0195727	0.182069	KCl_1h
chr1:33907395-33908447	253.869	0.0571694	0.109389	0.522626	0.601235	0.852844	KCl_1h
chr1:33932961-33933336	22.0611	-0.417786	0.478823	-0.872527	0.382921	0.716618	KCl_1h
chr1:33946919-33947372	42.0938	-0.0446496	0.279668	-0.159652	0.873155	0.957502	KCl_1h
chr1:33966406-33966614	17.2855	-0.228493	0.391347	-0.583864	0.559312	0.829787	KCl_1h
chr1:34005335-34006486	90.0496	0.235242	0.163582	1.43807	0.150415	0.481867	KCl_1h
chr1:34011073-34012113	102.758	0.261656	0.165214	1.58374	0.113254	0.422966	KCl_1h
chr1:34023055-34023254	18.4782	-0.949594	0.416233	-2.2814	0.0225249	0.195877	KCl_1h
chr1:34094402-34094553	8.38751	0.158468	0.591175	0.268057	0.788656	0.935711	KCl_1h
chr1:34097762-34097927	19.5889	-0.698062	0.43189	-1.6163	0.10603	0.4098	KCl_1h
chr1:34139255-34139425	11.7428	0.846411	0.589572	1.43564	0.151106	0.482752	KCl_1h
chr1:34150724-34151034	25.9447	0.558306	0.334185	1.67065	0.094791	0.389004	KCl_1h
chr1:34186085-34186412	26.2485	0.331831	0.461252	0.719414	0.471886	0.776628	KCl_1h
chr1:34189387-34189657	16.6631	-0.0828479	0.389608	-0.212644	0.831604	0.951311	KCl_1h
chr1:34218431-34218599	18.4975	-0.165187	0.426806	-0.38703	0.698734	0.899373	KCl_1h
chr1:34236340-34236713	30.7732	0.304867	0.346227	0.880541	0.378566	0.713147	KCl_1h
chr1:34241112-34241261	11.069	0.828626	0.575803	1.43908	0.150129	0.481441	KCl_1h
chr1:34298569-34299028	20.1863	0.907636	0.409379	2.21711	0.0266158	0.21277	KCl_1h
chr1:34389414-34389714	14.261	-0.281361	0.530602	-0.530268	0.595926	0.849741	KCl_1h
chr1:34399527-34399918	32.0826	0.188144	0.329354	0.571251	0.56783	0.835448	KCl_1h
chr1:34434754-34435166	54.0827	0.353744	0.2543	1.39105	0.16421	0.501092	KCl_1h
chr1:34439157-34440166	407.615	-0.0154182	0.0854034	-0.180534	0.856733	0.955295	KCl_1h
chr1:34459411-34460031	105.042	0.872006	0.192266	4.53542	5.74889e-06	0.00132819	KCl_1h
chr1:34579292-34580040	127.189	-0.138952	0.155564	-0.893213	0.371743	0.707694	KCl_1h
chr1:34583671-34584282	92.8954	-0.00256546	0.193067	-0.0132879	0.989398	0.996787	KCl_1h
chr1:34642538-34642845	22.5516	-0.679639	0.422141	-1.60998	0.107402	0.412685	KCl_1h
chr1:34664167-34664709	34.5997	-0.16419	0.298482	-0.550083	0.582263	0.842935	KCl_1h
chr1:34664971-34665625	70.281	-0.290628	0.227691	-1.27641	0.201809	0.550863	KCl_1h
chr1:34666342-34666815	53.136	-1.01715	0.31722	-3.20644	0.00134388	0.0413652	KCl_1h
chr1:34677906-34678454	28.7909	0.25524	0.304794	0.837417	0.402358	0.731339	KCl_1h
chr1:34696544-34696889	34.5275	-0.310929	0.338651	-0.918139	0.358546	0.698866	KCl_1h
chr1:34750478-34751011	35.6135	-0.174261	0.281467	-0.619115	0.535841	0.815707	KCl_1h
chr1:34775897-34776303	43.2301	-0.33737	0.280509	-1.20271	0.22909	0.580775	KCl_1h
chr1:34793650-34794009	21.1399	0.518742	0.458154	1.13224	0.257532	0.610399	KCl_1h
chr1:34801551-34802521	135.62	0.0606244	0.185477	0.326856	0.743777	0.916948	KCl_1h
chr1:34842471-34843365	165.539	-0.0429819	0.1399	-0.307233	0.758666	0.923432	KCl_1h
chr1:34849741-34850170	36.933	0.00653308	0.315691	0.0206945	0.983489	0.995251	KCl_1h
chr1:34851584-34851780	10.0438	0.160023	0.595149	0.268879	0.788023	0.93559	KCl_1h
chr1:34867295-34867525	43.8434	-0.484649	0.268368	-1.80591	0.0709325	0.340008	KCl_1h
chr1:34891677-34891947	38.9988	-0.404241	0.293046	-1.37944	0.167758	0.506214	KCl_1h
chr1:34987766-34988232	27.0277	-0.0431191	0.360981	-0.11945	0.904919	0.968497	KCl_1h
chr1:35107329-35107622	19.759	1.75715	0.416866	4.21514	2.4962e-05	0.00354932	KCl_1h
chr1:35202558-35202928	28.6532	0.227523	0.353447	0.643726	0.519753	0.806449	KCl_1h
chr1:35212433-35212721	24.7449	-0.327905	0.38449	-0.852829	0.393754	0.724898	KCl_1h
chr1:35232693-35232897	13.8897	0.738402	0.433966	1.70152	0.0888452	0.377395	KCl_1h
chr1:35242029-35242330	22.7806	1.0634	0.435028	2.44445	0.0145072	0.156401	KCl_1h
chr1:35243059-35243625	58.6325	0.0623784	0.395288	0.157805	0.874611	0.958054	KCl_1h
chr1:35393822-35394063	10.971	0.713279	0.586199	1.21679	0.223685	0.574703	KCl_1h
chr1:35469202-35469513	26.5978	0.132367	0.408863	0.323743	0.746133	0.918322	KCl_1h
chr1:35647708-35647938	11.2434	0.495797	0.523629	0.946847	0.343717	0.687194	KCl_1h
chr1:35652994-35653798	43.0752	0.553107	0.241037	2.2947	0.0217503	0.19207	KCl_1h
chr1:35682516-35682947	39.0178	0.146087	0.301929	0.483844	0.628497	0.867417	KCl_1h
chr1:35749615-35750535	110.956	0.18725	0.178121	1.05125	0.293143	0.64409	KCl_1h
chr1:35811438-35811698	18.8985	0.342893	0.401045	0.854999	0.392552	0.723926	KCl_1h
chr1:35849803-35850290	34.059	-0.10507	0.301536	-0.348449	0.727503	0.911653	KCl_1h
chr1:35869558-35870114	77.8034	0.140868	0.227295	0.619761	0.535415	0.815439	KCl_1h
chr1:35879469-35880070	79.4095	-0.321602	0.205284	-1.56662	0.117203	0.429841	KCl_1h
chr1:35935309-35935611	25.1458	0.816124	0.411909	1.98132	0.0475552	0.280977	KCl_1h
chr1:35945734-35945958	13.6978	-0.0247698	0.566953	-0.0436894	0.965152	0.990209	KCl_1h
chr1:35951187-35951478	26.6431	0.325364	0.369268	0.881104	0.378262	0.712968	KCl_1h
chr1:36030490-36030748	18.2117	-0.384889	0.452132	-0.851275	0.394617	0.725158	KCl_1h
chr1:36064885-36065399	82.1779	0.159571	0.199497	0.799868	0.423787	0.746497	KCl_1h
chr1:36068061-36068945	216.543	0.0232534	0.119248	0.195	0.845393	0.955295	KCl_1h
chr1:36095509-36095790	37.2778	-0.658427	0.334346	-1.9693	0.0489191	0.284573	KCl_1h
chr1:36116633-36116850	9.71219	1.25728	0.681123	1.84589	0.0649078	0.32692	KCl_1h
chr1:36243868-36244542	132.989	0.411483	0.163629	2.51473	0.0119124	0.141623	KCl_1h
chr1:36252936-36253089	19.778	0.034696	0.39902	0.086953	0.930709	0.978295	KCl_1h
chr1:36287443-36287807	1.16598	-0.510277	1.49361	-0.341641	0.732621	0.913329	KCl_1h
chr1:36303327-36303862	125.846	0.573446	0.165078	3.47378	0.00051318	0.0229907	KCl_1h
chr1:36307512-36308141	196.444	-0.00435509	0.121609	-0.0358124	0.971432	0.991973	KCl_1h
chr1:36309643-36309865	28.2207	0.333731	0.382639	0.872182	0.383109	0.716802	KCl_1h
chr1:36368592-36369315	82.6114	0.0262995	0.20573	0.127835	0.89828	0.965949	KCl_1h
chr1:36401477-36401890	55.7685	0.276975	0.239384	1.15703	0.247259	0.599878	KCl_1h
chr1:36444798-36445656	189.43	0.0187282	0.128513	0.145729	0.884135	0.960844	KCl_1h
chr1:36471145-36472040	117.555	0.0416466	0.160265	0.25986	0.794972	0.937731	KCl_1h
chr1:36511501-36512833	326.792	-0.0486024	0.115318	-0.421463	0.673417	0.888112	KCl_1h
chr1:36546972-36547654	157.539	0.27258	0.153441	1.77644	0.0756597	0.35084	KCl_1h
chr1:36556567-36558418	246.99	0.203456	0.124858	1.6295	0.103208	0.404644	KCl_1h
chr1:36580266-36580824	58.2862	-0.912486	0.271684	-3.35863	0.000783312	0.0296083	KCl_1h
chr1:36596174-36596415	26.221	-0.112506	0.344111	-0.326948	0.743707	0.916948	KCl_1h
chr1:36603427-36603751	26.7519	-0.480362	0.337496	-1.42331	0.154646	0.488064	KCl_1h
chr1:36606972-36607271	23.5145	-0.220353	0.353767	-0.622876	0.533366	0.814022	KCl_1h
chr1:36636145-36636855	45.0869	-0.00581209	0.277115	-0.0209735	0.983267	0.9952	KCl_1h
chr1:36684170-36684527	30.8704	0.639207	0.302545	2.11277	0.0346208	0.240486	KCl_1h
chr1:36691235-36691783	115.45	-0.244091	0.172082	-1.41846	0.156057	0.490094	KCl_1h
chr1:36709202-36709451	18.6638	-0.34308	0.480138	-0.714544	0.474891	0.778502	KCl_1h
chr1:36709578-36710288	207.992	0.0847377	0.123613	0.685506	0.493025	0.790573	KCl_1h
chr1:36737425-36737604	17.2958	-0.29189	0.44747	-0.652312	0.5142	0.803023	KCl_1h
chr1:36744493-36744862	27.4522	0.529392	0.350439	1.51065	0.130877	0.451352	KCl_1h
chr1:36784703-36784995	18.9293	-0.152776	0.468987	-0.325757	0.744608	0.917379	KCl_1h
chr1:36813546-36813782	14.4778	-0.265195	0.444301	-0.596882	0.550586	0.823926	KCl_1h
chr1:36860985-36861181	16.4046	0.383355	0.392403	0.976941	0.328598	0.675655	KCl_1h
chr1:36920360-36920618	12.1195	0.136343	0.536815	0.253985	0.799507	0.939709	KCl_1h
chr1:36939118-36940195	198.499	-0.281074	0.145485	-1.93199	0.0533611	0.297025	KCl_1h
chr1:37028992-37029641	88.959	0.962586	0.175006	5.50031	3.79121e-08	3.35919e-05	KCl_1h
chr1:37097324-37098194	72.1959	0.665726	0.213708	3.11513	0.00183866	0.0501441	KCl_1h
chr1:37122404-37122989	33.3637	0.506839	0.30345	1.67026	0.0948686	0.389095	KCl_1h
chr1:37220005-37220499	96.3047	0.196871	0.19583	1.00532	0.314745	0.663379	KCl_1h
chr1:37272537-37272754	16.8698	-0.150435	0.479227	-0.313911	0.753588	0.921106	KCl_1h
chr1:37288253-37288524	17.8025	0.892086	0.44186	2.01893	0.0434944	0.269058	KCl_1h
chr1:37299566-37300477	100.091	0.0886217	0.186735	0.474586	0.635082	0.870298	KCl_1h
chr1:37332893-37333050	16.9376	-0.641446	0.419802	-1.52797	0.126519	0.44499	KCl_1h
chr1:37339202-37339473	20.469	-0.825378	0.453293	-1.82085	0.0686296	0.335218	KCl_1h
chr1:37347361-37347746	22.2705	-0.27643	0.392873	-0.703611	0.481675	0.783263	KCl_1h
chr1:37350950-37351131	19.4259	-0.101039	0.380824	-0.265317	0.790765	0.93653	KCl_1h
chr1:37419514-37419699	17.0602	-0.831192	0.46587	-1.78417	0.0743959	0.347449	KCl_1h
chr1:37429685-37430452	158.309	0.187068	0.136727	1.36818	0.171254	0.51065	KCl_1h
chr1:37512126-37512715	28.3433	0.11635	0.331863	0.350597	0.725891	0.910907	KCl_1h
chr1:37540651-37541511	201.596	0.242684	0.131066	1.85162	0.0640805	0.324503	KCl_1h
chr1:37639238-37639543	21.9482	0.204734	0.38152	0.536626	0.591526	0.847469	KCl_1h
chr1:37697027-37697274	15.6686	0.606012	0.454392	1.33368	0.182309	0.524991	KCl_1h
chr1:37719490-37720235	76.8922	0.249953	0.198849	1.257	0.208755	0.558619	KCl_1h
chr1:37864539-37865538	768.022	0.286887	0.0757083	3.78938	0.000151026	0.0111981	KCl_1h
chr1:37871930-37872671	77.4226	0.319065	0.186843	1.70767	0.0876983	0.375554	KCl_1h
chr1:37890125-37890751	89.173	0.170024	0.213689	0.795658	0.426231	0.747856	KCl_1h
chr1:37956833-37956967	8.05154	0.523944	0.689662	0.759712	0.447427	0.761741	KCl_1h
chr1:37996886-37997560	348.841	0.00675143	0.10306	0.0655099	0.947768	0.983909	KCl_1h
chr1:37997885-37998360	166.479	-0.401151	0.137441	-2.91872	0.00351467	0.072141	KCl_1h
chr1:38129129-38130322	400.496	0.119464	0.106037	1.12662	0.259902	0.612682	KCl_1h
chr1:38185497-38185806	27.916	-0.272908	0.336347	-0.811388	0.417143	0.742328	KCl_1h
chr1:38198423-38198811	38.387	0.556215	0.309594	1.7966	0.0723996	0.342993	KCl_1h
chr1:38199817-38200586	67.5035	-0.597327	0.258759	-2.30843	0.0209751	0.188325	KCl_1h
chr1:38262470-38262716	22.129	0.355078	0.375515	0.945574	0.344366	0.687851	KCl_1h
chr1:38307974-38308645	49.3345	-0.170097	0.274181	-0.620379	0.535008	0.815121	KCl_1h
chr1:38308730-38308958	19.1656	-0.208272	0.387143	-0.537971	0.590597	0.847106	KCl_1h
chr1:38358199-38358542	15.6646	-0.746677	0.453156	-1.64773	0.0994087	0.397662	KCl_1h
chr1:38389735-38390041	12.0885	1.39097	0.479003	2.90388	0.00368566	0.0741174	KCl_1h
chr1:38393505-38393819	22.4034	0.770818	0.43985	1.75246	0.079695	0.359357	KCl_1h
chr1:38410522-38410749	40.2977	-0.85743	0.314651	-2.72502	0.00642976	0.101147	KCl_1h
chr1:38418369-38418592	17.5681	-0.682887	0.493742	-1.38309	0.166639	0.504443	KCl_1h
chr1:38429067-38429509	20.8892	-0.197397	0.420972	-0.468908	0.639136	0.872243	KCl_1h
chr1:38438436-38439222	79.8036	-0.390934	0.220971	-1.76916	0.0768672	0.353426	KCl_1h
chr1:38450505-38451201	96.2934	-0.281014	0.189397	-1.48373	0.137881	0.463387	KCl_1h
chr1:38548747-38548934	10.0394	1.31944	0.579763	2.27583	0.0228561	0.197096	KCl_1h
chr1:38626820-38628153	174.423	0.138055	0.152498	0.905292	0.365311	0.70343	KCl_1h
chr1:38730099-38730407	22.693	-0.0155966	0.441644	-0.0353148	0.971829	0.992074	KCl_1h
chr1:38787572-38787721	16.6408	-0.242778	0.418687	-0.579855	0.562012	0.831777	KCl_1h
chr1:38835666-38836865	134.937	-0.107243	0.178832	-0.599688	0.548714	0.822989	KCl_1h
chr1:38843068-38843651	42.1282	0.0373888	0.306494	0.121989	0.902908	0.967699	KCl_1h
chr1:38847881-38848415	60.2128	0.114209	0.248264	0.46003	0.645494	0.875457	KCl_1h
chr1:38848821-38849210	28.5647	0.433288	0.322875	1.34197	0.179607	0.521804	KCl_1h
chr1:38893083-38893436	24.4149	0.268639	0.379269	0.708308	0.478754	0.781519	KCl_1h
chr1:38897465-38898281	121.382	-0.135603	0.163025	-0.831791	0.405527	0.733827	KCl_1h
chr1:38929383-38929896	38.4409	0.131469	0.290865	0.451993	0.651274	0.877821	KCl_1h
chr1:38987395-38988165	227.41	0.140419	0.134239	1.04603	0.295546	0.646328	KCl_1h
chr1:39001226-39001441	19.9583	-0.308423	0.408142	-0.755677	0.449843	0.763145	KCl_1h
chr1:39010819-39010995	19.2582	-0.477845	0.405669	-1.17792	0.238829	0.590983	KCl_1h
chr1:39193715-39194470	49.7871	0.00101367	0.240037	0.00422296	0.996631	0.998954	KCl_1h
chr1:39226752-39227069	19.9839	0.0498103	0.380338	0.130963	0.895804	0.965037	KCl_1h
chr1:39251471-39251987	44.8451	0.660888	0.268938	2.4574	0.0139948	0.153781	KCl_1h
chr1:39267062-39267390	25.5885	-0.194478	0.386759	-0.502841	0.615076	0.860191	KCl_1h
chr1:39312488-39312797	23.0819	0.494751	0.408074	1.2124	0.225358	0.576784	KCl_1h
chr1:39367552-39368225	192.431	0.240798	0.126075	1.90996	0.0561386	0.30429	KCl_1h
chr1:39387560-39388079	41.3506	-0.267687	0.258522	-1.03545	0.300458	0.650812	KCl_1h
chr1:39446225-39446557	24.388	0.740546	0.356209	2.07896	0.0376206	0.250055	KCl_1h
chr1:39478161-39479104	203.442	0.0193332	0.138067	0.140028	0.888638	0.962669	KCl_1h
chr1:39530237-39530520	17.1251	0.182958	0.380029	0.481431	0.63021	0.868152	KCl_1h
chr1:39535393-39536233	172.975	0.0127405	0.127458	0.0999585	0.920377	0.97393	KCl_1h
chr1:39555941-39556397	15.4329	0.631881	0.637812	0.9907	0.321832	0.669678	KCl_1h
chr1:39576550-39577665	227.942	0.140218	0.125057	1.12123	0.262188	0.61497	KCl_1h
chr1:39646332-39646702	24.5928	-0.23405	0.387823	-0.603496	0.546179	0.821457	KCl_1h
chr1:39650637-39651242	33.4388	0.443865	0.296157	1.49875	0.133939	0.456601	KCl_1h
chr1:39685958-39686135	26.6951	-0.303654	0.358785	-0.846341	0.397362	0.727142	KCl_1h
chr1:39762071-39762299	26.7685	0.03287	0.318723	0.10313	0.91786	0.9733	KCl_1h
chr1:39838622-39839139	83.8777	-0.0783605	0.187756	-0.417352	0.676421	0.889155	KCl_1h
chr1:39900296-39901480	139.814	-0.361171	0.166414	-2.17032	0.0299829	0.224381	KCl_1h
chr1:39902750-39903085	20.8485	-0.272956	0.406734	-0.671092	0.502162	0.79586	KCl_1h
chr1:39911574-39911795	13.2932	-0.162265	0.53555	-0.302988	0.761899	0.924643	KCl_1h
chr1:39913413-39913757	11.0126	1.03828	0.509356	2.03841	0.0415094	0.263069	KCl_1h
chr1:39941895-39942045	20.8397	-0.389461	0.402851	-0.966762	0.333663	0.679499	KCl_1h
chr1:39942831-39943303	53.5048	0.0450064	0.29878	0.150634	0.880264	0.959813	KCl_1h
chr1:39947558-39948283	117.594	-0.494616	0.197985	-2.49825	0.0124809	0.145255	KCl_1h
chr1:39977136-39977694	41.602	-0.253538	0.280587	-0.903597	0.366209	0.704206	KCl_1h
chr1:40092468-40092919	36.3804	0.941585	0.347277	2.71133	0.00670132	0.103352	KCl_1h
chr1:40139924-40140139	14.7816	1.20914	0.460801	2.624	0.00869046	0.1194	KCl_1h
chr1:40171929-40172272	27.2248	0.156329	0.38023	0.411143	0.680968	0.89154	KCl_1h
chr1:40266411-40266829	26.5829	0.617553	0.349295	1.768	0.0770607	0.354044	KCl_1h
chr1:40300282-40300607	20.4904	0.179163	0.467965	0.382856	0.701827	0.900999	KCl_1h
chr1:40358922-40359151	12.9128	1.58352	0.634461	2.49586	0.0125654	0.145626	KCl_1h
chr1:40514972-40515142	17.006	0.114953	0.411134	0.279598	0.779786	0.932231	KCl_1h
chr1:40600958-40601277	17.2456	0.193449	0.422998	0.457329	0.647434	0.876217	KCl_1h
chr1:40680960-40681980	74.8182	0.588316	0.220253	2.67109	0.0075606	0.110641	KCl_1h
chr1:40789016-40789171	18.8205	0.06744	0.454305	0.148447	0.88199	0.960411	KCl_1h
chr1:40789929-40790163	18.2701	1.23167	0.480425	2.5637	0.0103563	0.131467	KCl_1h
chr1:40790267-40790955	58.1879	-0.146469	0.224573	-0.652212	0.514265	0.803055	KCl_1h
chr1:40847533-40848130	38.1857	1.24019	0.331243	3.74405	0.000181079	0.0124731	KCl_1h
chr1:40887768-40887996	21.3988	0.169346	0.381047	0.444424	0.656736	0.880251	KCl_1h
chr1:41001686-41001801	20.8736	0.248132	0.422448	0.587367	0.556957	0.827956	KCl_1h
chr1:41027483-41027986	125.994	-0.250176	0.191553	-1.30604	0.19154	0.537934	KCl_1h
chr1:41062095-41062275	13.156	0.514069	0.441991	1.16307	0.244799	0.597292	KCl_1h
chr1:41104990-41105201	18.2197	0.418971	0.440077	0.952041	0.341076	0.684788	KCl_1h
chr1:41152648-41152846	19.1012	-0.450416	0.407573	-1.10512	0.269109	0.621556	KCl_1h
chr1:41157642-41158138	50.1623	0.594455	0.262147	2.26764	0.023351	0.199341	KCl_1h
chr1:41158262-41158521	25.2104	0.479026	0.333942	1.43446	0.151441	0.483224	KCl_1h
chr1:41166268-41166783	46.0402	0.418598	0.238461	1.75541	0.0791893	0.358059	KCl_1h
chr1:41244598-41244951	36.5552	0.0360056	0.293877	0.122519	0.902488	0.967507	KCl_1h
chr1:41380110-41380273	13.1598	0.961222	0.474315	2.02655	0.042709	0.267252	KCl_1h
chr1:41390048-41390803	88.9696	0.576797	0.207364	2.78156	0.00540975	0.0917023	KCl_1h
chr1:41427653-41428177	49.9263	0.691603	0.261924	2.64047	0.00827908	0.116172	KCl_1h
chr1:41431231-41431568	36.0085	0.0835546	0.29483	0.283399	0.776871	0.931182	KCl_1h
chr1:41555677-41556051	54.6546	0.0753395	0.219064	0.343916	0.73091	0.912911	KCl_1h
chr1:41604904-41606071	78.2942	0.0759801	0.197399	0.384906	0.700307	0.900214	KCl_1h
chr1:41651819-41652046	14.8566	0.821491	0.42705	1.92364	0.0543995	0.299789	KCl_1h
chr1:41652675-41653231	44.7336	0.524816	0.263139	1.99444	0.0461039	0.276515	KCl_1h
chr1:41675375-41675758	21.587	-0.293177	0.351174	-0.834849	0.403803	0.732467	KCl_1h
chr1:41705599-41705890	15.5548	-0.140572	0.497182	-0.282737	0.777379	0.931403	KCl_1h
chr1:41810367-41810801	47.4951	0.0297392	0.253877	0.11714	0.906749	0.96906	KCl_1h
chr1:41814143-41814833	51.5113	-0.606144	0.255709	-2.37045	0.0177666	0.173384	KCl_1h
chr1:41888276-41888491	18.0841	-0.420092	0.417792	-1.00551	0.314654	0.663306	KCl_1h
chr1:41909900-41910186	13.8673	0.460671	0.525937	0.875905	0.381081	0.715292	KCl_1h
chr1:41981653-41981844	11.2635	0.635869	0.551263	1.15348	0.248715	0.601795	KCl_1h
chr1:42229550-42230216	68.2986	-0.0102069	0.210214	-0.048555	0.961274	0.988749	KCl_1h
chr1:42230580-42230998	38.4608	-0.0708922	0.301611	-0.235046	0.814173	0.944712	KCl_1h
chr1:42257820-42258422	52.2707	-0.127268	0.258899	-0.491573	0.623021	0.864465	KCl_1h
chr1:42365868-42366254	21.9162	1.19401	0.338277	3.52969	0.000416044	0.0202922	KCl_1h
chr1:42538854-42539949	87.4792	0.164857	0.189916	0.868052	0.385366	0.718549	KCl_1h
chr1:42539975-42540558	45.7358	0.202517	0.303435	0.667415	0.504507	0.79699	KCl_1h
chr1:42648277-42648766	22.0188	0.471383	0.365457	1.28984	0.197105	0.544927	KCl_1h
chr1:42678716-42679156	16.4015	0.979603	0.478871	2.04565	0.0407905	0.260627	KCl_1h
chr1:42684248-42684746	29.8441	0.099228	0.341015	0.290978	0.771068	0.928424	KCl_1h
chr1:42684862-42685066	18.5122	-0.637589	0.437996	-1.4557	0.145477	0.474584	KCl_1h
chr1:42686270-42686992	47.0554	-0.06452	0.280187	-0.230275	0.817878	0.946199	KCl_1h
chr1:42693402-42693655	40.8887	0.416096	0.288874	1.44041	0.149752	0.480811	KCl_1h
chr1:42695572-42696018	259.117	-0.0155991	0.118031	-0.132161	0.894857	0.964681	KCl_1h
chr1:42703700-42704042	18.952	0.820283	0.424934	1.93038	0.05356	0.297496	KCl_1h
chr1:42704309-42704686	29.0445	-0.182653	0.313093	-0.583382	0.559636	0.829972	KCl_1h
chr1:42713414-42713798	21.632	0.272168	0.331648	0.820652	0.411845	0.738612	KCl_1h
chr1:42714230-42714539	18.7073	-0.0756649	0.371415	-0.203721	0.838572	0.953773	KCl_1h
chr1:42714640-42714800	16.7351	-0.724314	0.463389	-1.56308	0.118034	0.431219	KCl_1h
chr1:42718564-42718996	37.9154	0.249195	0.290832	0.856832	0.391538	0.723119	KCl_1h
chr1:42727797-42728037	7.56328	-0.233819	0.678742	-0.34449	0.730478	0.91283	KCl_1h
chr1:42781654-42781764	13.4769	0.148067	0.467328	0.316838	0.751367	0.920404	KCl_1h
chr1:42850880-42851660	296.652	-0.00171729	0.114703	-0.0149716	0.988055	0.996456	KCl_1h
chr1:42915084-42915477	46.6447	-0.515395	0.302408	-1.7043	0.0883247	0.376733	KCl_1h
chr1:42923997-42924238	20.4845	0.560175	0.371937	1.5061	0.132041	0.453366	KCl_1h
chr1:42952660-42953725	118.206	0.228028	0.176873	1.28922	0.197323	0.545221	KCl_1h
chr1:43006133-43006459	38.3194	0.323698	0.288728	1.12112	0.262239	0.61497	KCl_1h
chr1:43052013-43052258	15.2403	-0.099578	0.528275	-0.188496	0.850487	0.955295	KCl_1h
chr1:43065862-43066226	48.3749	-0.38607	0.2597	-1.4866	0.137119	0.462132	KCl_1h
chr1:43092194-43093050	96.1139	0.280752	0.217645	1.28995	0.197067	0.544888	KCl_1h
chr1:43098215-43099141	199.743	0.313263	0.127507	2.45684	0.0140165	0.153817	KCl_1h
chr1:43137360-43137780	39.5854	0.499799	0.307078	1.6276	0.10361	0.405439	KCl_1h
chr1:43139687-43140004	28.9073	-0.383584	0.345685	-1.10964	0.267156	0.619646	KCl_1h
chr1:43163631-43164216	58.9282	0.519233	0.221032	2.34913	0.0188176	0.178348	KCl_1h
chr1:43264345-43264759	24.7285	-0.209531	0.324599	-0.645508	0.518598	0.805905	KCl_1h
chr1:43299477-43299914	30.9106	0.0818428	0.319072	0.256503	0.797563	0.938713	KCl_1h
chr1:43302314-43302476	5.54859	-0.0841677	0.842407	-0.0999133	0.920413	0.973933	KCl_1h
chr1:43317141-43317605	27.5731	-0.116899	0.526081	-0.222206	0.824153	0.948682	KCl_1h
chr1:43347173-43347581	61.287	-0.0445015	0.283594	-0.15692	0.875308	0.958157	KCl_1h
chr1:43358271-43358617	38.8476	-0.0341773	0.305807	-0.111761	0.911013	0.970507	KCl_1h
chr1:43361275-43361599	22.1014	-0.766248	0.433608	-1.76714	0.077204	0.354208	KCl_1h
chr1:43366326-43366759	75.1828	-0.408128	0.21962	-1.85834	0.0631211	0.32238	KCl_1h
chr1:43426534-43427015	31.0371	0.841387	0.313177	2.68662	0.00721784	0.107926	KCl_1h
chr1:43445377-43446548	217.463	-0.0474656	0.122804	-0.386514	0.699116	0.899516	KCl_1h
chr1:43469053-43469383	16.1783	-1.14429	0.51494	-2.22219	0.0262705	0.211617	KCl_1h
chr1:43504203-43504822	65.0359	0.0890295	0.205585	0.433055	0.664975	0.884117	KCl_1h
chr1:43523179-43523406	10.591	0.0785423	0.632779	0.124123	0.901218	0.967078	KCl_1h
chr1:43531325-43531663	33.8444	-0.648012	0.315962	-2.05092	0.0402751	0.259276	KCl_1h
chr1:43535753-43536105	25.5371	-0.767975	0.402941	-1.90592	0.0566602	0.305735	KCl_1h
chr1:43545888-43546260	23.5345	0.168819	0.401613	0.420353	0.674228	0.88828	KCl_1h
chr1:43694725-43695419	158.688	-0.0204901	0.171027	-0.119806	0.904637	0.96842	KCl_1h
chr1:43698570-43699021	84.5409	0.207094	0.196771	1.05247	0.292586	0.643587	KCl_1h
chr1:43730463-43730913	61.9711	0.23613	0.230219	1.02568	0.305045	0.654994	KCl_1h
chr1:43732704-43733092	30.0241	-0.186979	0.422297	-0.442767	0.657934	0.880999	KCl_1h
chr1:43782797-43782939	14.9649	-0.253335	0.420765	-0.602083	0.547119	0.822034	KCl_1h
chr1:43827224-43828201	608.443	-0.0510938	0.0751994	-0.679445	0.496856	0.792862	KCl_1h
chr1:43862664-43863087	24.2389	0.0624045	0.402081	0.155204	0.876661	0.95868	KCl_1h
chr1:43877373-43877639	18.1052	-0.242198	0.437162	-0.554023	0.579563	0.841954	KCl_1h
chr1:43899078-43899568	31.831	-0.0992493	0.304221	-0.32624	0.744242	0.917207	KCl_1h
chr1:43933516-43934327	593.545	-0.104402	0.0725995	-1.43806	0.150417	0.481867	KCl_1h
chr1:44041749-44042315	38.2122	-1.48007	0.357003	-4.14583	3.38592e-05	0.00427217	KCl_1h
chr1:44102070-44102778	313.173	-0.0334908	0.109261	-0.306523	0.759207	0.923627	KCl_1h
chr1:44118408-44119043	184.124	-0.328532	0.136178	-2.41253	0.0158424	0.163819	KCl_1h
chr1:44119244-44119519	42.0975	0.245737	0.272926	0.90038	0.367918	0.705144	KCl_1h
chr1:44119836-44120226	95.0588	-0.171682	0.18302	-0.938052	0.348218	0.690696	KCl_1h
chr1:44147524-44148302	262.673	0.573994	0.104486	5.49348	3.94093e-08	3.40334e-05	KCl_1h
chr1:44186428-44186673	20.3679	-0.536693	0.555464	-0.966207	0.333941	0.6796	KCl_1h
chr1:44214625-44215088	19.6313	-0.24783	0.394161	-0.628752	0.529511	0.811769	KCl_1h
chr1:44229169-44229340	26.4085	-0.455797	0.364172	-1.2516	0.210717	0.560804	KCl_1h
chr1:44494738-44494990	21.9071	-0.4166	0.351077	-1.18663	0.235372	0.58712	KCl_1h
chr1:44551469-44552272	75.1229	-0.145627	0.240802	-0.604756	0.545341	0.820849	KCl_1h
chr1:44552325-44552753	27.0415	0.438589	0.347718	1.26134	0.207188	0.556812	KCl_1h
chr1:44553194-44553672	50.6118	0.380379	0.265603	1.43213	0.152106	0.484122	KCl_1h
chr1:44589424-44589792	38.0513	-0.319875	0.375557	-0.851735	0.394361	0.725158	KCl_1h
chr1:44591762-44592054	26.4338	-0.971866	0.391448	-2.48274	0.0130375	0.148333	KCl_1h
chr1:44863508-44863681	8.29298	0.657782	0.805622	0.81649	0.41422	0.740184	KCl_1h
chr1:44914763-44914919	11.5338	-0.681245	0.570616	-1.19388	0.232527	0.584092	KCl_1h
chr1:45031533-45031883	30.4355	0.331399	0.405506	0.817246	0.413788	0.739861	KCl_1h
chr1:45041415-45041591	4.76121	0.0729451	0.966533	0.0754709	0.93984	0.981517	KCl_1h
chr1:45116795-45117068	18.6598	0.0115838	0.376928	0.030732	0.975483	0.993426	KCl_1h
chr1:45147168-45147434	16.4496	0.572022	0.476574	1.20028	0.23003	0.581302	KCl_1h
chr1:45182838-45183095	24.9137	0.564425	0.453282	1.2452	0.21306	0.563611	KCl_1h
chr1:45216177-45216762	46.9983	-0.393298	0.262575	-1.49785	0.134173	0.457093	KCl_1h
chr1:45300488-45300632	6.773	0.315788	0.753427	0.419136	0.675117	0.888712	KCl_1h
chr1:45313860-45314208	40.9425	-0.366539	0.288552	-1.27027	0.203987	0.553425	KCl_1h
chr1:45355106-45355368	21.7248	0.486719	0.64432	0.7554	0.450009	0.763182	KCl_1h
chr1:45432003-45432230	31.8546	-0.758653	0.345068	-2.19856	0.0279091	0.217003	KCl_1h
chr1:45455840-45456085	17.455	-0.0227593	0.420864	-0.0540777	0.956873	0.987081	KCl_1h
chr1:45482807-45482988	12.8796	-0.0821009	0.494372	-0.166071	0.868101	0.955555	KCl_1h
chr1:45492375-45492605	16.5007	-0.486379	0.509679	-0.954285	0.339939	0.683775	KCl_1h
chr1:45495155-45495279	5.84956	1.57495	0.885275	1.77905	0.0752314	0.34974	KCl_1h
chr1:45501540-45501823	18.9541	-0.351374	0.438549	-0.801219	0.423005	0.746155	KCl_1h
chr1:45502954-45503248	37.5756	-0.410456	0.299317	-1.37131	0.170279	0.509396	KCl_1h
chr1:45504034-45504268	12.6849	-0.921886	0.577144	-1.59732	0.110194	0.417974	KCl_1h
chr1:45672856-45673199	36.4559	0.676392	0.320401	2.11108	0.0347655	0.241035	KCl_1h
chr1:45673629-45673945	16.039	-1.07566	0.456399	-2.35685	0.0184309	0.176535	KCl_1h
chr1:45723465-45723633	14.687	-0.642378	0.441464	-1.45511	0.145639	0.47486	KCl_1h
chr1:45761074-45761275	10.8799	-0.604286	0.699644	-0.863705	0.38775	0.720312	KCl_1h
chr1:45766104-45766607	26.5864	-0.522717	0.416915	-1.25377	0.209925	0.560156	KCl_1h
chr1:45767611-45767888	25.9531	0.285718	0.398355	0.717246	0.473222	0.777352	KCl_1h
chr1:45780921-45781087	17.9572	-1.07172	0.495103	-2.16464	0.0304149	0.225402	KCl_1h
chr1:45794913-45795847	389.25	-0.122212	0.0915011	-1.33564	0.181669	0.524324	KCl_1h
chr1:45816976-45817126	18.1251	-0.304143	0.400772	-0.758893	0.447916	0.762231	KCl_1h
chr1:45825229-45825459	47.3762	-0.844413	0.305907	-2.76036	0.00577377	0.0951076	KCl_1h
chr1:45837808-45837946	17.267	0.231341	0.428768	0.539549	0.589508	0.846664	KCl_1h
chr1:45891341-45891506	13.04	-1.28925	0.511675	-2.51967	0.0117465	0.140589	KCl_1h
chr1:45925283-45926167	116.224	0.545977	0.171058	3.19178	0.00141401	0.042807	KCl_1h
chr1:46018498-46018777	21.1368	-1.81423	0.460828	-3.93689	8.25454e-05	0.0075978	KCl_1h
chr1:46022226-46022704	42.1776	-0.562965	0.292231	-1.92644	0.0540497	0.298758	KCl_1h
chr1:46066471-46067304	63.0836	-0.26458	0.218557	-1.21058	0.226056	0.577409	KCl_1h
chr1:46076069-46076181	1.6758	0.564985	1.15272	0.49013	0.624042	0.864597	KCl_1h
chr1:46137976-46138105	12.357	0.198525	0.518632	0.382787	0.701878	0.900999	KCl_1h
chr1:46176892-46177033	3.2128	-1.7686	1.28599	-1.37528	0.169044	0.507651	KCl_1h
chr1:46201368-46201725	7.73071	1.25659	0.633773	1.98271	0.0474001	0.280597	KCl_1h
chr1:46269258-46269618	20.1697	-0.260407	0.407855	-0.638481	0.523161	0.808372	KCl_1h
chr1:46278736-46279445	30.8331	-0.95987	0.3895	-2.46436	0.0137256	0.152416	KCl_1h
chr1:46325457-46325611	4.38543	-1.40896	1.12265	-1.25504	0.209465	0.559577	KCl_1h
chr1:46363950-46364131	9.42047	-0.793853	0.579746	-1.36931	0.170902	0.51009	KCl_1h
chr1:46394779-46395084	3.27339	0.929123	0.989463	0.939018	0.347722	0.690364	KCl_1h
chr1:46418830-46419387	20.6779	-0.432267	0.443581	-0.974494	0.329811	0.676511	KCl_1h
chr1:46425375-46425713	23.184	-0.977665	0.439761	-2.22317	0.0262042	0.211346	KCl_1h
chr1:46596388-46596832	18.6775	0.948499	0.488111	1.9432	0.0519915	0.293713	KCl_1h
chr1:46626008-46626291	6.52501	-0.514499	0.764233	-0.673223	0.500806	0.794911	KCl_1h
chr1:46725688-46726074	20.5128	-0.216402	0.424378	-0.509928	0.610102	0.857448	KCl_1h
chr1:46734583-46734808	13.0378	-0.715528	0.525018	-1.36286	0.172925	0.513078	KCl_1h
chr1:46782366-46782508	8.5366	-0.937897	0.708077	-1.32457	0.185314	0.529389	KCl_1h
chr1:46830043-46830503	48.1221	0.0955132	0.261307	0.365521	0.714722	0.907214	KCl_1h
chr1:46852742-46854171	828.674	-0.0769605	0.0779648	-0.987119	0.323584	0.671122	KCl_1h
chr1:46986062-46986419	33.0856	-0.304049	0.392594	-0.774461	0.438658	0.755893	KCl_1h
chr1:47051206-47051476	10.9046	-0.239818	0.702102	-0.341572	0.732673	0.913357	KCl_1h
chr1:47163825-47164322	51.9667	-0.151352	0.268367	-0.563974	0.572772	0.83817	KCl_1h
chr1:47183538-47183801	14.296	-0.524413	0.452895	-1.15791	0.246899	0.599401	KCl_1h
chr1:47193143-47193337	9.85946	-0.618041	0.753588	-0.820132	0.412141	0.738881	KCl_1h
chr1:47277875-47278187	29.7415	0.138134	0.297724	0.463967	0.642671	0.874236	KCl_1h
chr1:47278733-47278928	20.4237	-0.133586	0.4232	-0.315658	0.752262	0.920675	KCl_1h
chr1:47310625-47310877	21	0.0495006	0.386503	0.128073	0.898091	0.965949	KCl_1h
chr1:47339781-47340641	52.4682	-0.0180507	0.253726	-0.0711423	0.943284	0.982733	KCl_1h
chr1:47405125-47405439	23.1879	0.143493	0.416414	0.344593	0.730401	0.912819	KCl_1h
chr1:47448825-47449001	13.8911	0.859378	0.447233	1.92155	0.054663	0.300142	KCl_1h
chr1:47514189-47514351	9.34583	-0.345871	0.610892	-0.566173	0.571276	0.837356	KCl_1h
chr1:47606649-47606959	30.9817	0.272966	0.349297	0.781472	0.434525	0.753033	KCl_1h
chr1:47750324-47750507	14.9193	0.402855	0.445434	0.904409	0.365779	0.703685	KCl_1h
chr1:47961899-47962343	34.1726	-0.596081	0.346263	-1.72147	0.0851658	0.37107	KCl_1h
chr1:48031768-48031936	19.7342	0.541866	0.367193	1.4757	0.140025	0.466451	KCl_1h
chr1:48109417-48109590	18.8144	-0.0719227	0.414303	-0.173599	0.86218	0.955295	KCl_1h
chr1:48177443-48177668	20.3324	0.218131	0.369085	0.591006	0.554516	0.826622	KCl_1h
chr1:48459886-48460303	37.9007	-0.0619711	0.29169	-0.212455	0.831752	0.951311	KCl_1h
chr1:48523840-48524119	17.0344	0.231128	0.387399	0.596613	0.550765	0.82405	KCl_1h
chr1:48534896-48535381	40.2378	0.754575	0.380442	1.98342	0.047321	0.280312	KCl_1h
chr1:48609149-48609352	15.04	-0.548189	0.496511	-1.10408	0.269558	0.621876	KCl_1h
chr1:48617131-48617396	14.9425	0.293249	0.544553	0.538514	0.590222	0.846962	KCl_1h
chr1:48733751-48733912	11.7953	0.568514	0.495502	1.14735	0.251237	0.604184	KCl_1h
chr1:48792633-48792795	11.6096	-0.664072	0.573283	-1.15837	0.246714	0.599252	KCl_1h
chr1:48893541-48893952	23.6246	-1.18337	0.448387	-2.63916	0.00831107	0.11651	KCl_1h
chr1:48912785-48912908	7.08328	-0.432513	0.69056	-0.626322	0.531104	0.812963	KCl_1h
chr1:48917683-48917869	8.5324	-0.669734	0.686434	-0.975672	0.329227	0.675915	KCl_1h
chr1:48943876-48944187	25.7352	-0.623166	0.364598	-1.70919	0.0874163	0.374971	KCl_1h
chr1:49082665-49082874	22.2035	-0.973287	0.418183	-2.32742	0.0199429	0.183876	KCl_1h
chr1:49766854-49767096	12.446	-0.156413	0.733199	-0.213329	0.83107	0.951209	KCl_1h
chr1:50634549-50634709	7.28917	1.0052	0.661241	1.52018	0.128467	0.447827	KCl_1h
chr1:50680388-50680560	12.9713	-0.289877	0.531082	-0.545822	0.585188	0.844339	KCl_1h
chr1:50770290-50770580	17.1547	-0.124382	0.454417	-0.273717	0.784302	0.934489	KCl_1h
chr1:50806454-50806592	11.5588	-1.02564	0.567557	-1.80711	0.0707444	0.339689	KCl_1h
chr1:50806862-50807261	36.1715	0.0493143	0.355868	0.138575	0.889786	0.962962	KCl_1h
chr1:50861601-50861832	15.4503	1.87359	0.527792	3.54986	0.000385443	0.019346	KCl_1h
chr1:50897842-50898288	33.6942	0.523338	0.300922	1.73912	0.0820144	0.364312	KCl_1h
chr1:50926751-50928011	378.936	0.150429	0.0983587	1.52939	0.126168	0.444538	KCl_1h
chr1:50940196-50940533	25.0007	0.420743	0.338864	1.24163	0.214374	0.564568	KCl_1h
chr1:50940704-50940946	12.7003	1.53545	0.506315	3.03259	0.00242462	0.0592706	KCl_1h
chr1:51008477-51008638	12.03	-0.581743	0.554114	-1.04986	0.293781	0.644791	KCl_1h
chr1:51044967-51045197	15.2241	0.470969	0.499814	0.942288	0.346045	0.689238	KCl_1h
chr1:51076346-51076670	27.2142	0.219635	0.326055	0.673613	0.500557	0.794813	KCl_1h
chr1:51114831-51115123	20.5649	-0.902339	0.442336	-2.03994	0.0413565	0.262715	KCl_1h
chr1:51125704-51126295	40.6445	0.287473	0.278039	1.03393	0.301169	0.651555	KCl_1h
chr1:51126375-51126802	29.062	-0.0471604	0.341394	-0.138141	0.890129	0.963112	KCl_1h
chr1:51199014-51199338	19.3482	0.730764	0.413723	1.76631	0.0773437	0.35442	KCl_1h
chr1:51199574-51199750	14.4745	-0.766144	0.522668	-1.46583	0.142694	0.47058	KCl_1h
chr1:51216289-51216897	161.962	0.0477267	0.148647	0.321074	0.748154	0.918992	KCl_1h
chr1:51267191-51267440	18.4698	0.0940824	0.453871	0.207289	0.835784	0.952762	KCl_1h
chr1:51333901-51334561	71.2475	-0.231295	0.212211	-1.08993	0.275744	0.628261	KCl_1h
chr1:51344269-51344465	18.5071	0.0277333	0.410849	0.0675024	0.946182	0.983652	KCl_1h
chr1:51360022-51360397	18.6869	0.364738	0.425034	0.85814	0.390815	0.722569	KCl_1h
chr1:51418690-51419184	34.2294	1.38267	0.282898	4.88754	1.02102e-06	0.000388998	KCl_1h
chr1:51446185-51446376	28.1774	-0.384946	0.331642	-1.16073	0.245753	0.598344	KCl_1h
chr1:51448899-51449080	15.8652	1.24147	0.482021	2.57555	0.0100082	0.128858	KCl_1h
chr1:51478117-51478839	490.768	0.152139	0.0901796	1.68707	0.0915905	0.382625	KCl_1h
chr1:51596886-51597400	49.3171	-0.3241	0.293798	-1.10314	0.269967	0.622269	KCl_1h
chr1:51607293-51607843	46.6901	-0.24232	0.293724	-0.824992	0.409376	0.736706	KCl_1h
chr1:51617499-51618013	40.2153	0.10395	0.278165	0.373697	0.70863	0.90426	KCl_1h
chr1:51621145-51621320	18.6766	0.0437345	0.433116	0.100976	0.919569	0.973684	KCl_1h
chr1:51628351-51628614	11.6432	0.0810431	0.573875	0.141221	0.887696	0.962287	KCl_1h
chr1:51649883-51650847	98.3885	0.12551	0.178293	0.703951	0.481463	0.783223	KCl_1h
chr1:51671253-51671641	24.7039	-0.647866	0.327718	-1.9769	0.0480527	0.282241	KCl_1h
chr1:51687902-51688311	34.073	-0.317368	0.364083	-0.871693	0.383376	0.717018	KCl_1h
chr1:51697214-51697819	40.4651	0.0958599	0.329151	0.291234	0.770872	0.928284	KCl_1h
chr1:51720249-51720645	19.7036	0.659871	0.472116	1.39769	0.162207	0.498089	KCl_1h
chr1:51871416-51871584	17.1582	-1.51514	0.510923	-2.96549	0.00302198	0.0667153	KCl_1h
chr1:51914942-51916229	119.404	0.486582	0.185748	2.61959	0.00880357	0.12025	KCl_1h
chr1:51947688-51947958	18.612	0.586986	0.405198	1.44864	0.147438	0.477322	KCl_1h
chr1:51969099-51969373	33.5584	0.546592	0.3044	1.79564	0.0725519	0.343398	KCl_1h
chr1:51970284-51970534	16.2251	0.276962	0.517459	0.535235	0.592488	0.847813	KCl_1h
chr1:51996931-51997112	13.0983	0.0112634	0.454364	0.0247893	0.980223	0.994278	KCl_1h
chr1:52004154-52004417	23.1085	-0.136061	0.423845	-0.321017	0.748197	0.918992	KCl_1h
chr1:52043248-52043695	35.591	0.956088	0.284577	3.35968	0.000780336	0.0295832	KCl_1h
chr1:52048790-52049005	31.676	0.41083	0.322033	1.27574	0.202048	0.551021	KCl_1h
chr1:52113525-52114220	256.199	-0.617714	0.112654	-5.48328	4.17504e-08	3.55326e-05	KCl_1h
chr1:52119062-52120081	140.249	0.0814033	0.158673	0.513025	0.607934	0.856307	KCl_1h
chr1:52146678-52146854	24.2687	-0.345242	0.37732	-0.914986	0.360199	0.699732	KCl_1h
chr1:52150069-52150365	21.8508	-0.364296	0.481089	-0.75723	0.448912	0.762543	KCl_1h
chr1:52156429-52156643	11.1973	-0.325957	0.71231	-0.457606	0.647235	0.876169	KCl_1h
chr1:52232293-52233683	527.47	-0.0108261	0.0897201	-0.120665	0.903956	0.968033	KCl_1h
chr1:52260455-52260703	14.3943	-1.19389	0.48753	-2.44886	0.0143309	0.155615	KCl_1h
chr1:52264325-52264663	23.9284	-0.141742	0.352822	-0.401738	0.687877	0.894659	KCl_1h
chr1:52299517-52299864	22.9881	-0.605993	0.405315	-1.49511	0.134885	0.45821	KCl_1h
chr1:52305871-52306651	37.7933	8.58484e-05	0.309807	0.000277103	0.999779	0.99996	KCl_1h
chr1:52312258-52312535	16.1141	0.149149	0.43173	0.345469	0.729742	0.912591	KCl_1h
chr1:52331463-52332409	101.618	-0.0688193	0.185699	-0.370597	0.710938	0.905368	KCl_1h
chr1:52363681-52364018	21.1758	1.29182	0.4023	3.21109	0.00132232	0.0409772	KCl_1h
chr1:52435997-52436218	15.6932	1.01796	0.45726	2.22621	0.0259999	0.21084	KCl_1h
chr1:52465313-52465699	31.7315	-0.272016	0.350659	-0.775729	0.437909	0.755422	KCl_1h
chr1:52499707-52500975	154.419	0.276076	0.156659	1.76227	0.0780234	0.355402	KCl_1h
chr1:52524120-52524571	29.3718	-0.623992	0.367923	-1.69599	0.0898886	0.379539	KCl_1h
chr1:52571777-52571966	13.7175	0.179729	0.483456	0.37176	0.710072	0.904949	KCl_1h
chr1:52578315-52578889	42.7523	-0.777343	0.31242	-2.48813	0.0128417	0.147333	KCl_1h
chr1:52597197-52597640	67.3328	0.0923247	0.225955	0.408597	0.682835	0.892513	KCl_1h
chr1:52597892-52598099	7.48682	1.52736	0.797456	1.9153	0.0554548	0.302342	KCl_1h
chr1:52630487-52631411	148.403	-0.00188395	0.143896	-0.0130925	0.989554	0.996836	KCl_1h
chr1:52648231-52648621	44.7831	-0.497385	0.284485	-1.74837	0.0804003	0.36091	KCl_1h
chr1:52676804-52676950	5.58711	0.939563	0.691954	1.35784	0.174514	0.515527	KCl_1h
chr1:52718107-52718469	22.1467	0.298577	0.407379	0.732923	0.463605	0.771767	KCl_1h
chr1:52726173-52727690	131.936	0.0977626	0.159368	0.613438	0.539587	0.817792	KCl_1h
chr1:52758243-52758562	24.5961	1.18811	0.335569	3.54059	0.000399234	0.0197678	KCl_1h
chr1:52799427-52799882	29.184	0.569736	0.367292	1.55118	0.120859	0.436095	KCl_1h
chr1:52816997-52817876	79.6354	0.27995	0.217879	1.28489	0.198831	0.547043	KCl_1h
chr1:52844619-52845361	316.323	-0.238892	0.109858	-2.17456	0.029663	0.223212	KCl_1h
chr1:52867946-52868093	11.7397	0.270035	0.503713	0.536089	0.591897	0.847576	KCl_1h
chr1:52952443-52953014	27.2205	0.068127	0.346794	0.196448	0.844259	0.955295	KCl_1h
chr1:52971968-52972357	55.6863	-0.419158	0.257787	-1.62599	0.103953	0.406102	KCl_1h
chr1:53014856-53015128	14.6194	0.341851	0.445126	0.767986	0.442496	0.758845	KCl_1h
chr1:53018765-53019128	37.202	-0.246744	0.292306	-0.844128	0.398598	0.728286	KCl_1h
chr1:53053196-53053378	19.1941	-0.305466	0.409391	-0.746149	0.455577	0.767165	KCl_1h
chr1:53061832-53062638	121.723	0.362101	0.208987	1.73265	0.0831587	0.366661	KCl_1h
chr1:53157866-53158097	12.9161	-0.421918	0.487739	-0.865049	0.387012	0.719899	KCl_1h
chr1:53272837-53273040	13.5317	-1.30364	0.626692	-2.0802	0.0375073	0.249981	KCl_1h
chr1:53296625-53297614	359.746	0.35731	0.0926945	3.8547	0.000115871	0.00963482	KCl_1h
chr1:53313318-53314060	127.543	0.0535662	0.177748	0.301361	0.763139	0.925348	KCl_1h
chr1:53352322-53352929	404.162	-0.179669	0.0965922	-1.86007	0.0628751	0.321746	KCl_1h
chr1:53384205-53384504	14.283	0.172932	0.504889	0.342514	0.731964	0.913054	KCl_1h
chr1:53546977-53547303	19.6507	0.977279	0.428802	2.27909	0.0226617	0.196496	KCl_1h
chr1:53581898-53582235	13.4297	-1.59529	0.649221	-2.45723	0.0140011	0.153797	KCl_1h
chr1:53706471-53707077	56.703	0.254668	0.285059	0.893388	0.371649	0.707608	KCl_1h
chr1:53707129-53707371	10.4571	0.905111	0.617572	1.4656	0.142758	0.470736	KCl_1h
chr1:53713428-53713948	15.8355	0.13815	0.416929	0.331351	0.740379	0.916176	KCl_1h
chr1:53740150-53740642	18.0149	-0.129202	0.38754	-0.333391	0.738839	0.91535	KCl_1h
chr1:53740982-53741189	14.567	0.656094	0.484128	1.35521	0.175352	0.516702	KCl_1h
chr1:53753473-53753858	25.6317	0.636353	0.361788	1.75891	0.0785923	0.356719	KCl_1h
chr1:53761783-53762009	8.88942	1.70324	0.788056	2.16131	0.0306711	0.226159	KCl_1h
chr1:53766215-53766386	14.038	-0.0689517	0.485908	-0.141903	0.887157	0.962027	KCl_1h
chr1:53784268-53785535	120.529	-0.0391337	0.150754	-0.259586	0.795183	0.937875	KCl_1h
chr1:53823578-53824340	123.029	0.198679	0.183675	1.08168	0.279393	0.632331	KCl_1h
chr1:53838322-53838839	15.9513	0.84037	0.543856	1.54521	0.122296	0.437819	KCl_1h
chr1:53909202-53909445	44.5455	-0.275661	0.253991	-1.08532	0.277781	0.630612	KCl_1h
chr1:53940192-53940900	69.1961	0.224303	0.216779	1.03471	0.300806	0.651172	KCl_1h
chr1:54065502-54065844	30.4838	0.0155453	0.299122	0.0519696	0.958553	0.987654	KCl_1h
chr1:54076620-54076995	20.6811	-0.315312	0.389629	-0.809262	0.418364	0.743317	KCl_1h
chr1:54119726-54120016	19.6582	-0.869843	0.429094	-2.02716	0.042646	0.267182	KCl_1h
chr1:54122500-54122814	18.7609	1.34368	0.502074	2.67626	0.0074448	0.109819	KCl_1h
chr1:54194117-54195321	191.976	0.0638449	0.135083	0.472636	0.636473	0.870915	KCl_1h
chr1:54250335-54251007	562.487	-0.0285191	0.0847594	-0.336471	0.736516	0.914531	KCl_1h
chr1:54438653-54439305	82.8676	-0.212916	0.214576	-0.992263	0.321069	0.669073	KCl_1h
chr1:54468733-54469075	22.994	-0.0230755	0.435123	-0.0530322	0.957706	0.987314	KCl_1h
chr1:54484945-54485228	32.2018	-0.831343	0.390156	-2.1308	0.0331059	0.235066	KCl_1h
chr1:54557215-54558106	319.732	-0.0588409	0.110652	-0.531767	0.594887	0.849187	KCl_1h
chr1:54578660-54579001	32.1566	0.43775	0.291764	1.50036	0.133522	0.455842	KCl_1h
chr1:54584815-54585034	13.9553	0.715094	0.579787	1.23337	0.217436	0.567184	KCl_1h
chr1:54585577-54585762	13.1049	0.359658	0.592536	0.60698	0.543864	0.820195	KCl_1h
chr1:54596195-54596504	23.6278	0.619185	0.450642	1.37401	0.169439	0.508097	KCl_1h
chr1:54597709-54598348	42.8287	0.640944	0.252551	2.53788	0.0111525	0.136577	KCl_1h
chr1:54639703-54639911	11.8512	0.139109	0.467239	0.297725	0.765913	0.926693	KCl_1h
chr1:54640271-54640428	14.8412	-0.369778	0.483066	-0.765481	0.443985	0.759444	KCl_1h
chr1:54707721-54708265	47.0814	0.0272123	0.280666	0.0969562	0.922761	0.974778	KCl_1h
chr1:54713362-54713647	28.6307	0.714075	0.420446	1.69837	0.0894374	0.378695	KCl_1h
chr1:54715136-54715796	39.4276	0.11761	0.286872	0.409975	0.681824	0.892075	KCl_1h
chr1:54729452-54729601	10.2908	-0.662227	0.589628	-1.12313	0.261384	0.614245	KCl_1h
chr1:54735079-54735256	16.2395	-0.603367	0.435395	-1.38579	0.165811	0.503468	KCl_1h
chr1:54877566-54877845	16.5218	1.14573	0.4775	2.39944	0.01642	0.166479	KCl_1h
chr1:54896473-54896867	24.4362	1.06759	0.35358	3.01936	0.00253309	0.0604731	KCl_1h
chr1:54898584-54899038	59.075	0.338687	0.228578	1.48171	0.138417	0.464082	KCl_1h
chr1:54925587-54926760	166.6	0.0799443	0.146754	0.54475	0.585925	0.844852	KCl_1h
chr1:55026927-55027811	208.842	-0.491515	0.131722	-3.73145	0.000190384	0.0128898	KCl_1h
chr1:55052350-55053256	437.935	-0.0558209	0.0906002	-0.616124	0.537813	0.816799	KCl_1h
chr1:55087517-55088580	381.905	-0.0651245	0.0875624	-0.74375	0.457028	0.768168	KCl_1h
chr1:55130818-55131782	203.746	-0.183462	0.130871	-1.40185	0.160959	0.496644	KCl_1h
chr1:55161102-55161629	50.6773	0.660729	0.240916	2.74258	0.00609595	0.0979689	KCl_1h
chr1:55201958-55202389	21.1667	0.625744	0.374092	1.6727	0.0943859	0.388173	KCl_1h
chr1:55223967-55224403	40.6561	-0.444989	0.327504	-1.35873	0.174233	0.515164	KCl_1h
chr1:55226481-55226777	17.79	-0.0704348	0.458112	-0.15375	0.877807	0.958909	KCl_1h
chr1:55236920-55237667	258.394	-0.081434	0.119617	-0.68079	0.496005	0.792123	KCl_1h
chr1:55363350-55363960	34.7997	-0.13669	0.286043	-0.477864	0.632747	0.86932	KCl_1h
chr1:55383229-55383521	33.3905	-0.369185	0.337128	-1.09509	0.273478	0.625942	KCl_1h
chr1:55400017-55400175	18.7483	0.453497	0.404922	1.11996	0.26273	0.615346	KCl_1h
chr1:55405666-55406522	303.504	0.167796	0.101162	1.65869	0.0971783	0.393411	KCl_1h
chr1:55454203-55454412	26.9501	-0.744522	0.372752	-1.99736	0.0457856	0.275822	KCl_1h
chr1:55489340-55489734	73.8773	0.237525	0.200617	1.18397	0.236424	0.588071	KCl_1h
chr1:55501139-55501544	22.4698	0.750937	0.430373	1.74485	0.081011	0.362267	KCl_1h
chr1:55575986-55576414	22.2329	0.303923	0.450801	0.674185	0.500194	0.794643	KCl_1h
chr1:55659680-55660401	119.917	-0.0290198	0.278293	-0.104278	0.916949	0.972982	KCl_1h
chr1:55665796-55666706	60.0426	0.495242	0.246375	2.01011	0.0444195	0.271671	KCl_1h
chr1:55736422-55736609	18.4772	-0.883079	0.403363	-2.18929	0.0285756	0.219925	KCl_1h
chr1:55741953-55742271	35.7972	-0.0104929	0.325531	-0.0322333	0.974286	0.992854	KCl_1h
chr1:55792677-55793064	21.8709	0.388287	0.446614	0.869403	0.384627	0.718035	KCl_1h
chr1:55838105-55838446	25.991	-0.190548	0.360884	-0.528003	0.597497	0.850481	KCl_1h
chr1:55848872-55849122	36.173	-0.361571	0.336774	-1.07363	0.282988	0.635542	KCl_1h
chr1:55874248-55874470	38.5891	-0.596139	0.309549	-1.92583	0.0541257	0.298897	KCl_1h
chr1:55886473-55886756	30.9921	-0.964237	0.401527	-2.40143	0.0163313	0.166039	KCl_1h
chr1:55888633-55888934	26.6137	0.329533	0.321085	1.02631	0.304745	0.654603	KCl_1h
chr1:55890840-55891095	15.8068	-0.284261	0.445943	-0.637437	0.52384	0.808916	KCl_1h
chr1:55899974-55900402	28.9619	0.89491	0.300543	2.97764	0.00290477	0.0652984	KCl_1h
chr1:55914418-55914903	29.0116	0.459384	0.33854	1.35696	0.174794	0.515914	KCl_1h
chr1:55960376-55960677	29.0297	-1.12425	0.330096	-3.40582	0.000659665	0.0266425	KCl_1h
chr1:56089380-56089689	17.9669	0.3029	0.448812	0.674893	0.499744	0.794428	KCl_1h
chr1:56164387-56164747	17.7076	0.27391	0.450422	0.608119	0.543108	0.819745	KCl_1h
chr1:56226513-56227012	24.6067	0.304498	0.407259	0.747677	0.454655	0.766456	KCl_1h
chr1:56321555-56321796	13.9412	0.00582133	0.523303	0.0111242	0.991124	0.997255	KCl_1h
chr1:56684480-56684908	36.427	-0.400309	0.307922	-1.30003	0.193589	0.540448	KCl_1h
chr1:56815720-56815975	17.8685	-0.940918	0.432455	-2.17576	0.0295734	0.223163	KCl_1h
chr1:56833120-56833578	42.0561	-0.268385	0.275938	-0.97263	0.330737	0.67737	KCl_1h
chr1:56900202-56900539	24.5379	0.583157	0.337783	1.72642	0.0842713	0.368937	KCl_1h
chr1:56928627-56929052	34.8516	-0.292206	0.356647	-0.819316	0.412606	0.739201	KCl_1h
chr1:56972161-56973740	140.122	0.0975902	0.17368	0.561897	0.574186	0.838936	KCl_1h
chr1:57040146-57040429	26.1185	-0.101126	0.346745	-0.291643	0.77056	0.928251	KCl_1h
chr1:57082959-57083492	61.8318	0.31522	0.233776	1.34839	0.177534	0.519367	KCl_1h
chr1:57100697-57100886	16.3086	1.33424	0.557902	2.39154	0.016778	0.168192	KCl_1h
chr1:57120746-57121024	25.7646	-0.074582	0.309488	-0.240985	0.809567	0.943006	KCl_1h
chr1:57174340-57174732	36.1996	0.258742	0.324879	0.796425	0.425785	0.747646	KCl_1h
chr1:57205618-57205887	25.9382	-0.237477	0.345693	-0.686959	0.492109	0.789767	KCl_1h
chr1:57224563-57225016	47.9894	-0.333772	0.269196	-1.23988	0.215018	0.565221	KCl_1h
chr1:57269811-57269969	16.2898	-0.526558	0.432107	-1.21858	0.223003	0.573889	KCl_1h
chr1:57302029-57302240	12.9024	-1.18768	0.563348	-2.10825	0.0350091	0.241626	KCl_1h
chr1:57329166-57329414	12.8671	0.799031	0.496394	1.60967	0.107469	0.412891	KCl_1h
chr1:57330212-57330558	31.8297	0.459981	0.308374	1.49163	0.135796	0.459649	KCl_1h
chr1:57377378-57378301	158.494	-0.152532	0.136981	-1.11353	0.265482	0.618461	KCl_1h
chr1:57387833-57388155	48.6845	0.080626	0.25233	0.319527	0.749327	0.919527	KCl_1h
chr1:57406241-57407134	55.1577	-0.185045	0.226978	-0.815253	0.414927	0.740709	KCl_1h
chr1:57423771-57423958	22.6456	-0.207319	0.384652	-0.538979	0.589901	0.846749	KCl_1h
chr1:57428803-57429366	58.5525	0.36242	0.235059	1.54183	0.123116	0.439263	KCl_1h
chr1:57429793-57430206	25.5392	0.459124	0.360124	1.27491	0.202342	0.551258	KCl_1h
chr1:57437067-57437240	18.3479	-0.1612	0.392352	-0.410856	0.681178	0.891689	KCl_1h
chr1:57489328-57490188	39.5445	0.376121	0.276348	1.36104	0.1735	0.513993	KCl_1h
chr1:57497430-57497958	35.0031	0.129711	0.320936	0.404165	0.686092	0.89361	KCl_1h
chr1:57510765-57511138	32.9957	0.0372157	0.292892	0.127063	0.89889	0.966197	KCl_1h
chr1:57529352-57529715	28.418	0.762098	0.350734	2.17287	0.0297905	0.223682	KCl_1h
chr1:57774042-57775678	150.069	0.420536	0.139327	3.01834	0.00254165	0.0605255	KCl_1h
chr1:57789848-57790319	35.1985	0.159568	0.300061	0.531783	0.594876	0.849187	KCl_1h
chr1:57853035-57853192	13.177	0.172286	0.470984	0.3658	0.714515	0.907046	KCl_1h
chr1:57861905-57862463	56.5694	0.710354	0.275057	2.58257	0.00980674	0.127489	KCl_1h
chr1:57875330-57875869	45.8689	-0.21917	0.288406	-0.759936	0.447293	0.761738	KCl_1h
chr1:57885004-57885154	15.7217	-0.619906	0.457838	-1.35399	0.175741	0.51726	KCl_1h
chr1:57969608-57970382	137.279	-0.0212939	0.164918	-0.129118	0.897264	0.965602	KCl_1h
chr1:57995611-57996320	176.78	0.0308024	0.144967	0.212479	0.831733	0.951311	KCl_1h
chr1:58029532-58030015	41.9719	0.528918	0.29759	1.77734	0.0755125	0.350434	KCl_1h
chr1:58030399-58030900	63.4112	-0.481648	0.239389	-2.01199	0.0442215	0.271142	KCl_1h
chr1:58197019-58197239	18.3004	-0.496442	0.41201	-1.20493	0.228232	0.579917	KCl_1h
chr1:58216063-58216705	52.1467	0.0641068	0.246302	0.260278	0.79465	0.937603	KCl_1h
chr1:58271245-58271446	25.3206	-0.354429	0.372859	-0.950571	0.341822	0.685555	KCl_1h
chr1:58288231-58288436	16.4779	0.420203	0.453175	0.927242	0.353801	0.695073	KCl_1h
chr1:58296418-58296726	25.4725	0.0579976	0.427931	0.13553	0.892193	0.963733	KCl_1h
chr1:58359595-58359811	12.8426	0.26129	0.663642	0.393721	0.693787	0.897281	KCl_1h
chr1:58392584-58393797	171.447	-0.377584	0.166221	-2.27158	0.0231121	0.198456	KCl_1h
chr1:58423451-58424303	72.312	-0.218398	0.212614	-1.0272	0.304326	0.654232	KCl_1h
chr1:58445111-58445814	171.569	-0.211515	0.136753	-1.54669	0.121938	0.437577	KCl_1h
chr1:58504567-58505396	315.214	0.0258308	0.100315	0.257497	0.796795	0.938316	KCl_1h
chr1:58568664-58569049	17.7026	-0.192259	0.400044	-0.480595	0.630804	0.868485	KCl_1h
chr1:58585909-58586825	121.638	0.0229267	0.165951	0.138154	0.890119	0.963112	KCl_1h
chr1:58617074-58617357	13.7309	0.117112	0.538923	0.217308	0.827968	0.95009	KCl_1h
chr1:58617500-58617670	8.2115	0.26601	0.633032	0.420216	0.674328	0.888293	KCl_1h
chr1:58652472-58652865	26.4739	0.143769	0.32343	0.444512	0.656673	0.880231	KCl_1h
chr1:58697717-58697930	14.7203	-1.10816	0.492182	-2.25153	0.024352	0.203652	KCl_1h
chr1:58711183-58711954	49.965	0.421795	0.242075	1.74242	0.0814354	0.363114	KCl_1h
chr1:58739566-58739912	50.6329	-0.616174	0.266536	-2.31179	0.0207894	0.187532	KCl_1h
chr1:58747013-58747146	16.5759	-0.989232	0.545983	-1.81184	0.0700112	0.338048	KCl_1h
chr1:58856951-58857162	5.93023	1.36458	0.76442	1.78512	0.0742418	0.347033	KCl_1h
chr1:58897699-58897843	6.44874	-0.933636	0.822437	-1.13521	0.256289	0.609112	KCl_1h
chr1:58909678-58909857	11.0872	-0.123293	0.60806	-0.202765	0.839319	0.954057	KCl_1h
chr1:58973087-58974091	287.129	-0.115656	0.107623	-1.07464	0.282536	0.635208	KCl_1h
chr1:59119561-59120597	179.413	0.316504	0.133083	2.37825	0.0173952	0.171366	KCl_1h
chr1:59162879-59163352	38.421	0.891073	0.348416	2.5575	0.0105428	0.132803	KCl_1h
chr1:59236830-59237888	244.115	0.168826	0.137823	1.22495	0.220595	0.570972	KCl_1h
chr1:59316806-59317040	21.4061	0.0845923	0.390772	0.216475	0.828618	0.950423	KCl_1h
chr1:59340982-59341199	13.6588	0.270301	0.429056	0.629991	0.5287	0.811293	KCl_1h
chr1:59341231-59341463	18.4802	0.153241	0.426319	0.359451	0.719258	0.908483	KCl_1h
chr1:59422967-59423198	14.9231	-0.194985	0.476191	-0.409469	0.682196	0.892281	KCl_1h
chr1:59481764-59482548	147.947	0.110494	0.144429	0.765036	0.44425	0.759568	KCl_1h
chr1:59482700-59483301	32.9521	0.510872	0.296626	1.72228	0.0850194	0.370679	KCl_1h
chr1:59516068-59516706	99.5737	0.0216351	0.188542	0.114749	0.908644	0.96984	KCl_1h
chr1:59535483-59535851	50.4483	-0.540112	0.291641	-1.85198	0.0640289	0.324486	KCl_1h
chr1:59553691-59554132	29.6783	-0.20356	0.379688	-0.536125	0.591872	0.847569	KCl_1h
chr1:59574647-59575261	69.882	-0.0369291	0.210577	-0.175371	0.860788	0.955295	KCl_1h
chr1:59603364-59603482	11.0559	0.0753445	0.575374	0.130949	0.895816	0.965037	KCl_1h
chr1:59623419-59623729	45.2729	-0.388516	0.287367	-1.35199	0.176379	0.517853	KCl_1h
chr1:59670299-59671098	79.3817	-0.24084	0.197665	-1.21843	0.223062	0.573889	KCl_1h
chr1:59684682-59685242	110.44	-0.468648	0.171838	-2.72727	0.00638608	0.100702	KCl_1h
chr1:59762645-59764145	246.479	-0.0712377	0.113341	-0.628526	0.52966	0.811896	KCl_1h
chr1:59788910-59789413	44.6968	0.127599	0.269057	0.474244	0.635326	0.870305	KCl_1h
chr1:59912572-59913812	369.51	0.138248	0.10677	1.29483	0.19538	0.54284	KCl_1h
chr1:60035127-60035332	20.664	0.507499	0.401945	1.26261	0.20673	0.556015	KCl_1h
chr1:60042594-60043484	89.1161	0.278905	0.183141	1.5229	0.127784	0.446851	KCl_1h
chr1:60097507-60098734	222.058	0.146132	0.114258	1.27896	0.20091	0.549829	KCl_1h
chr1:60180081-60180976	374.429	0.0957489	0.109947	0.870868	0.383826	0.71748	KCl_1h
chr1:60342976-60343825	152.124	0.424572	0.147538	2.87771	0.00400577	0.0774308	KCl_1h
chr1:60409067-60410271	208.336	-0.241944	0.123801	-1.95429	0.050667	0.289776	KCl_1h
chr1:60566097-60567363	226.12	0.144232	0.118291	1.2193	0.222731	0.573555	KCl_1h
chr1:60639527-60639819	21.2775	0.182131	0.428156	0.425384	0.670557	0.886707	KCl_1h
chr1:60645242-60645465	18.9255	0.329416	0.375915	0.876305	0.380864	0.715136	KCl_1h
chr1:60668284-60668590	22.1087	0.402996	0.367964	1.0952	0.273428	0.625914	KCl_1h
chr1:60715546-60716015	35.0209	0.0483631	0.27873	0.173512	0.862249	0.955295	KCl_1h
chr1:60793851-60794010	18.6855	0.860195	0.403876	2.12985	0.0331838	0.235291	KCl_1h
chr1:60851034-60851428	31.535	0.0603229	0.371325	0.162453	0.870949	0.956654	KCl_1h
chr1:60860710-60860919	21.4338	-0.258058	0.393361	-0.656035	0.511801	0.801327	KCl_1h
chr1:60902479-60902752	14.4334	0.46042	0.445002	1.03465	0.300833	0.651172	KCl_1h
chr1:60920568-60920781	16.6015	0.804462	0.430639	1.86807	0.061753	0.318639	KCl_1h
chr1:60961199-60961366	19.159	-0.323353	0.440786	-0.733584	0.463202	0.771509	KCl_1h
chr1:61139337-61139654	25.4888	-0.693306	0.419703	-1.6519	0.0985556	0.395786	KCl_1h
chr1:61146226-61146583	25.769	0.17558	0.355729	0.493577	0.621605	0.863468	KCl_1h
chr1:61175354-61175647	20.47	0.268828	0.399057	0.673659	0.500528	0.794812	KCl_1h
chr1:61181002-61181586	38.8584	0.265206	0.284283	0.932897	0.350873	0.693013	KCl_1h
chr1:61198125-61199058	32.976	0.44038	0.330746	1.33148	0.183032	0.526051	KCl_1h
chr1:61234074-61234608	25.1124	-0.0503747	0.344995	-0.146016	0.883909	0.960843	KCl_1h
chr1:61265834-61266054	15.3092	0.589912	0.433776	1.35995	0.173847	0.514627	KCl_1h
chr1:61301155-61301290	13.7302	-0.0145435	0.502635	-0.0289345	0.976917	0.993539	KCl_1h
chr1:61302556-61303075	47.2945	0.0599528	0.272867	0.219714	0.826094	0.949343	KCl_1h
chr1:61310046-61310636	31.8033	0.348729	0.379562	0.918768	0.358217	0.698729	KCl_1h
chr1:61472183-61472482	17.8752	0.539992	0.377488	1.43049	0.152577	0.484715	KCl_1h
chr1:61531555-61531819	16.9545	1.03278	0.459133	2.24941	0.0244861	0.20427	KCl_1h
chr1:61559659-61559839	15.7841	0.437481	0.454357	0.962857	0.335619	0.680595	KCl_1h
chr1:61574359-61574630	13.072	1.79902	0.458505	3.92366	8.72127e-05	0.00789842	KCl_1h
chr1:61638699-61639213	47.8267	0.0690749	0.282692	0.244347	0.806962	0.942314	KCl_1h
chr1:61912974-61913289	34.7933	-0.275448	0.297241	-0.926684	0.354091	0.695369	KCl_1h
chr1:62086039-62086261	9.1084	0.601641	0.660277	0.911194	0.362193	0.700944	KCl_1h
chr1:62215899-62216359	41.6163	-0.517594	0.302986	-1.70831	0.0875784	0.375343	KCl_1h
chr1:62244144-62244380	16.2166	1.03594	0.417953	2.4786	0.01319	0.149243	KCl_1h
chr1:62348384-62348740	19.1986	0.602769	0.363365	1.65886	0.097145	0.393376	KCl_1h
chr1:62446937-62447126	11.3185	0.277603	0.494513	0.561368	0.574547	0.839171	KCl_1h
chr1:62449530-62449820	16.268	-0.151388	0.443654	-0.341229	0.732931	0.913473	KCl_1h
chr1:62488960-62489365	29.2415	-0.232438	0.344007	-0.675677	0.499246	0.794087	KCl_1h
chr1:62518705-62519100	19.4104	0.993463	0.366659	2.7095	0.00673849	0.103636	KCl_1h
chr1:62597942-62598316	31.6534	0.263409	0.294255	0.895171	0.370696	0.707075	KCl_1h
chr1:62697106-62697228	13.6613	0.88452	0.518267	1.70669	0.0878803	0.375787	KCl_1h
chr1:62702885-62703678	85.0401	0.464571	0.182075	2.55154	0.0107248	0.133672	KCl_1h
chr1:62706518-62706973	42.2978	0.262167	0.24506	1.0698	0.284707	0.636964	KCl_1h
chr1:62707654-62707838	21.2624	0.010346	0.421699	0.0245342	0.980427	0.994321	KCl_1h
chr1:62751399-62751720	25.2784	0.242903	0.328814	0.738726	0.460074	0.769824	KCl_1h
chr1:62783550-62784190	29.6522	0.0739777	0.330895	0.223568	0.823093	0.948382	KCl_1h
chr1:62794540-62794870	29.5499	0.117387	0.372672	0.314988	0.75277	0.920805	KCl_1h
chr1:62914397-62914902	33.7237	-0.16231	0.323722	-0.501386	0.6161	0.860886	KCl_1h
chr1:62934098-62934583	59.712	0.0190513	0.243959	0.0780924	0.937755	0.980851	KCl_1h
chr1:62964398-62964584	31.8035	-0.156049	0.299322	-0.521342	0.602128	0.85337	KCl_1h
chr1:63113624-63114809	137.173	-0.146612	0.157041	-0.933592	0.350514	0.692747	KCl_1h
chr1:63176476-63177377	91.5984	-0.329706	0.187191	-1.76134	0.078181	0.355706	KCl_1h
chr1:63181062-63181332	73.4748	-0.371978	0.224597	-1.65621	0.0976801	0.394163	KCl_1h
chr1:63204019-63204424	31.0284	0.158287	0.288458	0.548736	0.583187	0.843378	KCl_1h
chr1:63256194-63256400	21.1035	-0.156876	0.374382	-0.419028	0.675196	0.888712	KCl_1h
chr1:63272907-63273579	41.8488	0.41906	0.286478	1.4628	0.143523	0.47195	KCl_1h
chr1:63294075-63294251	14.8043	0.117342	0.494201	0.237438	0.812317	0.943775	KCl_1h
chr1:63368054-63368246	33.046	0.417208	0.314675	1.32584	0.184893	0.529015	KCl_1h
chr1:63445706-63446622	74.8836	0.199887	0.20841	0.959105	0.337506	0.681792	KCl_1h
chr1:63459229-63459470	21.3416	-0.368376	0.396373	-0.929368	0.352699	0.694376	KCl_1h
chr1:63491120-63491315	11.2164	1.40088	0.612546	2.28698	0.0221968	0.194058	KCl_1h
chr1:63658122-63658289	13.6402	-0.240581	0.451871	-0.53241	0.594442	0.848765	KCl_1h
chr1:63659691-63659852	14.0676	0.013031	0.463545	0.0281117	0.977573	0.993571	KCl_1h
chr1:63668786-63669082	26.8439	0.432641	0.389567	1.11057	0.266754	0.619469	KCl_1h
chr1:63730165-63730753	64.0424	0.0537895	0.244774	0.219751	0.826065	0.949343	KCl_1h
chr1:63763168-63763684	40.5036	-0.0607107	0.264217	-0.229776	0.818266	0.946368	KCl_1h
chr1:63764028-63764278	22.359	0.45468	0.370893	1.22591	0.220234	0.570711	KCl_1h
chr1:63770330-63770678	40.89	0.721826	0.265996	2.71367	0.00665423	0.102914	KCl_1h
chr1:63819731-63820120	28.084	0.848373	0.312519	2.71463	0.00663499	0.10274	KCl_1h
chr1:63876736-63877170	23.0698	0.350825	0.388422	0.903206	0.366416	0.70424	KCl_1h
chr1:63899700-63899984	17.0655	-0.211146	0.45104	-0.468131	0.639691	0.872595	KCl_1h
chr1:63999610-64000028	31.0631	-0.163946	0.324742	-0.504851	0.613663	0.859609	KCl_1h
chr1:64020727-64021158	56.4093	0.415659	0.221982	1.87249	0.0611388	0.317194	KCl_1h
chr1:64066786-64067410	159.879	0.171438	0.170256	1.00694	0.313962	0.66268	KCl_1h
chr1:64087874-64088489	66.3442	-0.23127	0.233039	-0.99241	0.320998	0.669042	KCl_1h
chr1:64121271-64121432	37.3108	0.269753	0.336714	0.801132	0.423055	0.746155	KCl_1h
chr1:64121565-64122456	476.534	0.0616631	0.102023	0.604402	0.545577	0.820972	KCl_1h
chr1:64188255-64188432	13.1811	1.69766	0.532444	3.18843	0.00143048	0.0430565	KCl_1h
chr1:64190191-64190370	17.661	0.365278	0.467786	0.780866	0.434881	0.753199	KCl_1h
chr1:64196024-64196348	28.1333	0.132029	0.35228	0.374784	0.707821	0.904053	KCl_1h
chr1:64198797-64199185	24.6152	0.338282	0.368904	0.916991	0.359147	0.699317	KCl_1h
chr1:64200759-64200921	16.3246	-0.412466	0.412854	-0.999059	0.317766	0.66601	KCl_1h
chr1:64305505-64305968	37.2611	0.623345	0.320257	1.94639	0.0516078	0.292716	KCl_1h
chr1:64361863-64362411	49.357	0.238096	0.25144	0.946929	0.343675	0.68714	KCl_1h
chr1:64409128-64409565	41.3773	-0.222638	0.299173	-0.744177	0.456769	0.76807	KCl_1h
chr1:64445957-64446366	48.4428	-0.112245	0.248898	-0.450967	0.652014	0.878185	KCl_1h
chr1:64532267-64533490	383.836	-0.124253	0.0922963	-1.34624	0.178225	0.520248	KCl_1h
chr1:64616824-64617953	209.884	-0.119469	0.130062	-0.918555	0.358328	0.698737	KCl_1h
chr1:64641038-64641393	23.8925	0.077146	0.362936	0.212561	0.831669	0.951311	KCl_1h
chr1:64690381-64691360	343.318	0.0282214	0.100624	0.280464	0.779122	0.931983	KCl_1h
chr1:64705371-64705514	15.4922	-0.0683714	0.451239	-0.151519	0.879566	0.959753	KCl_1h
chr1:64712010-64712475	23.0313	0.11826	0.422464	0.279928	0.779532	0.932124	KCl_1h
chr1:64717503-64717798	21.6381	-0.633607	0.373065	-1.69838	0.0894355	0.378695	KCl_1h
chr1:64719982-64720263	14.3379	0.852999	0.460064	1.85409	0.0637265	0.323642	KCl_1h
chr1:64737151-64738048	150.537	0.246675	0.157335	1.56784	0.116919	0.429365	KCl_1h
chr1:64791900-64792283	26.6482	0.619402	0.323823	1.91278	0.0557761	0.303542	KCl_1h
chr1:64853708-64854134	40.6044	-0.721933	0.320421	-2.25308	0.0242543	0.20327	KCl_1h
chr1:64860383-64860782	24.082	0.730966	0.341967	2.13753	0.0325545	0.233287	KCl_1h
chr1:64885449-64885705	13.0822	-1.07134	0.504098	-2.12526	0.0335651	0.236595	KCl_1h
chr1:64917010-64917273	20.6679	0.216959	0.365267	0.593974	0.552529	0.825155	KCl_1h
chr1:64918820-64919368	31.3433	-0.131489	0.362806	-0.362423	0.717036	0.908061	KCl_1h
chr1:64956479-64957027	50.9385	0.183324	0.289149	0.634012	0.526073	0.810402	KCl_1h
chr1:64975439-64975687	18.7933	-0.347739	0.410374	-0.847371	0.396788	0.726742	KCl_1h
chr1:65010243-65010433	30.874	-0.16915	0.396215	-0.426916	0.669441	0.886444	KCl_1h
chr1:65091661-65091874	20.6271	-0.149668	0.549996	-0.272125	0.785526	0.934852	KCl_1h
chr1:65112163-65112443	21.503	-0.55816	0.417891	-1.33566	0.18166	0.524324	KCl_1h
chr1:65178244-65179501	323.895	0.221615	0.118373	1.87217	0.0611832	0.317284	KCl_1h
chr1:65186197-65187138	286.115	-0.104376	0.117306	-0.889773	0.373588	0.709092	KCl_1h
chr1:65282901-65283030	18.4712	-0.653457	0.417912	-1.56362	0.117906	0.431052	KCl_1h
chr1:65311310-65311689	14.2167	0.22655	0.514576	0.440265	0.659745	0.881923	KCl_1h
chr1:65312096-65312276	10.0575	-0.195575	0.574715	-0.3403	0.733631	0.913503	KCl_1h
chr1:65389697-65390135	21.2787	0.0536861	0.531986	0.100916	0.919617	0.973684	KCl_1h
chr1:65430988-65431300	13.7415	0.336134	0.412807	0.814263	0.415494	0.741006	KCl_1h
chr1:65544253-65544719	38.9916	0.160764	0.333549	0.481982	0.629819	0.867912	KCl_1h
chr1:65687520-65687773	14.6453	0.430937	0.458973	0.938916	0.347774	0.690365	KCl_1h
chr1:65981689-65982055	32.6884	-1.0261	0.360982	-2.84253	0.00447572	0.0824443	KCl_1h
chr1:65990816-65991049	11.8986	1.31832	0.54153	2.43444	0.0149149	0.158631	KCl_1h
chr1:66172172-66172493	39.9428	-0.536738	0.315243	-1.70262	0.0886395	0.377149	KCl_1h
chr1:66174907-66175580	164.789	-0.263197	0.145265	-1.81184	0.0700103	0.338048	KCl_1h
chr1:66176064-66176468	48.5671	-0.285757	0.277007	-1.03158	0.302267	0.652536	KCl_1h
chr1:66177852-66178132	35.4878	0.230904	0.306456	0.753468	0.451169	0.763693	KCl_1h
chr1:66187132-66187447	24.8943	0.119498	0.393729	0.303503	0.761506	0.924556	KCl_1h
chr1:66195287-66195627	24.1421	-0.0215082	0.353531	-0.0608383	0.951488	0.985383	KCl_1h
chr1:66207045-66207180	14.6735	0.052232	0.742168	0.0703776	0.943893	0.982994	KCl_1h
chr1:66221606-66221823	15.1979	0.318187	0.493513	0.644739	0.519097	0.806036	KCl_1h
chr1:66227018-66227249	17.5809	0.365709	0.478495	0.764291	0.444694	0.759817	KCl_1h
chr1:66228295-66228555	16.4921	0.0854136	0.415884	0.205378	0.837277	0.953252	KCl_1h
chr1:66292595-66292775	14.0811	-1.17193	0.506389	-2.3143	0.0206515	0.186819	KCl_1h
chr1:66320675-66321121	50.3503	0.222602	0.241449	0.921943	0.356558	0.697579	KCl_1h
chr1:66321722-66322129	47.5573	-0.373924	0.278906	-1.34068	0.180024	0.522324	KCl_1h
chr1:66363459-66363666	16.8454	0.704597	0.398769	1.76693	0.0772395	0.35425	KCl_1h
chr1:66365673-66365893	8.36665	-0.408662	0.713434	-0.57281	0.566773	0.834938	KCl_1h
chr1:66374539-66374847	15.2283	0.69258	0.523773	1.32229	0.186071	0.530456	KCl_1h
chr1:66386607-66387256	85.2525	-0.324003	0.219305	-1.47741	0.139566	0.465927	KCl_1h
chr1:66388657-66388947	14.0892	1.34736	0.495073	2.72154	0.00649795	0.101648	KCl_1h
chr1:66395277-66395586	15.6764	0.0793744	0.438956	0.180825	0.856505	0.955295	KCl_1h
chr1:66467829-66468673	97.1282	-0.0516572	0.166675	-0.309927	0.756616	0.922314	KCl_1h
chr1:66495351-66495629	24.2135	-0.54491	0.350147	-1.55623	0.119653	0.433718	KCl_1h
chr1:66552410-66552666	11.974	1.37634	0.622812	2.20987	0.0271139	0.214472	KCl_1h
chr1:66649702-66650414	37.4038	0.8615	0.309983	2.77918	0.00544958	0.0921477	KCl_1h
chr1:66655041-66655979	108.242	0.149198	0.184207	0.809946	0.417971	0.742969	KCl_1h
chr1:66691712-66692031	22.2194	-0.67016	0.358451	-1.8696	0.0615394	0.318177	KCl_1h
chr1:66692810-66693031	18.1878	-0.220085	0.418891	-0.525398	0.599306	0.851652	KCl_1h
chr1:66700575-66701346	200.93	-0.522348	0.138339	-3.77586	0.000159459	0.0115782	KCl_1h
chr1:66816522-66818109	277.957	0.018812	0.116436	0.161564	0.871649	0.957116	KCl_1h
chr1:66862727-66863604	67.0467	0.061312	0.363619	0.168616	0.866099	0.955295	KCl_1h
chr1:66871651-66871855	16.5732	0.0116884	0.40624	0.0287723	0.977046	0.993559	KCl_1h
chr1:66895900-66896399	24.6437	-0.188796	0.387045	-0.487789	0.625699	0.865491	KCl_1h
chr1:66896788-66897011	19.5456	0.821311	0.422765	1.94271	0.0520511	0.293795	KCl_1h
chr1:67038466-67039171	192.189	-0.293206	0.138413	-2.11834	0.0341461	0.238677	KCl_1h
chr1:67049755-67049991	13.5171	1.0008	0.478394	2.092	0.0364383	0.246436	KCl_1h
chr1:67061396-67061887	48.7929	-0.625483	0.261242	-2.39426	0.0166537	0.167806	KCl_1h
chr1:67144063-67144178	13.5705	-0.609519	0.476917	-1.27804	0.201235	0.550328	KCl_1h
chr1:67218467-67218845	21.6815	-0.459268	0.367274	-1.25048	0.211125	0.561189	KCl_1h
chr1:67235505-67236044	25.39	0.581667	0.431737	1.34727	0.177892	0.519806	KCl_1h
chr1:67253803-67254090	16.668	0.281051	0.38821	0.723965	0.469087	0.774899	KCl_1h
chr1:67268577-67268825	19.6942	0.0708219	0.47704	0.148461	0.881979	0.960411	KCl_1h
chr1:67366018-67366842	67.8069	0.237961	0.226701	1.04967	0.293872	0.64491	KCl_1h
chr1:67385459-67385711	24.6618	-0.0425971	0.401748	-0.106029	0.915559	0.972441	KCl_1h
chr1:67397819-67398110	22.4841	-0.234262	0.43585	-0.537482	0.590935	0.8473	KCl_1h
chr1:67504108-67504475	29.0132	0.687576	0.385107	1.78541	0.0741942	0.346976	KCl_1h
chr1:67640468-67640747	19.3603	-0.0126719	0.415885	-0.0304698	0.975692	0.993468	KCl_1h
chr1:67794992-67795369	22.8053	0.495058	0.431828	1.14643	0.251619	0.604736	KCl_1h
chr1:67803318-67803553	17.824	-0.312623	0.435906	-0.71718	0.473263	0.777352	KCl_1h
chr1:68046555-68046679	18.6946	-0.898135	0.429317	-2.09201	0.0364376	0.246436	KCl_1h
chr1:68046973-68047431	27.5766	0.127027	0.320412	0.39645	0.691773	0.896473	KCl_1h
chr1:68054600-68055040	31.4326	0.42242	0.344665	1.22559	0.220351	0.570805	KCl_1h
chr1:68106151-68106482	17.2767	0.253668	0.3832	0.661972	0.507989	0.798735	KCl_1h
chr1:68142696-68142955	15.8773	0.455125	0.477686	0.952769	0.340707	0.68452	KCl_1h
chr1:68178469-68178918	25.7424	0.336902	0.374746	0.899015	0.368645	0.705818	KCl_1h
chr1:68305846-68306215	26.341	0.0438428	0.414371	0.105806	0.915737	0.972524	KCl_1h
chr1:68666884-68667235	30.2387	0.0408798	0.342943	0.119203	0.905115	0.968565	KCl_1h
chr1:68839453-68839676	14.5664	-1.66522	0.605069	-2.75212	0.00592106	0.0966662	KCl_1h
chr1:68914798-68915018	20.0581	-0.59196	0.470048	-1.25936	0.2079	0.557489	KCl_1h
chr1:68961549-68962029	28.6841	-0.020769	0.338185	-0.0614131	0.95103	0.985205	KCl_1h
chr1:69010152-69010380	14.1125	0.288443	0.494535	0.583261	0.559718	0.830008	KCl_1h
chr1:69031864-69031999	1.42228	-0.765936	1.4515	-0.527686	0.597718	0.850682	KCl_1h
chr1:69046641-69047005	30.9394	0.0242251	0.3297	0.0734763	0.941427	0.982064	KCl_1h
chr1:69105620-69106045	24.9899	0.240815	0.362805	0.663759	0.506844	0.798336	KCl_1h
chr1:69106992-69107234	15.8432	-0.349614	0.435369	-0.803028	0.421958	0.74541	KCl_1h
chr1:69107676-69108222	30.8167	0.423803	0.346086	1.22456	0.220741	0.571099	KCl_1h
chr1:69108512-69108700	20.8603	0.634883	0.392101	1.61918	0.105408	0.408665	KCl_1h
chr1:69124280-69124485	14.1598	0.493144	0.514574	0.958355	0.337884	0.682039	KCl_1h
chr1:69157244-69157816	72.0766	0.141583	0.191212	0.740453	0.459025	0.769198	KCl_1h
chr1:69165300-69165517	13.3198	0.18549	0.487953	0.380139	0.703842	0.901784	KCl_1h
chr1:69241710-69242196	34.628	0.0962555	0.296359	0.324794	0.745337	0.917779	KCl_1h
chr1:69329337-69329771	31.7373	0.120192	0.339567	0.353957	0.723371	0.910141	KCl_1h
chr1:69331543-69331959	34.6814	0.649441	0.347193	1.87055	0.0614079	0.317888	KCl_1h
chr1:69423973-69424236	19.286	0.00289153	0.387644	0.00745924	0.994048	0.99805	KCl_1h
chr1:69428696-69428865	7.30124	0.519956	0.658211	0.789953	0.429555	0.750172	KCl_1h
chr1:69441050-69441290	10.687	-1.04864	0.644698	-1.62657	0.103829	0.405852	KCl_1h
chr1:69456749-69456862	1.34815	-0.540305	1.47615	-0.366023	0.714348	0.907046	KCl_1h
chr1:69498893-69499277	21.118	0.555233	0.390797	1.42077	0.155383	0.489108	KCl_1h
chr1:69535464-69535754	15.7823	0.698978	0.418062	1.67195	0.0945346	0.388458	KCl_1h
chr1:69687004-69687978	241.977	-0.37085	0.119317	-3.10811	0.00188289	0.0509223	KCl_1h
chr1:69708646-69709031	27.6308	0.20053	0.319474	0.627688	0.530209	0.812331	KCl_1h
chr1:69790380-69790803	27.2731	0.315297	0.36583	0.861866	0.388761	0.720905	KCl_1h
chr1:70165841-70166109	15.2803	0.291003	0.426146	0.682871	0.494688	0.791555	KCl_1h
chr1:70266076-70266341	20.7002	0.538124	0.394855	1.36284	0.172933	0.513078	KCl_1h
chr1:70351467-70351608	13.7945	-0.614951	0.539708	-1.13941	0.25453	0.607254	KCl_1h
chr1:70379937-70380542	79.9758	0.124834	0.194824	0.640751	0.521684	0.807537	KCl_1h
chr1:70442319-70442946	49.2452	0.426318	0.240266	1.77436	0.0760043	0.35164	KCl_1h
chr1:70479827-70480307	25.1428	0.582614	0.335163	1.7383	0.0821576	0.364642	KCl_1h
chr1:70527233-70527504	31.0354	0.0575703	0.337878	0.170388	0.864705	0.955295	KCl_1h
chr1:70725677-70725952	30.0019	-0.698615	0.311475	-2.24293	0.0249016	0.205895	KCl_1h
chr1:70811326-70811533	11.0545	-0.222029	0.540154	-0.411048	0.681037	0.891559	KCl_1h
chr1:70884288-70884418	13.7491	-0.0876532	0.503599	-0.174053	0.861823	0.955295	KCl_1h
chr1:71102354-71103315	163.663	0.373097	0.150278	2.48271	0.0130388	0.148333	KCl_1h
chr1:71266635-71266979	32.0398	0.377182	0.303558	1.24253	0.214039	0.564251	KCl_1h
chr1:71342220-71342500	17.0814	1.09815	0.414658	2.64832	0.00808934	0.114742	KCl_1h
chr1:71404112-71404499	28.3549	0.654986	0.331526	1.97567	0.0481923	0.282665	KCl_1h
chr1:71540404-71541038	47.9571	-0.468589	0.268529	-1.74502	0.0809811	0.362216	KCl_1h
chr1:71556800-71557583	162.352	0.385729	0.144694	2.66583	0.00767987	0.11174	KCl_1h
chr1:71614584-71615377	70.8692	0.580541	0.206406	2.81262	0.00491404	0.0874196	KCl_1h
chr1:71652717-71653743	100.848	0.709333	0.169621	4.18187	2.89123e-05	0.00392112	KCl_1h
chr1:71673675-71673891	21.6446	-0.0830994	0.418331	-0.198645	0.842541	0.955295	KCl_1h
chr1:71683860-71684014	16.4132	0.22088	0.479892	0.460269	0.645323	0.875426	KCl_1h
chr1:71722477-71722875	22.5808	-0.268771	0.466829	-0.575738	0.564792	0.833631	KCl_1h
chr1:71893587-71893869	15.7041	0.67296	0.511077	1.31675	0.187923	0.53281	KCl_1h
chr1:71897622-71898581	50.8767	0.449741	0.268354	1.67592	0.0937539	0.386796	KCl_1h
chr1:72069036-72069314	29.5465	0.538711	0.301904	1.78438	0.074362	0.347429	KCl_1h
chr1:72123635-72123912	26.7837	0.117405	0.358811	0.327206	0.743512	0.916806	KCl_1h
chr1:72141995-72142341	35.5272	-0.44606	0.330879	-1.3481	0.177625	0.519516	KCl_1h
chr1:72211789-72212574	82.5184	0.134753	0.186389	0.722963	0.469703	0.775174	KCl_1h
chr1:72225713-72227027	101.798	-0.361896	0.18946	-1.91015	0.0561145	0.304244	KCl_1h
chr1:72236359-72237160	70.4638	0.391779	0.182751	2.14378	0.0320503	0.23156	KCl_1h
chr1:72243729-72244783	106.937	0.0507619	0.170035	0.298537	0.765293	0.926353	KCl_1h
chr1:72254639-72255514	75.1084	-0.190565	0.240211	-0.793326	0.427588	0.748819	KCl_1h
chr1:72284013-72284761	139.092	0.109547	0.162077	0.675898	0.499105	0.793929	KCl_1h
chr1:72307021-72307754	138.323	-0.00444261	0.194038	-0.0228956	0.981734	0.994709	KCl_1h
chr1:72372463-72373323	106.669	0.778447	0.198568	3.92031	8.84339e-05	0.00795247	KCl_1h
chr1:72414184-72414496	22.4335	-0.626535	0.382266	-1.639	0.101212	0.400899	KCl_1h
chr1:72449688-72450025	10.64	1.94963	0.591432	3.29646	0.000979123	0.0341032	KCl_1h
chr1:72465290-72465570	46.8344	-0.310907	0.293457	-1.05946	0.28939	0.641169	KCl_1h
chr1:72536097-72537428	113.796	0.415504	0.192583	2.15754	0.0309639	0.227546	KCl_1h
chr1:72538339-72538574	16.9064	1.3124	0.492794	2.66319	0.00774038	0.112261	KCl_1h
chr1:72582892-72583750	268.338	0.133869	0.124592	1.07446	0.282615	0.635268	KCl_1h
chr1:72593373-72593905	39.6649	-0.276931	0.32192	-0.86025	0.389651	0.721417	KCl_1h
chr1:72641061-72641213	12.1898	-1.14327	0.519883	-2.19909	0.0278712	0.217003	KCl_1h
chr1:72673085-72673374	27.4034	0.0721879	0.341522	0.211371	0.832598	0.951522	KCl_1h
chr1:72710820-72711707	89.8647	-0.171414	0.192127	-0.892193	0.372289	0.707931	KCl_1h
chr1:72739514-72740053	51.758	0.192946	0.266412	0.724238	0.46892	0.774856	KCl_1h
chr1:72746392-72746775	28.9128	0.201336	0.32717	0.615387	0.538299	0.817028	KCl_1h
chr1:72751352-72751626	25.407	0.259504	0.339335	0.764741	0.444426	0.759706	KCl_1h
chr1:72824447-72825049	53.7905	0.255074	0.251926	1.0125	0.311301	0.660388	KCl_1h
chr1:72855016-72855184	14.685	0.288497	0.41518	0.694872	0.487135	0.786957	KCl_1h
chr1:72865956-72866113	14.8406	-0.702783	0.428743	-1.63917	0.101178	0.400899	KCl_1h
chr1:72870962-72871468	41.6709	0.313514	0.294538	1.06443	0.287136	0.639188	KCl_1h
chr1:72871777-72872033	20.39	0.41892	0.350303	1.19588	0.231745	0.583125	KCl_1h
chr1:72872556-72872761	27.0305	0.240711	0.334546	0.719514	0.471824	0.776628	KCl_1h
chr1:72873727-72874120	26.059	0.144454	0.329948	0.437808	0.661526	0.88278	KCl_1h
chr1:72930911-72931253	22.1952	0.320813	0.385681	0.83181	0.405516	0.733827	KCl_1h
chr1:72936610-72936906	15.813	0.540116	0.473545	1.14058	0.254045	0.606888	KCl_1h
chr1:72963557-72963706	13.9008	-0.238405	0.584372	-0.407968	0.683297	0.892659	KCl_1h
chr1:73169539-73169689	14.7263	0.197363	0.403548	0.48907	0.624792	0.865101	KCl_1h
chr1:73270857-73271132	16.0657	0.0331296	0.454678	0.0728638	0.941914	0.982215	KCl_1h
chr1:73418158-73418639	38.2745	-0.135408	0.309762	-0.437136	0.662013	0.882904	KCl_1h
chr1:73538617-73538939	30.2539	-0.00350461	0.319955	-0.0109534	0.991261	0.997255	KCl_1h
chr1:73547782-73548259	35.514	0.303954	0.279995	1.08557	0.277669	0.630612	KCl_1h
chr1:73629827-73630069	15.1248	-0.774981	0.495762	-1.56321	0.118003	0.431159	KCl_1h
chr1:73641136-73641287	8.78894	1.24821	0.677005	1.84373	0.0652224	0.327447	KCl_1h
chr1:73744009-73744534	35.0522	0.24156	0.299062	0.807727	0.419248	0.743901	KCl_1h
chr1:73826250-73826631	40.7113	-0.422368	0.290488	-1.454	0.145947	0.475483	KCl_1h
chr1:73830599-73831030	28.4455	-0.0238121	0.333821	-0.071332	0.943134	0.982733	KCl_1h
chr1:73862753-73863010	18.1401	-0.0795625	0.408186	-0.194917	0.845458	0.955295	KCl_1h
chr1:73901625-73901926	23.2775	-0.376076	0.373466	-1.00699	0.31394	0.66268	KCl_1h
chr1:73942340-73942558	14.7168	-0.724944	0.494084	-1.46725	0.142308	0.470066	KCl_1h
chr1:73944514-73944703	21.4766	-0.391908	0.428056	-0.915555	0.359901	0.69955	KCl_1h
chr1:74030900-74031372	28.2882	-0.214703	0.375971	-0.571061	0.567958	0.835511	KCl_1h
chr1:74094679-74094873	20.4232	-0.152034	0.422814	-0.359576	0.719164	0.908483	KCl_1h
chr1:74098231-74098916	62.3935	0.501965	0.246753	2.03428	0.0419233	0.264393	KCl_1h
chr1:74103658-74104288	62.5999	0.201379	0.223223	0.902142	0.366981	0.704561	KCl_1h
chr1:74111407-74111775	33.287	0.407501	0.321252	1.26848	0.204628	0.554074	KCl_1h
chr1:74119163-74119445	24.0701	0.0232592	0.346498	0.0671266	0.946481	0.983674	KCl_1h
chr1:74124420-74124703	22.4332	0.677004	0.390996	1.73149	0.083365	0.366905	KCl_1h
chr1:74125030-74125534	31.5934	0.0317861	0.310042	0.102522	0.918342	0.973511	KCl_1h
chr1:74219993-74220306	12.5481	1.13186	0.497145	2.27672	0.0228032	0.196954	KCl_1h
chr1:74236091-74236874	139.871	-0.10721	0.147053	-0.729052	0.46597	0.773429	KCl_1h
chr1:74284526-74285263	596.367	-0.0204837	0.0821727	-0.249276	0.803147	0.941015	KCl_1h
chr1:74295462-74296135	92.9682	0.116984	0.177944	0.657419	0.510912	0.800601	KCl_1h
chr1:74303744-74304176	20.8712	0.7896	0.434326	1.81799	0.069066	0.336305	KCl_1h
chr1:74313384-74313649	34.431	-0.0517801	0.349955	-0.147962	0.882373	0.960602	KCl_1h
chr1:74332206-74332845	224.573	0.0996331	0.121882	0.817454	0.413669	0.739807	KCl_1h
chr1:74361926-74362194	30.6	-0.696456	0.383028	-1.81829	0.0690195	0.336242	KCl_1h
chr1:74386689-74387301	104.913	-0.127284	0.162513	-0.783221	0.433497	0.752296	KCl_1h
chr1:74391352-74392345	134.433	0.162088	0.169153	0.958233	0.337945	0.682054	KCl_1h
chr1:74397343-74397792	33.029	-1.06475	0.351112	-3.0325	0.00242537	0.0592706	KCl_1h
chr1:74452703-74452960	21.1735	-0.287105	0.422115	-0.680159	0.496404	0.792511	KCl_1h
chr1:74505523-74506535	286.129	0.190777	0.122174	1.56152	0.1184	0.431759	KCl_1h
chr1:74538568-74539272	49.9597	-0.223928	0.238828	-0.937611	0.348444	0.690795	KCl_1h
chr1:74542493-74542951	24.7473	0.0884508	0.362935	0.24371	0.807456	0.942422	KCl_1h
chr1:74587682-74588544	445.808	0.179896	0.100453	1.79084	0.0733188	0.345071	KCl_1h
chr1:74601124-74601713	62.2072	0.341336	0.215114	1.58677	0.112565	0.421885	KCl_1h
chr1:74661360-74662219	147.693	0.130662	0.146427	0.892335	0.372213	0.707912	KCl_1h
chr1:74773170-74773357	23.8222	0.502913	0.39521	1.27252	0.203188	0.552421	KCl_1h
chr1:74784061-74784489	24.0067	0.648608	0.382981	1.69358	0.0903453	0.380127	KCl_1h
chr1:74797473-74797833	36.9163	-0.233558	0.269753	-0.865821	0.386588	0.719625	KCl_1h
chr1:74803108-74803701	47.1319	0.296818	0.288587	1.02852	0.303705	0.65361	KCl_1h
chr1:74816620-74817393	55.5435	-0.423673	0.220994	-1.91713	0.0552217	0.301617	KCl_1h
chr1:74854562-74855252	134.159	0.117453	0.166831	0.704021	0.48142	0.783223	KCl_1h
chr1:74858455-74858700	36.7928	-0.421168	0.286395	-1.47058	0.141404	0.468532	KCl_1h
chr1:75124592-75125363	109.27	0.0220904	0.168277	0.131274	0.895559	0.964962	KCl_1h
chr1:75141421-75141789	18.8957	0.0995694	0.409317	0.243257	0.807806	0.942423	KCl_1h
chr1:75142381-75143355	128.037	0.069903	0.161858	0.431879	0.66583	0.884451	KCl_1h
chr1:75168320-75169285	159.233	0.388592	0.16815	2.31098	0.0208339	0.187763	KCl_1h
chr1:75179601-75180600	119.272	-0.0489319	0.164155	-0.298084	0.765639	0.926534	KCl_1h
chr1:75191493-75192366	269.934	0.0706424	0.142435	0.495962	0.619921	0.862469	KCl_1h
chr1:75210573-75211082	47.7493	-0.242313	0.23702	-1.02233	0.306623	0.656439	KCl_1h
chr1:75219218-75219808	39.3403	0.394503	0.300383	1.31334	0.18907	0.534412	KCl_1h
chr1:75234706-75234877	29.6831	0.256985	0.32092	0.800777	0.423261	0.746167	KCl_1h
chr1:75236203-75237119	68.5826	0.625995	0.232715	2.68996	0.007146	0.107372	KCl_1h
chr1:75244981-75245137	19.8915	-0.288214	0.371132	-0.77658	0.437407	0.75511	KCl_1h
chr1:75264100-75264367	24.4428	1.21607	0.342257	3.5531	0.000380723	0.0192241	KCl_1h
chr1:75283046-75283357	27.8582	0.852768	0.40067	2.12836	0.0333077	0.235714	KCl_1h
chr1:75289465-75289663	29.7121	-0.356463	0.305582	-1.16651	0.24341	0.595608	KCl_1h
chr1:75317070-75318107	840.069	0.33711	0.0743694	4.53291	5.81763e-06	0.00132819	KCl_1h
chr1:75342874-75343104	17.9189	-0.0334865	0.41785	-0.08014	0.936126	0.980129	KCl_1h
chr1:75365615-75366046	23.7487	0.263962	0.422721	0.624437	0.532341	0.813527	KCl_1h
chr1:75381997-75382263	13.1963	0.680427	0.46592	1.46039	0.144182	0.472907	KCl_1h
chr1:75399897-75400150	16.6688	0.0572398	0.395182	0.144844	0.884834	0.961033	KCl_1h
chr1:75435841-75436277	52.542	0.192083	0.247119	0.777289	0.436988	0.7548	KCl_1h
chr1:75443332-75443878	40.3685	-0.104228	0.288705	-0.36102	0.718084	0.908207	KCl_1h
chr1:75445390-75445585	16.0557	-0.566819	0.438397	-1.29293	0.196034	0.54363	KCl_1h
chr1:75450463-75450669	16.2498	0.610922	0.436951	1.39815	0.162069	0.497935	KCl_1h
chr1:75467642-75467896	28.6636	0.282853	0.341097	0.829245	0.406966	0.735058	KCl_1h
chr1:75478877-75479847	254.822	0.326778	0.118612	2.75502	0.00586888	0.0961083	KCl_1h
chr1:75487513-75488131	36.4809	0.323828	0.28318	1.14354	0.252813	0.605621	KCl_1h
chr1:75505314-75506603	83.3488	0.118837	0.176067	0.674957	0.499703	0.794385	KCl_1h
chr1:75521268-75522008	80.2934	-0.0413055	0.183166	-0.225509	0.821584	0.947754	KCl_1h
chr1:75546223-75546881	53.6021	0.0829229	0.247083	0.335607	0.737167	0.914607	KCl_1h
chr1:75559405-75559824	68.1006	-0.121053	0.219663	-0.551087	0.581574	0.842694	KCl_1h
chr1:75561733-75562279	36.6707	0.568158	0.287739	1.97456	0.0483177	0.282954	KCl_1h
chr1:75653770-75654016	21.5563	0.178616	0.382452	0.467027	0.640481	0.872861	KCl_1h
chr1:75704777-75705168	30.0583	0.751458	0.327269	2.29615	0.0216676	0.191656	KCl_1h
chr1:75797761-75798059	18.6562	1.25151	0.42158	2.96862	0.00299143	0.0664424	KCl_1h
chr1:75798775-75799009	19.6892	-0.0418957	0.404786	-0.103501	0.917565	0.973161	KCl_1h
chr1:75812363-75812956	43.0072	0.153909	0.249434	0.617036	0.537211	0.816292	KCl_1h
chr1:75877397-75877538	9.52369	0.094727	0.525736	0.18018	0.857011	0.955295	KCl_1h
chr1:75925860-75926167	25.8276	0.269959	0.365278	0.739051	0.459876	0.769728	KCl_1h
chr1:76039123-76039302	16.467	0.0562566	0.431438	0.130393	0.896255	0.965099	KCl_1h
chr1:76149012-76149294	17.6755	0.479228	0.38312	1.25085	0.210988	0.561093	KCl_1h
chr1:76156358-76156574	11.1231	1.14347	0.518497	2.20535	0.0274296	0.21544	KCl_1h
chr1:76430228-76430637	14.4052	0.542809	0.421014	1.28929	0.197298	0.545178	KCl_1h
chr1:76433549-76433775	15.5922	0.560723	0.472654	1.18633	0.235492	0.587205	KCl_1h
chr1:76489679-76490236	33.9454	0.736675	0.344664	2.13737	0.032568	0.233348	KCl_1h
chr1:76490757-76491495	54.8371	0.80255	0.252061	3.18395	0.00145279	0.0434609	KCl_1h
chr1:76505221-76505436	14.5097	0.0895571	0.514744	0.173984	0.861878	0.955295	KCl_1h
chr1:76570451-76570733	1.00654	-0.254893	1.52837	-0.166774	0.867548	0.955295	KCl_1h
chr1:76575466-76575784	33.1132	0.0934197	0.271087	0.344612	0.730386	0.912819	KCl_1h
chr1:76637312-76637726	34.1158	0.381294	0.30907	1.23368	0.217322	0.567142	KCl_1h
chr1:76705588-76705836	21.1218	0.233041	0.375357	0.620852	0.534697	0.815023	KCl_1h
chr1:76724579-76724817	20.5195	0.521234	0.432339	1.20561	0.227967	0.579576	KCl_1h
chr1:76806574-76806796	7.66728	1.27249	0.595964	2.13517	0.0327469	0.233917	KCl_1h
chr1:76942736-76943117	43.6257	0.111403	0.300964	0.370153	0.711268	0.905608	KCl_1h
chr1:77259591-77260063	22.4493	0.520402	0.360915	1.44189	0.149332	0.480237	KCl_1h
chr1:77410078-77410875	52.4899	0.594168	0.280471	2.11846	0.0341357	0.23867	KCl_1h
chr1:77427063-77427259	16.0595	-0.246078	0.537577	-0.457755	0.647129	0.876126	KCl_1h
chr1:77496764-77497324	105.362	-0.300145	0.205478	-1.46072	0.144093	0.472801	KCl_1h
chr1:77506089-77506572	27.0018	0.270761	0.414351	0.653457	0.513462	0.802484	KCl_1h
chr1:77513618-77513818	19.3186	0.377589	0.503364	0.750131	0.453176	0.765403	KCl_1h
chr1:77514873-77515457	89.6544	0.231707	0.187173	1.23793	0.215743	0.565672	KCl_1h
chr1:77516136-77516533	42.1616	0.0025043	0.305568	0.00819556	0.993461	0.99776	KCl_1h
chr1:77532144-77532741	39.1403	0.506944	0.272217	1.86228	0.0625638	0.320901	KCl_1h
chr1:77545665-77546019	24.6419	0.647908	0.34643	1.87024	0.0614501	0.317994	KCl_1h
chr1:77629799-77630315	39.1422	0.481977	0.34383	1.40179	0.160978	0.496644	KCl_1h
chr1:77823781-77824039	18.7443	0.281717	0.427133	0.659554	0.50954	0.799526	KCl_1h
chr1:77824228-77824806	28.2118	0.60091	0.339169	1.77171	0.0764421	0.352649	KCl_1h
chr1:77972320-77972595	21.5275	-0.288373	0.396802	-0.726744	0.467383	0.774196	KCl_1h
chr1:77978694-77979001	25.3296	-0.814956	0.37675	-2.16312	0.030532	0.225617	KCl_1h
chr1:78189549-78189744	13.9505	0.2726	0.459168	0.593683	0.552724	0.825278	KCl_1h
chr1:78217011-78217608	34.7614	0.148414	0.302402	0.490785	0.623578	0.864563	KCl_1h
chr1:78232150-78232330	10.5856	0.0330883	0.51882	0.0637761	0.949149	0.984479	KCl_1h
chr1:78371541-78372057	27.7006	0.884821	0.337759	2.61969	0.0088011	0.12025	KCl_1h
chr1:78425872-78426419	41.9593	0.415238	0.259572	1.5997	0.109664	0.416925	KCl_1h
chr1:78488423-78489576	136.576	0.010332	0.158167	0.0653237	0.947916	0.983958	KCl_1h
chr1:78537397-78538019	81.96	0.312212	0.219616	1.42162	0.155135	0.488724	KCl_1h
chr1:78585210-78585363	14.0107	1.16277	0.527165	2.2057	0.0274047	0.21535	KCl_1h
chr1:78593804-78594160	36.384	-0.429295	0.324429	-1.32323	0.185758	0.530018	KCl_1h
chr1:78649468-78649635	18.3636	0.0527936	0.435768	0.121151	0.903572	0.967891	KCl_1h
chr1:78657502-78658436	295.525	-0.228969	0.114295	-2.00331	0.0451439	0.274093	KCl_1h
chr1:78724566-78724900	41.2677	-0.619515	0.290315	-2.13394	0.0328474	0.234321	KCl_1h
chr1:78745248-78745844	66.3534	-0.124491	0.28384	-0.438596	0.660955	0.882595	KCl_1h
chr1:78760890-78761588	82.6644	0.19152	0.20271	0.944798	0.344762	0.688048	KCl_1h
chr1:78819547-78819927	23.7943	-0.302591	0.368487	-0.821172	0.411548	0.738353	KCl_1h
chr1:78838454-78838852	21.9652	0.596768	0.361608	1.65032	0.0988777	0.396537	KCl_1h
chr1:78852388-78852722	37.1863	-0.198703	0.275918	-0.720152	0.471432	0.776549	KCl_1h
chr1:78895283-78895456	13.7972	0.0350161	0.555201	0.0630692	0.949711	0.984742	KCl_1h
chr1:78980127-78980307	21.0772	-0.138665	0.420079	-0.330092	0.741331	0.916326	KCl_1h
chr1:79212480-79212872	43.1091	-0.0686137	0.251676	-0.272628	0.785139	0.934781	KCl_1h
chr1:79228492-79228816	16.6213	0.0652825	0.475537	0.137282	0.890808	0.963348	KCl_1h
chr1:79312146-79312512	19.4081	1.29085	0.467222	2.76283	0.00573033	0.0946552	KCl_1h
chr1:79335688-79336029	31.0459	-0.273084	0.320015	-0.853349	0.393466	0.7248	KCl_1h
chr1:79374942-79375173	14.1923	0.128082	0.491632	0.260525	0.794459	0.937511	KCl_1h
chr1:79439804-79440334	80.5043	0.150828	0.207011	0.728601	0.466246	0.773473	KCl_1h
chr1:79450212-79450893	52.6174	0.847671	0.387901	2.18528	0.0288685	0.220929	KCl_1h
chr1:79452421-79452654	11.6928	0.106101	0.606514	0.174935	0.861131	0.955295	KCl_1h
chr1:79581171-79581792	72.9867	1.11972	0.210301	5.32436	1.01307e-07	7.16768e-05	KCl_1h
chr1:79598913-79599190	33.7561	-0.267501	0.30837	-0.867467	0.385686	0.718731	KCl_1h
chr1:79657430-79657743	12.7658	0.438927	0.783119	0.560486	0.575148	0.839652	KCl_1h
chr1:79671644-79672270	34.3057	0.466313	0.344541	1.35343	0.175917	0.517372	KCl_1h
chr1:79697371-79697792	41.6704	-0.902468	0.285112	-3.16531	0.00154919	0.0451936	KCl_1h
chr1:79710601-79711423	66.3103	-0.0738066	0.209501	-0.352297	0.724616	0.910487	KCl_1h
chr1:79761316-79762158	157.507	-0.392987	0.14558	-2.69946	0.00694522	0.105552	KCl_1h
chr1:79775911-79776451	101.232	0.00864753	0.206233	0.0419309	0.966554	0.990783	KCl_1h
chr1:79806918-79807193	18.7495	-0.322219	0.465906	-0.691597	0.489191	0.788179	KCl_1h
chr1:79832670-79833197	71.9187	-0.06101	0.217129	-0.280985	0.778722	0.931899	KCl_1h
chr1:79858246-79858962	40.3608	0.126465	0.279305	0.452783	0.650705	0.877711	KCl_1h
chr1:79861300-79862021	60.7291	0.351106	0.254878	1.37754	0.168344	0.506805	KCl_1h
chr1:79956220-79956407	18.603	0.305382	0.396018	0.771133	0.440628	0.757212	KCl_1h
chr1:80008990-80009243	23.2261	0.438063	0.352636	1.24225	0.214143	0.56431	KCl_1h
chr1:80033048-80033737	69.8016	0.1868	0.197183	0.947341	0.343465	0.686938	KCl_1h
chr1:80123191-80123414	18.3147	-0.956508	0.483451	-1.9785	0.0478726	0.281888	KCl_1h
chr1:80181153-80181466	15.421	-1.22852	0.519428	-2.36514	0.0180232	0.174691	KCl_1h
chr1:80221158-80221397	19.3258	-0.609047	0.397761	-1.53119	0.125723	0.443552	KCl_1h
chr1:80237402-80237730	24.4753	0.310593	0.376552	0.824834	0.409466	0.736719	KCl_1h
chr1:80339925-80341341	430.463	-0.232456	0.0977944	-2.37698	0.0174549	0.171792	KCl_1h
chr1:80359970-80360424	26.7447	0.165223	0.324117	0.509762	0.610218	0.857467	KCl_1h
chr1:80390347-80390910	55.1461	0.252459	0.245152	1.0298	0.303102	0.653211	KCl_1h
chr1:80408630-80408945	24.5074	0.0726553	0.418984	0.173408	0.86233	0.955295	KCl_1h
chr1:80606167-80606478	29.3365	-0.151903	0.42391	-0.358337	0.720091	0.908616	KCl_1h
chr1:80630381-80630820	27.4961	0.426053	0.355479	1.19853	0.23071	0.582031	KCl_1h
chr1:80637184-80637633	44.3277	-0.273029	0.29915	-0.912684	0.361409	0.700426	KCl_1h
chr1:80654176-80654565	33.4663	-0.115308	0.33552	-0.343669	0.731095	0.912998	KCl_1h
chr1:80710600-80711082	31.7724	0.416286	0.33617	1.23832	0.215597	0.565618	KCl_1h
chr1:80720194-80720368	13.7031	-0.085359	0.484515	-0.176174	0.860157	0.955295	KCl_1h
chr1:80723451-80723664	5.92691	0.0637961	0.916516	0.0696071	0.944506	0.983094	KCl_1h
chr1:80756987-80757565	48.9181	0.0163955	0.263302	0.0622689	0.950349	0.984983	KCl_1h
chr1:80758069-80758841	70.0678	0.245147	0.253176	0.968285	0.332902	0.678985	KCl_1h
chr1:80854206-80854786	78.2716	-0.044547	0.215677	-0.206545	0.836365	0.952859	KCl_1h
chr1:80855194-80855704	26.8744	1.44969	0.408	3.55316	0.000380628	0.0192241	KCl_1h
chr1:80963958-80964120	15.5494	-0.247566	0.464181	-0.533339	0.593799	0.848461	KCl_1h
chr1:81018910-81019219	19.4966	-0.0410821	0.350846	-0.117094	0.906785	0.969082	KCl_1h
chr1:81076294-81076563	24.8421	0.563652	0.316428	1.7813	0.074864	0.348775	KCl_1h
chr1:81076853-81077560	68.9568	0.0440696	0.20879	0.211071	0.832832	0.951541	KCl_1h
chr1:81266378-81266932	31.1319	0.554457	0.372683	1.48774	0.136819	0.46149	KCl_1h
chr1:81287139-81287463	34.9283	-0.429601	0.350574	-1.22542	0.220416	0.570812	KCl_1h
chr1:81301828-81301973	16.1211	-0.280473	0.447123	-0.627285	0.530473	0.812548	KCl_1h
chr1:81310189-81310371	20.5404	-0.152608	0.408782	-0.373325	0.708907	0.904303	KCl_1h
chr1:81316711-81317085	27.1928	-0.354976	0.338516	-1.04862	0.294351	0.645248	KCl_1h
chr1:81334683-81334873	6.84452	0.587734	0.722283	0.813718	0.415807	0.741282	KCl_1h
chr1:81516523-81516974	26.8182	-0.0743592	0.341731	-0.217596	0.827744	0.950031	KCl_1h
chr1:81523035-81523241	20.8396	0.0308025	0.457922	0.0672658	0.94637	0.983674	KCl_1h
chr1:81577697-81577962	19.3997	0.89047	0.379398	2.34706	0.0189222	0.178907	KCl_1h
chr1:81593409-81594386	131.715	0.271905	0.161939	1.67906	0.0931401	0.38572	KCl_1h
chr1:81653020-81653511	40.7393	0.359956	0.300917	1.1962	0.23162	0.583012	KCl_1h
chr1:81744682-81744951	21.67	0.395643	0.328741	1.20351	0.228779	0.580575	KCl_1h
chr1:81967563-81968137	30.6602	0.74021	0.324067	2.28412	0.0223642	0.194883	KCl_1h
chr1:82150601-82151195	71.0529	0.415111	0.204407	2.03081	0.0422744	0.265825	KCl_1h
chr1:82157017-82157260	18.6623	0.108507	0.439026	0.247153	0.80479	0.941703	KCl_1h
chr1:82189678-82189928	28.2605	0.846366	0.361612	2.34054	0.0192559	0.180955	KCl_1h
chr1:82200010-82200323	18.8758	0.247537	0.450289	0.54973	0.582505	0.843071	KCl_1h
chr1:82243307-82243719	49.6586	0.433648	0.281059	1.5429	0.122854	0.43881	KCl_1h
chr1:82283030-82283678	245.414	-0.149765	0.113594	-1.31842	0.187363	0.531867	KCl_1h
chr1:82290167-82290326	32.8872	-1.07043	0.329679	-3.24687	0.0011668	0.0378559	KCl_1h
chr1:82290726-82291873	271.947	0.0384231	0.110536	0.347606	0.728136	0.911927	KCl_1h
chr1:82292874-82293119	65.5369	0.62755	0.224609	2.79397	0.00520654	0.0899613	KCl_1h
chr1:82316229-82317023	293.046	-0.190585	0.107707	-1.76948	0.0768136	0.353317	KCl_1h
chr1:82329669-82329990	18.567	0.134701	0.40539	0.332276	0.739681	0.91581	KCl_1h
chr1:82362181-82362496	23.7862	-0.0632465	0.456204	-0.138637	0.889737	0.962937	KCl_1h
chr1:82385738-82386224	47.6187	-0.0721631	0.249743	-0.288949	0.77262	0.929476	KCl_1h
chr1:82433272-82433790	48.7976	-0.620741	0.260645	-2.38155	0.0172398	0.170588	KCl_1h
chr1:82451813-82452588	72.6151	0.296381	0.199513	1.48552	0.137406	0.462574	KCl_1h
chr1:82476506-82477136	55.4709	0.289993	0.236882	1.22421	0.220874	0.571215	KCl_1h
chr1:82527796-82528041	10.1386	0.100823	0.605037	0.166639	0.867654	0.955315	KCl_1h
chr1:82536515-82536951	23.8212	1.52367	0.403189	3.77906	0.000157422	0.0114981	KCl_1h
chr1:82554441-82554606	16.9714	-1.13202	0.469186	-2.41272	0.0158338	0.163759	KCl_1h
chr1:82634505-82634911	42.0546	0.36093	0.296381	1.21779	0.223303	0.574161	KCl_1h
chr1:82641646-82641942	22.3409	-0.114822	0.383669	-0.299275	0.76473	0.926113	KCl_1h
chr1:82663556-82663796	21.681	1.27443	0.363254	3.50837	0.000450858	0.0213002	KCl_1h
chr1:82724713-82725376	163.597	-0.106224	0.140745	-0.754729	0.450412	0.763324	KCl_1h
chr1:82787283-82787770	64.9536	0.0829226	0.217768	0.380785	0.703363	0.901646	KCl_1h
chr1:82791201-82791417	19.2997	-0.351494	0.431869	-0.813891	0.415707	0.741195	KCl_1h
chr1:82793934-82794284	24.9946	-0.604739	0.338393	-1.78709	0.073923	0.346315	KCl_1h
chr1:82802659-82803007	22.9171	-1.00519	0.375338	-2.6781	0.00740408	0.109548	KCl_1h
chr1:82839065-82840134	160.828	-0.110841	0.132318	-0.837692	0.402204	0.731216	KCl_1h
chr1:82918583-82918776	13.4469	0.364695	0.522678	0.697744	0.485338	0.785883	KCl_1h
chr1:82987851-82988059	19.9445	-0.614882	0.402274	-1.52852	0.126385	0.444829	KCl_1h
chr1:83031262-83031384	1.83894	-1.40251	1.37761	-1.01807	0.308643	0.658076	KCl_1h
chr1:83038060-83038314	35.6886	0.0352181	0.268163	0.131331	0.895514	0.964956	KCl_1h
chr1:83075867-83076601	69.4546	0.103165	0.227406	0.453659	0.650074	0.877248	KCl_1h
chr1:83101968-83102155	12.4558	-0.41371	0.617312	-0.67018	0.502743	0.796099	KCl_1h
chr1:83111760-83112000	7.98338	-0.0161338	0.74365	-0.0216955	0.982691	0.99508	KCl_1h
chr1:83159498-83159966	97.5283	-0.0398471	0.184733	-0.215701	0.829221	0.95056	KCl_1h
chr1:83181528-83181712	18.4173	-0.387572	0.405405	-0.95601	0.339067	0.682808	KCl_1h
chr1:83218327-83218493	13.7148	-0.0448012	0.505224	-0.0886759	0.92934	0.977652	KCl_1h
chr1:83277078-83277510	49.6483	0.0472294	0.238312	0.198183	0.842902	0.955295	KCl_1h
chr1:83297333-83297844	32.592	-0.121755	0.287735	-0.423148	0.672187	0.88763	KCl_1h
chr1:83345652-83345923	20.1494	0.474438	0.35043	1.35387	0.175777	0.517276	KCl_1h
chr1:83407923-83408500	49.881	-0.210053	0.254823	-0.82431	0.409763	0.73687	KCl_1h
chr1:83631635-83632196	60.5119	0.163238	0.210481	0.775546	0.438017	0.755422	KCl_1h
chr1:83636141-83636365	18.2274	0.775885	0.474171	1.6363	0.101777	0.401773	KCl_1h
chr1:83662286-83662608	31.0256	0.582616	0.317219	1.83664	0.0662635	0.329935	KCl_1h
chr1:83723177-83723551	20.2492	-0.0136548	0.378991	-0.0360293	0.971259	0.99193	KCl_1h
chr1:83727277-83727539	15.8114	0.0828193	0.531013	0.155965	0.876061	0.958472	KCl_1h
chr1:83736529-83736699	17.3184	-0.430712	0.487623	-0.883288	0.377081	0.711946	KCl_1h
chr1:83745977-83746315	22.4033	-0.0578992	0.400263	-0.144653	0.884985	0.961046	KCl_1h
chr1:83859869-83860241	18.0778	0.475176	0.37703	1.26031	0.207556	0.557232	KCl_1h
chr1:83882531-83882828	16.7551	0.37052	0.531116	0.697626	0.485411	0.785883	KCl_1h
chr1:83907081-83907369	16.325	1.44406	0.423193	3.41229	0.000644185	0.0262211	KCl_1h
chr1:84022373-84022625	17.067	-0.286747	0.432924	-0.66235	0.507747	0.798735	KCl_1h
chr1:84028434-84028784	20.7495	-0.0204975	0.480292	-0.0426773	0.965959	0.990431	KCl_1h
chr1:84086440-84086780	20.8836	0.389308	0.363594	1.07072	0.284294	0.636553	KCl_1h
chr1:84087294-84087671	17.0859	1.06387	0.401198	2.65173	0.00800807	0.114087	KCl_1h
chr1:84155270-84155813	50.409	-0.454786	0.244982	-1.85641	0.0633957	0.32294	KCl_1h
chr1:84176999-84177426	49.6969	-0.38797	0.27937	-1.38873	0.164913	0.502003	KCl_1h
chr1:84177801-84178109	14.4944	2.83542	0.667052	4.25068	2.13127e-05	0.00320915	KCl_1h
chr1:84222152-84222464	23.6193	-0.0786592	0.372249	-0.211308	0.832647	0.951522	KCl_1h
chr1:84249771-84250246	42.9173	0.553891	0.281937	1.96459	0.0494618	0.286624	KCl_1h
chr1:84284348-84284868	65.6957	-0.188834	0.21626	-0.873181	0.382565	0.716378	KCl_1h
chr1:84286629-84287202	46.5278	0.706783	0.272701	2.59179	0.00954776	0.125817	KCl_1h
chr1:84321391-84321618	15.0748	0.505037	0.477402	1.05789	0.290108	0.641624	KCl_1h
chr1:84386589-84387215	34.9323	-0.97739	0.350978	-2.78476	0.00535675	0.0912975	KCl_1h
chr1:84427774-84428038	13.3178	-0.138737	0.509578	-0.272259	0.785423	0.934852	KCl_1h
chr1:84443729-84443998	27.0878	0.0562939	0.327898	0.171681	0.863688	0.955295	KCl_1h
chr1:84464198-84464482	16.3685	0.510173	0.523195	0.975111	0.329505	0.676214	KCl_1h
chr1:84491833-84492035	11.6531	0.835067	0.46761	1.78582	0.0741285	0.346786	KCl_1h
chr1:84522867-84523190	20.1184	-0.26294	0.401607	-0.65472	0.512648	0.801893	KCl_1h
chr1:84536046-84536465	27.2548	-0.134646	0.357213	-0.376934	0.706222	0.903094	KCl_1h
chr1:84549699-84549843	12.3935	-0.0515175	0.501851	-0.102655	0.918237	0.973489	KCl_1h
chr1:84585386-84585790	52.4231	0.769773	0.253582	3.03559	0.00240063	0.0588866	KCl_1h
chr1:84598513-84599027	21.3522	0.435601	0.440171	0.989617	0.322361	0.670101	KCl_1h
chr1:84613153-84613369	12.0687	0.498332	0.491931	1.01301	0.311054	0.660198	KCl_1h
chr1:84619146-84619401	23.8693	-0.279121	0.365985	-0.762655	0.445669	0.760599	KCl_1h
chr1:84621303-84621716	47.2492	-0.113843	0.265896	-0.428147	0.668544	0.885892	KCl_1h
chr1:84695400-84696335	114.988	-0.0595489	0.180001	-0.330826	0.740776	0.916326	KCl_1h
chr1:84697161-84697490	23.7663	-0.322564	0.439704	-0.733595	0.463196	0.771509	KCl_1h
chr1:84710024-84710765	75.7753	0.44146	0.218584	2.01964	0.0434212	0.268865	KCl_1h
chr1:84838656-84839043	56.4138	0.040736	0.271051	0.150289	0.880536	0.959913	KCl_1h
chr1:84839220-84840334	210.54	-0.204032	0.121378	-1.68097	0.0927693	0.38503	KCl_1h
chr1:84881422-84881885	44.409	-0.093661	0.408444	-0.229312	0.818626	0.946518	KCl_1h
chr1:84934192-84935369	172.206	-0.256413	0.137994	-1.85815	0.0631481	0.322415	KCl_1h
chr1:84935770-84936031	29.3061	-0.363601	0.329727	-1.10273	0.270144	0.622505	KCl_1h
chr1:84962665-84963132	2.19312	-0.996984	1.13014	-0.882178	0.377681	0.712491	KCl_1h
chr1:84975900-84976107	1.84152	1.8347	1.00033	1.8341	0.0666394	0.330784	KCl_1h
chr1:84984535-84984707	1.00654	-0.254893	1.52837	-0.166774	0.867548	0.955295	KCl_1h
chr1:84993745-84994138	7.62905	-0.434605	0.71837	-0.604987	0.545187	0.820827	KCl_1h
chr1:84994144-84994561	11.6808	-0.539185	0.49536	-1.08847	0.276387	0.629066	KCl_1h
chr1:84995041-84995178	2.00144	-1.28021	1.38954	-0.921323	0.356882	0.697886	KCl_1h
chr1:85009499-85009682	3.26069	-0.809843	0.982238	-0.824487	0.409663	0.736771	KCl_1h
chr1:85009936-85010283	1.17021	0.320584	1.37638	0.232918	0.815825	0.945307	KCl_1h
chr1:85027576-85027750	1.15127	0.321448	1.37958	0.233005	0.815758	0.945307	KCl_1h
chr1:85031676-85031875	1.04398	-0.263899	1.52109	-0.173493	0.862264	0.955295	KCl_1h
chr1:85045394-85045636	1.45892	-0.755537	1.4549	-0.519304	0.603549	0.854027	KCl_1h
chr1:85064336-85064489	1.41381	-0.186366	1.32976	-0.14015	0.888542	0.962618	KCl_1h
chr1:85075047-85075304	6.34952	-0.544475	0.698986	-0.77895	0.436009	0.754152	KCl_1h
chr1:85080849-85081256	6.24649	-0.18742	0.685339	-0.273471	0.784491	0.934565	KCl_1h
chr1:85087390-85087653	8.28024	-0.377314	0.677785	-0.556688	0.577741	0.841192	KCl_1h
chr1:85090391-85091077	31.2849	0.0162299	0.352823	0.046	0.96331	0.989658	KCl_1h
chr1:85099093-85099354	4.38684	-0.188394	0.856403	-0.219983	0.825884	0.949216	KCl_1h
chr1:85102797-85102969	4.02125	0.0210174	0.858927	0.0244693	0.980478	0.994321	KCl_1h
chr1:85105294-85105615	8.52439	-0.222568	0.585293	-0.380267	0.703747	0.901784	KCl_1h
chr1:85111513-85111719	1.97757	-1.36559	1.22886	-1.11126	0.266457	0.619063	KCl_1h
chr1:85113136-85113448	2.3417	0.0911744	1.05091	0.0867578	0.930864	0.978363	KCl_1h
chr1:85114717-85115055	18.005	-0.487527	0.443129	-1.10019	0.271248	0.623411	KCl_1h
chr1:85147829-85148094	5.09984	-0.0706552	0.698567	-0.101143	0.919437	0.973684	KCl_1h
chr1:85162134-85162312	2.27207	-0.849885	1.14136	-0.744624	0.456499	0.767924	KCl_1h
chr1:85164365-85164576	1.33379	0.275984	1.24251	0.222118	0.824222	0.948704	KCl_1h
chr1:85165639-85165896	4.42818	-0.18088	0.827451	-0.218599	0.826963	0.949675	KCl_1h
chr1:85167053-85167322	2.01684	-1.41631	1.37144	-1.03272	0.301734	0.652107	KCl_1h
chr1:85179593-85180061	3.51774	0.0652879	0.80227	0.081379	0.935141	0.979666	KCl_1h
chr1:85181480-85181926	1.99753	-0.265602	1.18919	-0.223346	0.823266	0.948471	KCl_1h
chr1:85198344-85198836	4.49406	0.519559	0.86304	0.60201	0.547167	0.822034	KCl_1h
chr1:85211105-85211535	1.37693	-0.557613	1.4904	-0.374137	0.708302	0.904129	KCl_1h
chr1:85243846-85244056	1.35225	-0.18561	1.33586	-0.138944	0.889494	0.962891	KCl_1h
chr1:85245721-85245951	2.75189	-0.158187	1.04263	-0.15172	0.879408	0.959737	KCl_1h
chr1:85247595-85247868	2.46541	0.944247	0.999405	0.944809	0.344756	0.688048	KCl_1h
chr1:85250683-85250937	11.7538	0.00913297	0.520961	0.017531	0.986013	0.995944	KCl_1h
chr1:85254710-85255096	6.40432	0.356271	0.640572	0.556177	0.57809	0.84126	KCl_1h
chr1:85257065-85257192	4.90459	-0.709872	0.758372	-0.936047	0.349249	0.69155	KCl_1h
chr1:85269761-85270380	13.1849	0.098796	0.425289	0.232303	0.816302	0.945449	KCl_1h
chr1:85276959-85277135	11.4419	-0.305163	0.543171	-0.561818	0.57424	0.838973	KCl_1h
chr1:85280398-85280715	22.0372	-0.162424	0.374751	-0.433419	0.664711	0.884093	KCl_1h
chr1:85308839-85309087	3.39311	1.023	0.902489	1.13353	0.256992	0.609977	KCl_1h
chr1:85323297-85323526	14.5809	-0.346551	0.436032	-0.794783	0.42674	0.74821	KCl_1h
chr1:85325337-85325679	12.3994	-0.100955	0.491291	-0.205489	0.83719	0.953217	KCl_1h
chr1:85330516-85330788	4.32713	0.456378	0.841682	0.542222	0.587666	0.845748	KCl_1h
chr1:85339962-85340347	13.0772	-0.0511503	0.53029	-0.0964572	0.923157	0.974834	KCl_1h
chr1:85344882-85345160	10.2181	-0.884055	0.623161	-1.41866	0.155998	0.49004	KCl_1h
chr1:85346394-85346714	5.73538	0.191696	0.703489	0.272493	0.785243	0.934822	KCl_1h
chr1:85458710-85458937	1.17876	-0.523132	1.48125	-0.353169	0.723962	0.910363	KCl_1h
chr1:85479390-85479604	1.73494	1.01196	1.15301	0.877671	0.380122	0.714444	KCl_1h
chr1:85481416-85481753	4.97858	-0.205154	0.863393	-0.237614	0.812181	0.943775	KCl_1h
chr1:85493245-85493435	1.00654	-0.254893	1.52837	-0.166774	0.867548	0.955295	KCl_1h
chr1:85494987-85495236	7.93431	-0.364559	0.694436	-0.524971	0.599603	0.851799	KCl_1h
chr1:85499042-85499238	4.75993	-0.620761	0.833494	-0.744769	0.456411	0.76785	KCl_1h
chr1:85506382-85506663	1.89527	0.124166	1.08806	0.114117	0.909145	0.969981	KCl_1h
chr1:85522949-85523187	1.00654	-0.254893	1.52837	-0.166774	0.867548	0.955295	KCl_1h
chr1:85528671-85529029	11.189	-0.224259	0.544736	-0.411684	0.680571	0.891279	KCl_1h
chr1:85550485-85550850	1.4456	-0.142631	1.31176	-0.108733	0.913415	0.971323	KCl_1h
chr1:85551694-85551965	2.74191	0.467396	1.00519	0.464983	0.641943	0.873901	KCl_1h
chr1:85555340-85555593	2.28113	-0.648233	1.23152	-0.526366	0.598634	0.85122	KCl_1h
chr1:85563167-85563321	1.00654	-0.254893	1.52837	-0.166774	0.867548	0.955295	KCl_1h
chr1:85580211-85580516	3.10147	0.879775	0.968754	0.908151	0.363798	0.702151	KCl_1h
chr1:85585995-85586183	5.2105	0.0486225	0.781076	0.0622507	0.950363	0.984983	KCl_1h
chr1:85588747-85588951	13.1075	-0.476363	0.478196	-0.996168	0.319169	0.667296	KCl_1h
chr1:85591715-85592010	30.6174	-0.528384	0.336411	-1.57065	0.116264	0.428137	KCl_1h
chr1:85592263-85592454	27.306	0.498742	0.335743	1.48549	0.137415	0.462574	KCl_1h
chr1:85593038-85593339	42.4444	0.0251171	0.271039	0.0926696	0.926166	0.976216	KCl_1h
chr1:85598478-85598684	1.52389	-0.772039	1.44665	-0.533673	0.593568	0.848293	KCl_1h
chr1:85604265-85604597	6.4616	-0.367738	0.699546	-0.525681	0.59911	0.851529	KCl_1h
chr1:85604917-85605675	10.11	-0.411234	0.503727	-0.816383	0.414281	0.740186	KCl_1h
chr1:85614586-85614703	8.64083	0.164645	0.604994	0.272143	0.785512	0.934852	KCl_1h
chr1:85617491-85617810	4.3234	-0.0247362	0.805367	-0.0307142	0.975497	0.993426	KCl_1h
chr1:85621934-85622321	4.00169	0.336545	0.867623	0.387893	0.698095	0.899148	KCl_1h
chr1:85624437-85624687	11.7918	-0.277283	0.502792	-0.551486	0.581301	0.842613	KCl_1h
chr1:85624887-85625604	23.3637	-0.0554427	0.445567	-0.124432	0.900973	0.966943	KCl_1h
chr1:85627118-85627316	2.67196	0.931711	0.952744	0.977924	0.328112	0.675101	KCl_1h
chr1:85631241-85631442	2.62165	0.46552	0.998075	0.466418	0.640917	0.87305	KCl_1h
chr1:85651858-85652457	30.6037	-0.0808637	0.329409	-0.245481	0.806084	0.941907	KCl_1h
chr1:85703491-85703834	30.7042	-0.55803	0.333022	-1.67565	0.0938063	0.386796	KCl_1h
chr1:85716536-85716897	51.9407	-1.2493	0.273611	-4.56597	4.97193e-06	0.0012065	KCl_1h
chr1:85720409-85720579	14.6914	-0.686923	0.476187	-1.44255	0.149148	0.47979	KCl_1h
chr1:85736446-85736900	38.6083	-0.353365	0.305875	-1.15526	0.247984	0.600903	KCl_1h
chr1:85775354-85775478	10.7239	-0.511873	0.599868	-0.853309	0.393488	0.724818	KCl_1h
chr1:85793223-85794242	223.852	-0.389106	0.117734	-3.30495	0.000949921	0.0333988	KCl_1h
chr1:85815538-85815827	11.2958	-0.602766	0.731926	-0.823533	0.410205	0.737145	KCl_1h
chr1:85820365-85820659	10.3436	-0.418921	0.643701	-0.650801	0.515175	0.803712	KCl_1h
chr1:85853301-85853625	26.9402	-0.187265	0.34536	-0.54223	0.58766	0.845748	KCl_1h
chr1:85894225-85894978	139.614	-0.00147767	0.148064	-0.00997995	0.992037	0.997457	KCl_1h
chr1:85898965-85899495	47.2595	-0.389558	0.28379	-1.3727	0.169847	0.508623	KCl_1h
chr1:85902159-85902347	18.8147	0.208012	0.387231	0.537178	0.591145	0.847416	KCl_1h
chr1:85916790-85917563	105.287	-0.197944	0.183279	-1.08002	0.280135	0.632961	KCl_1h
chr1:85921842-85922056	18.6639	-1.44212	0.500169	-2.88326	0.00393583	0.0767102	KCl_1h
chr1:85922271-85922582	20.3742	-0.472414	0.377885	-1.25015	0.211244	0.561309	KCl_1h
chr1:85928191-85928778	120.617	-0.123548	0.156729	-0.78829	0.430527	0.750505	KCl_1h
chr1:85958422-85958656	16.5503	0.358603	0.46868	0.765134	0.444192	0.759535	KCl_1h
chr1:85969600-85969839	25.2238	-0.0863328	0.317834	-0.271629	0.785907	0.934881	KCl_1h
chr1:86007917-86008106	25.2517	-0.815993	0.375006	-2.17595	0.0295594	0.223163	KCl_1h
chr1:86018231-86018725	57.2514	-0.241577	0.240399	-1.0049	0.314946	0.663578	KCl_1h
chr1:86032155-86032863	101.048	-0.405056	0.18456	-2.19471	0.0281841	0.218291	KCl_1h
chr1:86045720-86046529	61.4439	-0.111719	0.226914	-0.49234	0.622479	0.864023	KCl_1h
chr1:86048302-86048531	19.089	0.563665	0.398968	1.41281	0.157713	0.492512	KCl_1h
chr1:86053175-86054040	107.115	-0.540555	0.211456	-2.55634	0.0105779	0.1331	KCl_1h
chr1:86059393-86059701	24.6685	-1.04492	0.349176	-2.99253	0.00276677	0.0637271	KCl_1h
chr1:86064118-86065057	145.84	-0.349658	0.157623	-2.21831	0.0265336	0.212602	KCl_1h
chr1:86154435-86155023	224.893	0.0319404	0.113541	0.281311	0.778472	0.931837	KCl_1h
chr1:86178815-86179235	51.397	-1.19793	0.314029	-3.81471	0.000136345	0.010563	KCl_1h
chr1:86214231-86214430	18.0543	-1.45944	0.43672	-3.34181	0.000832325	0.0306442	KCl_1h
chr1:86245482-86246058	32.2559	0.0248133	0.316412	0.0784208	0.937493	0.980732	KCl_1h
chr1:86303092-86303825	46.2632	0.00363572	0.243217	0.0149484	0.988073	0.996456	KCl_1h
chr1:86339357-86339741	33.7341	-0.925314	0.321124	-2.88149	0.00395805	0.0769389	KCl_1h
chr1:86358766-86359887	505.909	-0.0662613	0.0817485	-0.810551	0.417624	0.74265	KCl_1h
chr1:86434179-86435058	226.852	0.0601044	0.114768	0.523703	0.600485	0.852381	KCl_1h
chr1:86435523-86435741	34.8262	0.68755	0.293789	2.34028	0.0192692	0.180992	KCl_1h
chr1:86440018-86440799	69.8189	0.309936	0.226071	1.37097	0.170385	0.50952	KCl_1h
chr1:86442221-86442981	55.8961	-0.117454	0.275969	-0.425605	0.670396	0.886617	KCl_1h
chr1:86487160-86488036	416.067	-0.0486296	0.11165	-0.435554	0.66316	0.883111	KCl_1h
chr1:86503915-86504673	79.8864	-0.352227	0.327726	-1.07476	0.282482	0.635161	KCl_1h
chr1:86525197-86525760	182.107	-0.22385	0.147361	-1.51906	0.128747	0.448457	KCl_1h
chr1:86526101-86526957	494.508	-0.113324	0.0851118	-1.33147	0.183034	0.526051	KCl_1h
chr1:86528139-86528431	59.7173	0.0296305	0.229087	0.129342	0.897087	0.965543	KCl_1h
chr1:86532298-86532784	47.693	-0.654008	0.282532	-2.31481	0.0206234	0.186723	KCl_1h
chr1:86582215-86582944	289.947	-0.100665	0.111905	-0.899555	0.368357	0.70564	KCl_1h
chr1:86586984-86587357	33.6187	-0.0608523	0.360403	-0.168845	0.865919	0.955295	KCl_1h
chr1:86598636-86598754	14.8165	-0.977525	0.535221	-1.8264	0.0677905	0.333858	KCl_1h
chr1:86618418-86618746	23.164	-1.28893	0.421653	-3.05685	0.00223677	0.0562778	KCl_1h
chr1:86633800-86634049	14.9427	0.526164	0.444449	1.18386	0.236469	0.588128	KCl_1h
chr1:86669577-86669909	31.9079	0.317687	0.304179	1.04441	0.296295	0.647188	KCl_1h
chr1:86670183-86670908	152.132	0.327686	0.138945	2.35838	0.0183548	0.176192	KCl_1h
chr1:86703394-86704275	98.7086	-0.117206	0.178727	-0.655781	0.511965	0.801403	KCl_1h
chr1:87035676-87036052	27.7476	-0.408127	0.351447	-1.16128	0.245529	0.598177	KCl_1h
chr1:87042043-87042350	27.6677	-0.726859	0.343721	-2.11468	0.0344574	0.239904	KCl_1h
chr1:87142528-87142669	14.5374	-0.537848	0.504838	-1.06539	0.2867	0.638927	KCl_1h
chr1:87155842-87156271	25.857	-0.382778	0.364462	-1.05026	0.293601	0.644577	KCl_1h
chr1:87164893-87165105	12.0745	0.0749752	0.569808	0.13158	0.895317	0.964919	KCl_1h
chr1:87175813-87176255	63.5838	-0.775431	0.262684	-2.95195	0.00315772	0.0682746	KCl_1h
chr1:87186696-87187469	51.3972	0.0366323	0.301561	0.121475	0.903315	0.967845	KCl_1h
chr1:87213644-87214579	203.856	-0.200354	0.157991	-1.26813	0.204751	0.554198	KCl_1h
chr1:87246219-87246476	21.413	-0.437996	0.444683	-0.98496	0.324644	0.672109	KCl_1h
chr1:87273674-87273977	21.6497	-0.498753	0.482679	-1.0333	0.301463	0.651832	KCl_1h
chr1:87316692-87316974	15.2666	0.417389	0.408522	1.02171	0.30692	0.656654	KCl_1h
chr1:87326668-87327794	167.878	-0.301895	0.15911	-1.8974	0.0577749	0.308384	KCl_1h
chr1:87486435-87486667	11.0718	0.37024	0.555187	0.666874	0.504852	0.797035	KCl_1h
chr1:87510036-87510707	88.8552	-0.237697	0.19408	-1.22473	0.220675	0.571061	KCl_1h
chr1:87574428-87574649	17.4645	-0.36749	0.453548	-0.810255	0.417794	0.742817	KCl_1h
chr1:87607754-87608106	37.7189	0.0387676	0.275074	0.140935	0.887921	0.96239	KCl_1h
chr1:87709022-87709736	53.7406	0.430852	0.243232	1.77136	0.0765002	0.352649	KCl_1h
chr1:87729960-87730259	22.8512	0.445056	0.424487	1.04846	0.294428	0.645262	KCl_1h
chr1:87733292-87733533	17.6522	0.366006	0.402671	0.908945	0.363379	0.701875	KCl_1h
chr1:87740748-87740947	10.3047	1.20587	0.562282	2.14461	0.0319843	0.231425	KCl_1h
chr1:87755669-87756425	173.807	-0.00541972	0.150519	-0.036007	0.971277	0.99193	KCl_1h
chr1:87786344-87786612	23.5172	-0.802247	0.339509	-2.36296	0.0181294	0.175192	KCl_1h
chr1:87813148-87813467	24.0942	0.596482	0.409878	1.45527	0.145595	0.474811	KCl_1h
chr1:87848707-87849132	33.1065	0.687779	0.321467	2.1395	0.0323953	0.232594	KCl_1h
chr1:87852910-87853990	127.529	-0.0210532	0.163384	-0.128857	0.897471	0.965651	KCl_1h
chr1:87879841-87880051	16.5471	0.224158	0.406964	0.550806	0.581767	0.842726	KCl_1h
chr1:88007877-88008811	75.4068	0.0947157	0.176214	0.537504	0.590919	0.8473	KCl_1h
chr1:88103841-88103981	6.39634	0.0402952	0.660303	0.0610253	0.951339	0.985336	KCl_1h
chr1:88120638-88120792	1.00654	-0.254893	1.52837	-0.166774	0.867548	0.955295	KCl_1h
chr1:88144399-88144566	5.184	-1.35094	0.869225	-1.55419	0.120138	0.434769	KCl_1h
chr1:88205430-88206046	105.224	-0.114195	0.164837	-0.692772	0.488453	0.787546	KCl_1h
chr1:88277210-88277860	1291.79	-0.209257	0.0663207	-3.15523	0.00160371	0.0460971	KCl_1h
chr1:88320653-88320854	15.7844	0.32736	0.466426	0.701846	0.482775	0.783877	KCl_1h
chr1:88331077-88331668	1.29936	1.06134	1.26683	0.837794	0.402147	0.731193	KCl_1h
chr1:88345516-88345961	20.3368	1.43624	0.437532	3.28258	0.00102861	0.0352004	KCl_1h
[truncated: 350,355+ more rows]
