# Supplementary material for: Comparative chromatin accessibility upon BDNF stimulation delineates neuronal regulatory elements
Source: Mol Syst Biol. 2022 Aug 23;18(8):e10473. doi: 10.15252/msb.202110473 (PMC9396287; doi:10.15252/msb.202110473)
Supplement: Supplementary file 5 — Dataset EV4 [file MSB-18-e10473-s007.xlsx]

## Sheet: description
Dataset EV4
association_results	Desription of GWAS summary statistics and LSDC coefficients for mouse DA-peaks
metadata_hook	Summary statistics metadata based on Hook et al 2020
metadata_alkes	Metadata adapted from https://alkesgroup.broadinstitute.org/sumstats_formatted

## Sheet: association_results
Name	Coefficient	Coefficient_std_error	Coefficient_P_value	id	p.adj	peak.length	p.adj.thr	species	n.peaks	k	minus.log10.p.adj	coeff	coeff.abs	coeff.abs.log	k2	minus.log10.p.val
kcl_6h_all	1.52372e-08	2.44078e-09	2.14927e-10	Intelligence-2018	2.99473e-08	10000	0.2	mouse	500	10000_0.2	7.52364	1.52372e-08	1.52372e-08	-7.81709	kcl_6h_all_Intelligence-2018	9.66771
bdnf_6h_all	1.52372e-08	2.44078e-09	2.14927e-10	Intelligence-2018	2.99473e-08	10000	0.2	mouse	500	10000_0.2	7.52364	1.52372e-08	1.52372e-08	-7.81709	bdnf_6h_all_Intelligence-2018	9.66771
kcl_1h_all	1.52372e-08	2.44078e-09	2.14927e-10	Intelligence-2018	2.99473e-08	10000	0.2	mouse	500	10000_0.2	7.52364	1.52372e-08	1.52372e-08	-7.81709	kcl_1h_all_Intelligence-2018	9.66771
bdnf_1h_all	1.52372e-08	2.44078e-09	2.14927e-10	Intelligence-2018	2.99473e-08	10000	0.2	mouse	500	10000_0.2	7.52364	1.52372e-08	1.52372e-08	-7.81709	bdnf_1h_all_Intelligence-2018	9.66771
kcl_10h_all	1.52372e-08	2.44078e-09	2.14927e-10	Intelligence-2018	2.99473e-08	10000	0.2	mouse	500	10000_0.2	7.52364	1.52372e-08	1.52372e-08	-7.81709	kcl_10h_all_Intelligence-2018	9.66771
bdnf_10h_all	1.52372e-08	2.44078e-09	2.14927e-10	Intelligence-2018	2.99473e-08	10000	0.2	mouse	500	10000_0.2	7.52364	1.52372e-08	1.52372e-08	-7.81709	bdnf_10h_all_Intelligence-2018	9.66771
all_annotations	1.52372e-08	2.44078e-09	2.14927e-10	Intelligence-2018	2.99473e-08	10000	0.2	mouse	500	10000_0.2	7.52364	1.52372e-08	1.52372e-08	-7.81709	all_annotations_Intelligence-2018	9.66771
kcl_6h_all	2.11823e-08	3.344e-09	1.19133e-10	frq_Neurot-Nagel	2.99473e-08	10000	0.2	mouse	500	10000_0.2	7.52364	2.11823e-08	2.11823e-08	-7.67403	kcl_6h_all_frq_Neurot-Nagel	9.92397
bdnf_6h_all	2.11823e-08	3.344e-09	1.19133e-10	frq_Neurot-Nagel	2.99473e-08	10000	0.2	mouse	500	10000_0.2	7.52364	2.11823e-08	2.11823e-08	-7.67403	bdnf_6h_all_frq_Neurot-Nagel	9.92397
kcl_1h_all	2.11823e-08	3.344e-09	1.19133e-10	frq_Neurot-Nagel	2.99473e-08	10000	0.2	mouse	500	10000_0.2	7.52364	2.11823e-08	2.11823e-08	-7.67403	kcl_1h_all_frq_Neurot-Nagel	9.92397
bdnf_1h_all	2.11823e-08	3.344e-09	1.19133e-10	frq_Neurot-Nagel	2.99473e-08	10000	0.2	mouse	500	10000_0.2	7.52364	2.11823e-08	2.11823e-08	-7.67403	bdnf_1h_all_frq_Neurot-Nagel	9.92397
bdnf_10h_all	2.11823e-08	3.344e-09	1.19133e-10	frq_Neurot-Nagel	2.99473e-08	10000	0.2	mouse	500	10000_0.2	7.52364	2.11823e-08	2.11823e-08	-7.67403	bdnf_10h_all_frq_Neurot-Nagel	9.92397
kcl_10h_all	2.11823e-08	3.344e-09	1.19133e-10	frq_Neurot-Nagel	2.99473e-08	10000	0.2	mouse	500	10000_0.2	7.52364	2.11823e-08	2.11823e-08	-7.67403	kcl_10h_all_frq_Neurot-Nagel	9.92397
all_annotations	2.11823e-08	3.344e-09	1.19133e-10	frq_Neurot-Nagel	2.99473e-08	10000	0.2	mouse	500	10000_0.2	7.52364	2.11823e-08	2.11823e-08	-7.67403	all_annotations_frq_Neurot-Nagel	9.92397
kcl_6h_all	2.05586e-08	3.30662e-09	2.5272e-10	Neurot-Nagel	2.99473e-08	10000	0.2	mouse	500	10000_0.2	7.52364	2.05586e-08	2.05586e-08	-7.68701	kcl_6h_all_Neurot-Nagel	9.59736
bdnf_6h_all	2.05586e-08	3.30662e-09	2.5272e-10	Neurot-Nagel	2.99473e-08	10000	0.2	mouse	500	10000_0.2	7.52364	2.05586e-08	2.05586e-08	-7.68701	bdnf_6h_all_Neurot-Nagel	9.59736
kcl_1h_all	2.05586e-08	3.30662e-09	2.5272e-10	Neurot-Nagel	2.99473e-08	10000	0.2	mouse	500	10000_0.2	7.52364	2.05586e-08	2.05586e-08	-7.68701	kcl_1h_all_Neurot-Nagel	9.59736
bdnf_1h_all	2.05586e-08	3.30662e-09	2.5272e-10	Neurot-Nagel	2.99473e-08	10000	0.2	mouse	500	10000_0.2	7.52364	2.05586e-08	2.05586e-08	-7.68701	bdnf_1h_all_Neurot-Nagel	9.59736
bdnf_10h_all	2.05586e-08	3.30662e-09	2.5272e-10	Neurot-Nagel	2.99473e-08	10000	0.2	mouse	500	10000_0.2	7.52364	2.05586e-08	2.05586e-08	-7.68701	bdnf_10h_all_Neurot-Nagel	9.59736
kcl_10h_all	2.05586e-08	3.30662e-09	2.5272e-10	Neurot-Nagel	2.99473e-08	10000	0.2	mouse	500	10000_0.2	7.52364	2.05586e-08	2.05586e-08	-7.68701	kcl_10h_all_Neurot-Nagel	9.59736
all_annotations	2.05586e-08	3.30662e-09	2.5272e-10	Neurot-Nagel	2.99473e-08	10000	0.2	mouse	500	10000_0.2	7.52364	2.05586e-08	2.05586e-08	-7.68701	all_annotations_Neurot-Nagel	9.59736
bdnf_6h_all	5.85906e-08	1.0991e-08	4.88957e-08	munged_BDSCZvsCONT	4.3456e-06	10000	0.2	mouse	500	10000_0.2	5.36195	5.85906e-08	5.85906e-08	-7.23217	bdnf_6h_all_munged_BDSCZvsCONT	7.31073
kcl_6h_all	5.85906e-08	1.0991e-08	4.88957e-08	munged_BDSCZvsCONT	4.3456e-06	10000	0.2	mouse	500	10000_0.2	5.36195	5.85906e-08	5.85906e-08	-7.23217	kcl_6h_all_munged_BDSCZvsCONT	7.31073
bdnf_1h_all	5.85906e-08	1.0991e-08	4.88957e-08	munged_BDSCZvsCONT	4.3456e-06	10000	0.2	mouse	500	10000_0.2	5.36195	5.85906e-08	5.85906e-08	-7.23217	bdnf_1h_all_munged_BDSCZvsCONT	7.31073
kcl_10h_all	5.85906e-08	1.0991e-08	4.88957e-08	munged_BDSCZvsCONT	4.3456e-06	10000	0.2	mouse	500	10000_0.2	5.36195	5.85906e-08	5.85906e-08	-7.23217	kcl_10h_all_munged_BDSCZvsCONT	7.31073
bdnf_10h_all	5.85906e-08	1.0991e-08	4.88957e-08	munged_BDSCZvsCONT	4.3456e-06	10000	0.2	mouse	500	10000_0.2	5.36195	5.85906e-08	5.85906e-08	-7.23217	bdnf_10h_all_munged_BDSCZvsCONT	7.31073
kcl_1h_all	5.85906e-08	1.0991e-08	4.88957e-08	munged_BDSCZvsCONT	4.3456e-06	10000	0.2	mouse	500	10000_0.2	5.36195	5.85906e-08	5.85906e-08	-7.23217	kcl_1h_all_munged_BDSCZvsCONT	7.31073
all_annotations	5.85906e-08	1.0991e-08	4.88957e-08	munged_BDSCZvsCONT	4.3456e-06	10000	0.2	mouse	500	10000_0.2	5.36195	5.85906e-08	5.85906e-08	-7.23217	all_annotations_munged_BDSCZvsCONT	7.31073
all_annotations	1.67864e-08	3.26947e-09	1.41596e-07	PASS_Years_of_Education2	9.9884e-06	10000	0.2	mouse	500	10000_0.2	5.0005	1.67864e-08	1.67864e-08	-7.77504	all_annotations_PASS_Years_of_Education2	6.84895
bdnf_6h_all	1.67864e-08	3.26947e-09	1.41596e-07	PASS_Years_of_Education2	9.9884e-06	10000	0.2	mouse	500	10000_0.2	5.0005	1.67864e-08	1.67864e-08	-7.77504	bdnf_6h_all_PASS_Years_of_Education2	6.84895
kcl_6h_all	1.67864e-08	3.26947e-09	1.41596e-07	PASS_Years_of_Education2	9.9884e-06	10000	0.2	mouse	500	10000_0.2	5.0005	1.67864e-08	1.67864e-08	-7.77504	kcl_6h_all_PASS_Years_of_Education2	6.84895
bdnf_10h_all	1.67864e-08	3.26947e-09	1.41596e-07	PASS_Years_of_Education2	9.9884e-06	10000	0.2	mouse	500	10000_0.2	5.0005	1.67864e-08	1.67864e-08	-7.77504	bdnf_10h_all_PASS_Years_of_Education2	6.84895
kcl_10h_all	1.67864e-08	3.26947e-09	1.41596e-07	PASS_Years_of_Education2	9.9884e-06	10000	0.2	mouse	500	10000_0.2	5.0005	1.67864e-08	1.67864e-08	-7.77504	kcl_10h_all_PASS_Years_of_Education2	6.84895
bdnf_1h_all	1.67864e-08	3.26947e-09	1.41596e-07	PASS_Years_of_Education2	9.9884e-06	10000	0.2	mouse	500	10000_0.2	5.0005	1.67864e-08	1.67864e-08	-7.77504	bdnf_1h_all_PASS_Years_of_Education2	6.84895
kcl_1h_all	1.67864e-08	3.26947e-09	1.41596e-07	PASS_Years_of_Education2	9.9884e-06	10000	0.2	mouse	500	10000_0.2	5.0005	1.67864e-08	1.67864e-08	-7.77504	kcl_1h_all_PASS_Years_of_Education2	6.84895
kcl_1h_all	7.5424e-08	1.4785e-08	1.68581e-07	PASS_Schizophrenia	9.9884e-06	10000	0.2	mouse	500	10000_0.2	5.0005	7.5424e-08	7.5424e-08	-7.12249	kcl_1h_all_PASS_Schizophrenia	6.77319
kcl_6h_all	7.5424e-08	1.4785e-08	1.68581e-07	PASS_Schizophrenia	9.9884e-06	10000	0.2	mouse	500	10000_0.2	5.0005	7.5424e-08	7.5424e-08	-7.12249	kcl_6h_all_PASS_Schizophrenia	6.77319
kcl_10h_all	7.5424e-08	1.4785e-08	1.68581e-07	PASS_Schizophrenia	9.9884e-06	10000	0.2	mouse	500	10000_0.2	5.0005	7.5424e-08	7.5424e-08	-7.12249	kcl_10h_all_PASS_Schizophrenia	6.77319
bdnf_10h_all	7.5424e-08	1.4785e-08	1.68581e-07	PASS_Schizophrenia	9.9884e-06	10000	0.2	mouse	500	10000_0.2	5.0005	7.5424e-08	7.5424e-08	-7.12249	bdnf_10h_all_PASS_Schizophrenia	6.77319
bdnf_1h_all	7.5424e-08	1.4785e-08	1.68581e-07	PASS_Schizophrenia	9.9884e-06	10000	0.2	mouse	500	10000_0.2	5.0005	7.5424e-08	7.5424e-08	-7.12249	bdnf_1h_all_PASS_Schizophrenia	6.77319
all_annotations	7.5424e-08	1.4785e-08	1.68581e-07	PASS_Schizophrenia	9.9884e-06	10000	0.2	mouse	500	10000_0.2	5.0005	7.5424e-08	7.5424e-08	-7.12249	all_annotations_PASS_Schizophrenia	6.77319
bdnf_6h_all	7.5424e-08	1.4785e-08	1.68581e-07	PASS_Schizophrenia	9.9884e-06	10000	0.2	mouse	500	10000_0.2	5.0005	7.5424e-08	7.5424e-08	-7.12249	bdnf_6h_all_PASS_Schizophrenia	6.77319
bdnf_6h_all	7.70303e-08	1.54797e-08	3.24211e-07	munged_SZvsCONT	1.64653e-05	10000	0.2	mouse	500	10000_0.2	4.78343	7.70303e-08	7.70303e-08	-7.11334	bdnf_6h_all_munged_SZvsCONT	6.48917
kcl_6h_all	7.70303e-08	1.54797e-08	3.24211e-07	munged_SZvsCONT	1.64653e-05	10000	0.2	mouse	500	10000_0.2	4.78343	7.70303e-08	7.70303e-08	-7.11334	kcl_6h_all_munged_SZvsCONT	6.48917
all_annotations	7.70303e-08	1.54797e-08	3.24211e-07	munged_SZvsCONT	1.64653e-05	10000	0.2	mouse	500	10000_0.2	4.78343	7.70303e-08	7.70303e-08	-7.11334	all_annotations_munged_SZvsCONT	6.48917
bdnf_10h_all	7.70303e-08	1.54797e-08	3.24211e-07	munged_SZvsCONT	1.64653e-05	10000	0.2	mouse	500	10000_0.2	4.78343	7.70303e-08	7.70303e-08	-7.11334	bdnf_10h_all_munged_SZvsCONT	6.48917
kcl_10h_all	7.70303e-08	1.54797e-08	3.24211e-07	munged_SZvsCONT	1.64653e-05	10000	0.2	mouse	500	10000_0.2	4.78343	7.70303e-08	7.70303e-08	-7.11334	kcl_10h_all_munged_SZvsCONT	6.48917
bdnf_1h_all	7.70303e-08	1.54797e-08	3.24211e-07	munged_SZvsCONT	1.64653e-05	10000	0.2	mouse	500	10000_0.2	4.78343	7.70303e-08	7.70303e-08	-7.11334	bdnf_1h_all_munged_SZvsCONT	6.48917
kcl_1h_all	7.70303e-08	1.54797e-08	3.24211e-07	munged_SZvsCONT	1.64653e-05	10000	0.2	mouse	500	10000_0.2	4.78343	7.70303e-08	7.70303e-08	-7.11334	kcl_1h_all_munged_SZvsCONT	6.48917
bdnf_6h_all	8.28808e-08	1.88727e-08	5.62687e-06	munged_BDvsCONT	0.000250044	10000	0.2	mouse	500	10000_0.2	3.60198	8.28808e-08	8.28808e-08	-7.08155	bdnf_6h_all_munged_BDvsCONT	5.24973
kcl_6h_all	8.28808e-08	1.88727e-08	5.62687e-06	munged_BDvsCONT	0.000250044	10000	0.2	mouse	500	10000_0.2	3.60198	8.28808e-08	8.28808e-08	-7.08155	kcl_6h_all_munged_BDvsCONT	5.24973
all_annotations	8.28808e-08	1.88727e-08	5.62687e-06	munged_BDvsCONT	0.000250044	10000	0.2	mouse	500	10000_0.2	3.60198	8.28808e-08	8.28808e-08	-7.08155	all_annotations_munged_BDvsCONT	5.24973
bdnf_10h_all	8.28808e-08	1.88727e-08	5.62687e-06	munged_BDvsCONT	0.000250044	10000	0.2	mouse	500	10000_0.2	3.60198	8.28808e-08	8.28808e-08	-7.08155	bdnf_10h_all_munged_BDvsCONT	5.24973
kcl_10h_all	8.28808e-08	1.88727e-08	5.62687e-06	munged_BDvsCONT	0.000250044	10000	0.2	mouse	500	10000_0.2	3.60198	8.28808e-08	8.28808e-08	-7.08155	kcl_10h_all_munged_BDvsCONT	5.24973
bdnf_1h_all	8.28808e-08	1.88727e-08	5.62687e-06	munged_BDvsCONT	0.000250044	10000	0.2	mouse	500	10000_0.2	3.60198	8.28808e-08	8.28808e-08	-7.08155	bdnf_1h_all_munged_BDvsCONT	5.24973
kcl_1h_all	8.28808e-08	1.88727e-08	5.62687e-06	munged_BDvsCONT	0.000250044	10000	0.2	mouse	500	10000_0.2	3.60198	8.28808e-08	8.28808e-08	-7.08155	kcl_1h_all_munged_BDvsCONT	5.24973
bdnf_6h_all	5.73363e-08	1.36051e-08	1.25271e-05	ADHD_PGC	0.000484062	10000	0.2	mouse	500	10000_0.2	3.3151	5.73363e-08	5.73363e-08	-7.24157	bdnf_6h_all_ADHD_PGC	4.90215
kcl_6h_all	5.73363e-08	1.36051e-08	1.25271e-05	ADHD_PGC	0.000484062	10000	0.2	mouse	500	10000_0.2	3.3151	5.73363e-08	5.73363e-08	-7.24157	kcl_6h_all_ADHD_PGC	4.90215
all_annotations	5.73363e-08	1.36051e-08	1.25271e-05	ADHD_PGC	0.000484062	10000	0.2	mouse	500	10000_0.2	3.3151	5.73363e-08	5.73363e-08	-7.24157	all_annotations_ADHD_PGC	4.90215
bdnf_10h_all	5.73363e-08	1.36051e-08	1.25271e-05	ADHD_PGC	0.000484062	10000	0.2	mouse	500	10000_0.2	3.3151	5.73363e-08	5.73363e-08	-7.24157	bdnf_10h_all_ADHD_PGC	4.90215
kcl_10h_all	5.73363e-08	1.36051e-08	1.25271e-05	ADHD_PGC	0.000484062	10000	0.2	mouse	500	10000_0.2	3.3151	5.73363e-08	5.73363e-08	-7.24157	kcl_10h_all_ADHD_PGC	4.90215
bdnf_1h_all	5.73363e-08	1.36051e-08	1.25271e-05	ADHD_PGC	0.000484062	10000	0.2	mouse	500	10000_0.2	3.3151	5.73363e-08	5.73363e-08	-7.24157	bdnf_1h_all_ADHD_PGC	4.90215
kcl_1h_all	5.73363e-08	1.36051e-08	1.25271e-05	ADHD_PGC	0.000484062	10000	0.2	mouse	500	10000_0.2	3.3151	5.73363e-08	5.73363e-08	-7.24157	kcl_1h_all_ADHD_PGC	4.90215
bdnf_1h_gained	2.86641e-08	7.05303e-09	2.41108e-05	frq_Neurot-Nagel	0.000921654	10000	0.2	mouse	500	10000_0.2	3.03543	2.86641e-08	2.86641e-08	-7.54266	bdnf_1h_gained_frq_Neurot-Nagel	4.61779
bdnf_1h_gained	2.80437e-08	6.95437e-09	2.75895e-05	Neurot-Nagel	0.00104341	10000	0.2	mouse	500	10000_0.2	2.98154	2.80437e-08	2.80437e-08	-7.55216	bdnf_1h_gained_Neurot-Nagel	4.55926
kcl_6h_all	5.20624e-08	1.30745e-08	3.41706e-05	final.frq_SZ-CLOZUK	0.00115692	10000	0.2	mouse	500	10000_0.2	2.9367	5.20624e-08	5.20624e-08	-7.28348	kcl_6h_all_final.frq_SZ-CLOZUK	4.46635
bdnf_6h_all	5.20624e-08	1.30745e-08	3.41706e-05	final.frq_SZ-CLOZUK	0.00115692	10000	0.2	mouse	500	10000_0.2	2.9367	5.20624e-08	5.20624e-08	-7.28348	bdnf_6h_all_final.frq_SZ-CLOZUK	4.46635
kcl_1h_all	5.20624e-08	1.30745e-08	3.41706e-05	final.frq_SZ-CLOZUK	0.00115692	10000	0.2	mouse	500	10000_0.2	2.9367	5.20624e-08	5.20624e-08	-7.28348	kcl_1h_all_final.frq_SZ-CLOZUK	4.46635
bdnf_1h_all	5.20624e-08	1.30745e-08	3.41706e-05	final.frq_SZ-CLOZUK	0.00115692	10000	0.2	mouse	500	10000_0.2	2.9367	5.20624e-08	5.20624e-08	-7.28348	bdnf_1h_all_final.frq_SZ-CLOZUK	4.46635
bdnf_10h_all	5.20624e-08	1.30745e-08	3.41706e-05	final.frq_SZ-CLOZUK	0.00115692	10000	0.2	mouse	500	10000_0.2	2.9367	5.20624e-08	5.20624e-08	-7.28348	bdnf_10h_all_final.frq_SZ-CLOZUK	4.46635
kcl_10h_all	5.20624e-08	1.30745e-08	3.41706e-05	final.frq_SZ-CLOZUK	0.00115692	10000	0.2	mouse	500	10000_0.2	2.9367	5.20624e-08	5.20624e-08	-7.28348	kcl_10h_all_final.frq_SZ-CLOZUK	4.46635
all_annotations	5.20624e-08	1.30745e-08	3.41706e-05	final.frq_SZ-CLOZUK	0.00115692	10000	0.2	mouse	500	10000_0.2	2.9367	5.20624e-08	5.20624e-08	-7.28348	all_annotations_final.frq_SZ-CLOZUK	4.46635
bdnf_1h_DA	2.27803e-08	5.71115e-09	3.32133e-05	frq_Neurot-Nagel	0.00115692	10000	0.2	mouse	500	10000_0.2	2.9367	2.27803e-08	2.27803e-08	-7.64244	bdnf_1h_DA_frq_Neurot-Nagel	4.47869
bdnf_1h_DA	2.22961e-08	5.63278e-09	3.77452e-05	Neurot-Nagel	0.00126589	10000	0.2	mouse	500	10000_0.2	2.8976	2.22961e-08	2.22961e-08	-7.65177	bdnf_1h_DA_Neurot-Nagel	4.42314
bdnf_1h_gained	1.14434e-07	3.21893e-08	0.000188976	ADHD_PGC	0.00627859	10000	0.2	mouse	500	10000_0.2	2.20214	1.14434e-07	1.14434e-07	-6.94145	bdnf_1h_gained_ADHD_PGC	3.72359
kcl_1h_DA	2.65053e-08	7.66554e-09	0.000272383	frq_Neurot-Nagel	0.00896595	10000	0.2	mouse	500	10000_0.2	2.0474	2.65053e-08	2.65053e-08	-7.57667	kcl_1h_DA_frq_Neurot-Nagel	3.56482
kcl_1h_DA	2.59501e-08	7.59981e-09	0.000319409	Neurot-Nagel	0.0104174	10000	0.2	mouse	500	10000_0.2	1.98224	2.59501e-08	2.59501e-08	-7.58586	kcl_1h_DA_Neurot-Nagel	3.49565
bdnf_1h_gained	3.45516e-07	1.02609e-07	0.000379512	PASS_Bipolar_Disorder	0.0122651	10000	0.2	mouse	500	10000_0.2	1.91133	3.45516e-07	3.45516e-07	-6.46153	bdnf_1h_gained_PASS_Bipolar_Disorder	3.42077
bdnf_1h_DA	2.49796e-07	7.85349e-08	0.000734597	PASS_Bipolar_Disorder	0.0226552	10000	0.2	mouse	500	10000_0.2	1.64483	2.49796e-07	2.49796e-07	-6.60241	bdnf_1h_DA_PASS_Bipolar_Disorder	3.13395
bdnf_1h_gained	3.08959e-08	1.04618e-08	0.00157242	PASS_Neuroticism	0.0450802	10000	0.2	mouse	500	10000_0.2	1.34601	3.08959e-08	3.08959e-08	-7.5101	bdnf_1h_gained_PASS_Neuroticism	2.80343
kcl_1h_gained	2.97591e-08	1.01858e-08	0.00174102	frq_Neurot-Nagel	0.0495146	10000	0.2	mouse	500	10000_0.2	1.30527	2.97591e-08	2.97591e-08	-7.52638	kcl_1h_gained_frq_Neurot-Nagel	2.7592
kcl_1h_gained	2.9163e-08	1.01716e-08	0.00207132	Neurot-Nagel	0.0584409	10000	0.2	mouse	500	10000_0.2	1.23328	2.9163e-08	2.9163e-08	-7.53517	kcl_1h_gained_Neurot-Nagel	2.68375
kcl_10h_DA	1.00044e-07	3.57076e-08	0.00254117	ADHD_PGC	0.0711327	10000	0.2	mouse	500	10000_0.2	1.14793	1.00044e-07	1.00044e-07	-6.99981	kcl_10h_DA_ADHD_PGC	2.59497
bdnf_6h_gained	3.59578e-07	1.29267e-07	0.00270398	PASS_Bipolar_Disorder	0.0745167	10000	0.2	mouse	500	10000_0.2	1.12775	3.59578e-07	3.59578e-07	-6.44421	bdnf_6h_gained_PASS_Bipolar_Disorder	2.568
bdnf_1h_gained	1.46863e-08	5.27655e-09	0.00269036	Intelligence-2018	0.0745167	10000	0.2	mouse	500	10000_0.2	1.12775	1.46863e-08	1.46863e-08	-7.83309	bdnf_1h_gained_Intelligence-2018	2.57019
bdnf_6h_gained	2.3109e-08	8.44701e-09	0.00311186	frq_Neurot-Nagel	0.0850975	10000	0.2	mouse	500	10000_0.2	1.07008	2.3109e-08	2.3109e-08	-7.63622	bdnf_6h_gained_frq_Neurot-Nagel	2.50698
bdnf_6h_DA	2.7567e-07	1.01302e-07	0.00325172	PASS_Bipolar_Disorder	0.0882433	10000	0.2	mouse	500	10000_0.2	1.05432	2.7567e-07	2.7567e-07	-6.55961	bdnf_6h_DA_PASS_Bipolar_Disorder	2.48789
bdnf_1h_DA	7.21799e-08	2.66423e-08	0.00337202	PASS_Schizophrenia	0.0908145	10000	0.2	mouse	500	10000_0.2	1.04184	7.21799e-08	7.21799e-08	-7.14158	bdnf_1h_DA_PASS_Schizophrenia	2.47211
all_annotations	1.16387e-07	4.37416e-08	0.00389787	PASS_Bipolar_Disorder	0.0941228	10000	0.2	mouse	500	10000_0.2	1.02631	1.16387e-07	1.16387e-07	-6.93409	all_annotations_PASS_Bipolar_Disorder	2.40917
bdnf_6h_all	1.16387e-07	4.37416e-08	0.00389787	PASS_Bipolar_Disorder	0.0941228	10000	0.2	mouse	500	10000_0.2	1.02631	1.16387e-07	1.16387e-07	-6.93409	bdnf_6h_all_PASS_Bipolar_Disorder	2.40917
bdnf_10h_all	1.16387e-07	4.37416e-08	0.00389787	PASS_Bipolar_Disorder	0.0941228	10000	0.2	mouse	500	10000_0.2	1.02631	1.16387e-07	1.16387e-07	-6.93409	bdnf_10h_all_PASS_Bipolar_Disorder	2.40917
kcl_10h_all	1.16387e-07	4.37416e-08	0.00389787	PASS_Bipolar_Disorder	0.0941228	10000	0.2	mouse	500	10000_0.2	1.02631	1.16387e-07	1.16387e-07	-6.93409	kcl_10h_all_PASS_Bipolar_Disorder	2.40917
bdnf_1h_all	1.16387e-07	4.37416e-08	0.00389787	PASS_Bipolar_Disorder	0.0941228	10000	0.2	mouse	500	10000_0.2	1.02631	1.16387e-07	1.16387e-07	-6.93409	bdnf_1h_all_PASS_Bipolar_Disorder	2.40917
kcl_1h_all	1.16387e-07	4.37416e-08	0.00389787	PASS_Bipolar_Disorder	0.0941228	10000	0.2	mouse	500	10000_0.2	1.02631	1.16387e-07	1.16387e-07	-6.93409	kcl_1h_all_PASS_Bipolar_Disorder	2.40917
kcl_6h_all	1.16387e-07	4.37416e-08	0.00389787	PASS_Bipolar_Disorder	0.0941228	10000	0.2	mouse	500	10000_0.2	1.02631	1.16387e-07	1.16387e-07	-6.93409	kcl_6h_all_PASS_Bipolar_Disorder	2.40917
all_annotations	1.19788e-08	4.52783e-09	0.00407733	PASS_Neuroticism	0.0941228	10000	0.2	mouse	500	10000_0.2	1.02631	1.19788e-08	1.19788e-08	-7.92159	all_annotations_PASS_Neuroticism	2.38962
bdnf_10h_all	1.19788e-08	4.52783e-09	0.00407733	PASS_Neuroticism	0.0941228	10000	0.2	mouse	500	10000_0.2	1.02631	1.19788e-08	1.19788e-08	-7.92159	bdnf_10h_all_PASS_Neuroticism	2.38962
kcl_10h_all	1.19788e-08	4.52783e-09	0.00407733	PASS_Neuroticism	0.0941228	10000	0.2	mouse	500	10000_0.2	1.02631	1.19788e-08	1.19788e-08	-7.92159	kcl_10h_all_PASS_Neuroticism	2.38962
bdnf_1h_all	1.19788e-08	4.52783e-09	0.00407733	PASS_Neuroticism	0.0941228	10000	0.2	mouse	500	10000_0.2	1.02631	1.19788e-08	1.19788e-08	-7.92159	bdnf_1h_all_PASS_Neuroticism	2.38962
kcl_1h_all	1.19788e-08	4.52783e-09	0.00407733	PASS_Neuroticism	0.0941228	10000	0.2	mouse	500	10000_0.2	1.02631	1.19788e-08	1.19788e-08	-7.92159	kcl_1h_all_PASS_Neuroticism	2.38962
bdnf_6h_all	1.19788e-08	4.52783e-09	0.00407733	PASS_Neuroticism	0.0941228	10000	0.2	mouse	500	10000_0.2	1.02631	1.19788e-08	1.19788e-08	-7.92159	bdnf_6h_all_PASS_Neuroticism	2.38962
kcl_6h_all	1.19788e-08	4.52783e-09	0.00407733	PASS_Neuroticism	0.0941228	10000	0.2	mouse	500	10000_0.2	1.02631	1.19788e-08	1.19788e-08	-7.92159	kcl_6h_all_PASS_Neuroticism	2.38962
bdnf_6h_gained	2.23285e-08	8.36668e-09	0.00380678	Neurot-Nagel	0.0941228	10000	0.2	mouse	500	10000_0.2	1.02631	2.23285e-08	2.23285e-08	-7.65114	bdnf_6h_gained_Neurot-Nagel	2.41944
kcl_10h_gained	1.11701e-07	4.24393e-08	0.00424413	ADHD_PGC	0.0967172	10000	0.2	mouse	500	10000_0.2	1.0145	1.11701e-07	1.11701e-07	-6.95194	kcl_10h_gained_ADHD_PGC	2.37221
bdnf_6h_all	7.47469e-08	2.87389e-08	0.00464899	Epilepsy_GGE	0.0995612	10000	0.2	mouse	500	10000_0.2	1.00191	7.47469e-08	7.47469e-08	-7.12641	bdnf_6h_all_Epilepsy_GGE	2.33264
kcl_6h_all	7.47469e-08	2.87389e-08	0.00464899	Epilepsy_GGE	0.0995612	10000	0.2	mouse	500	10000_0.2	1.00191	7.47469e-08	7.47469e-08	-7.12641	kcl_6h_all_Epilepsy_GGE	2.33264
all_annotations	7.47469e-08	2.87389e-08	0.00464899	Epilepsy_GGE	0.0995612	10000	0.2	mouse	500	10000_0.2	1.00191	7.47469e-08	7.47469e-08	-7.12641	all_annotations_Epilepsy_GGE	2.33264
bdnf_10h_all	7.47469e-08	2.87389e-08	0.00464899	Epilepsy_GGE	0.0995612	10000	0.2	mouse	500	10000_0.2	1.00191	7.47469e-08	7.47469e-08	-7.12641	bdnf_10h_all_Epilepsy_GGE	2.33264
kcl_10h_all	7.47469e-08	2.87389e-08	0.00464899	Epilepsy_GGE	0.0995612	10000	0.2	mouse	500	10000_0.2	1.00191	7.47469e-08	7.47469e-08	-7.12641	kcl_10h_all_Epilepsy_GGE	2.33264
bdnf_1h_all	7.47469e-08	2.87389e-08	0.00464899	Epilepsy_GGE	0.0995612	10000	0.2	mouse	500	10000_0.2	1.00191	7.47469e-08	7.47469e-08	-7.12641	bdnf_1h_all_Epilepsy_GGE	2.33264
kcl_1h_all	7.47469e-08	2.87389e-08	0.00464899	Epilepsy_GGE	0.0995612	10000	0.2	mouse	500	10000_0.2	1.00191	7.47469e-08	7.47469e-08	-7.12641	kcl_1h_all_Epilepsy_GGE	2.33264
kcl_10h_DA	2.47942e-08	9.68954e-09	0.00525083	PASS_DS	0.109375	10000	0.2	mouse	500	10000_0.2	0.961081	2.47942e-08	2.47942e-08	-7.60565	kcl_10h_DA_PASS_DS	2.27977
bdnf_6h_all	9.98946e-09	3.92637e-09	0.00547645	MDD-2018	0.109375	10000	0.2	mouse	500	10000_0.2	0.961081	9.98946e-09	9.98946e-09	-8.00046	bdnf_6h_all_MDD-2018	2.2615
all_annotations	9.98946e-09	3.92637e-09	0.00547645	MDD-2018	0.109375	10000	0.2	mouse	500	10000_0.2	0.961081	9.98946e-09	9.98946e-09	-8.00046	all_annotations_MDD-2018	2.2615
bdnf_10h_all	9.98946e-09	3.92637e-09	0.00547645	MDD-2018	0.109375	10000	0.2	mouse	500	10000_0.2	0.961081	9.98946e-09	9.98946e-09	-8.00046	bdnf_10h_all_MDD-2018	2.2615
kcl_10h_all	9.98946e-09	3.92637e-09	0.00547645	MDD-2018	0.109375	10000	0.2	mouse	500	10000_0.2	0.961081	9.98946e-09	9.98946e-09	-8.00046	kcl_10h_all_MDD-2018	2.2615
bdnf_1h_all	9.98946e-09	3.92637e-09	0.00547645	MDD-2018	0.109375	10000	0.2	mouse	500	10000_0.2	0.961081	9.98946e-09	9.98946e-09	-8.00046	bdnf_1h_all_MDD-2018	2.2615
kcl_1h_all	9.98946e-09	3.92637e-09	0.00547645	MDD-2018	0.109375	10000	0.2	mouse	500	10000_0.2	0.961081	9.98946e-09	9.98946e-09	-8.00046	kcl_1h_all_MDD-2018	2.2615
kcl_6h_all	9.98946e-09	3.92637e-09	0.00547645	MDD-2018	0.109375	10000	0.2	mouse	500	10000_0.2	0.961081	9.98946e-09	9.98946e-09	-8.00046	kcl_6h_all_MDD-2018	2.2615
bdnf_10h_closed	4.54365e-08	1.79916e-08	0.00577784	MDD-2018	0.112982	10000	0.2	mouse	500	10000_0.2	0.946992	4.54365e-08	4.54365e-08	-7.34259	bdnf_10h_closed_MDD-2018	2.23823
kcl_10h_gained	4.98829e-07	1.99705e-07	0.00624787	PASS_Primary_biliary_cirrhosis	0.118427	10000	0.2	mouse	500	10000_0.2	0.92655	4.98829e-07	4.98829e-07	-6.30205	kcl_10h_gained_PASS_Primary_biliary_cirrhosis	2.20427
kcl_1h_DA	8.91381e-08	3.58418e-08	0.00644147	ADHD_PGC	0.118427	10000	0.2	mouse	500	10000_0.2	0.92655	8.91381e-08	8.91381e-08	-7.04994	kcl_1h_DA_ADHD_PGC	2.19102
all_annotations	5.70405e-09	2.29801e-09	0.00652929	insomnia-2018	0.118427	10000	0.2	mouse	500	10000_0.2	0.92655	5.70405e-09	5.70405e-09	-8.24382	all_annotations_insomnia-2018	2.18513
bdnf_6h_all	5.70405e-09	2.29801e-09	0.00652929	insomnia-2018	0.118427	10000	0.2	mouse	500	10000_0.2	0.92655	5.70405e-09	5.70405e-09	-8.24382	bdnf_6h_all_insomnia-2018	2.18513
kcl_6h_all	5.70405e-09	2.29801e-09	0.00652929	insomnia-2018	0.118427	10000	0.2	mouse	500	10000_0.2	0.92655	5.70405e-09	5.70405e-09	-8.24382	kcl_6h_all_insomnia-2018	2.18513
bdnf_10h_all	5.70405e-09	2.29801e-09	0.00652929	insomnia-2018	0.118427	10000	0.2	mouse	500	10000_0.2	0.92655	5.70405e-09	5.70405e-09	-8.24382	bdnf_10h_all_insomnia-2018	2.18513
kcl_10h_all	5.70405e-09	2.29801e-09	0.00652929	insomnia-2018	0.118427	10000	0.2	mouse	500	10000_0.2	0.92655	5.70405e-09	5.70405e-09	-8.24382	kcl_10h_all_insomnia-2018	2.18513
bdnf_1h_all	5.70405e-09	2.29801e-09	0.00652929	insomnia-2018	0.118427	10000	0.2	mouse	500	10000_0.2	0.92655	5.70405e-09	5.70405e-09	-8.24382	bdnf_1h_all_insomnia-2018	2.18513
kcl_1h_all	5.70405e-09	2.29801e-09	0.00652929	insomnia-2018	0.118427	10000	0.2	mouse	500	10000_0.2	0.92655	5.70405e-09	5.70405e-09	-8.24382	kcl_1h_all_insomnia-2018	2.18513
bdnf_1h_DA	4.3525e-08	1.76314e-08	0.00678204	munged_BDSCZvsCONT	0.122387	10000	0.2	mouse	500	10000_0.2	0.912266	4.3525e-08	4.3525e-08	-7.36126	bdnf_1h_DA_munged_BDSCZvsCONT	2.16864
bdnf_10h_closed	4.03185e-08	1.63808e-08	0.0069212	PASS_Years_of_Education2	0.124267	10000	0.2	mouse	500	10000_0.2	0.905644	4.03185e-08	4.03185e-08	-7.3945	bdnf_10h_closed_PASS_Years_of_Education2	2.15982
bdnf_1h_gained	1.84235e-08	7.64442e-09	0.00797493	PASS_Years_of_Education2	0.142467	10000	0.2	mouse	500	10000_0.2	0.846286	1.84235e-08	1.84235e-08	-7.73463	bdnf_1h_gained_PASS_Years_of_Education2	2.09827
bdnf_1h_gained	8.85954e-08	3.68368e-08	0.00808446	PASS_Schizophrenia	0.143701	10000	0.2	mouse	500	10000_0.2	0.84254	8.85954e-08	8.85954e-08	-7.05259	bdnf_1h_gained_PASS_Schizophrenia	2.09235
bdnf_1h_DA	1.91416e-08	8.12848e-09	0.0092642	PASS_Neuroticism	0.161442	10000	0.2	mouse	500	10000_0.2	0.791983	1.91416e-08	1.91416e-08	-7.71802	bdnf_1h_DA_PASS_Neuroticism	2.03319
bdnf_1h_DA	6.02882e-08	2.57869e-08	0.00969521	munged_SZvsCONT	0.168129	10000	0.2	mouse	500	10000_0.2	0.774357	6.02882e-08	6.02882e-08	-7.21977	bdnf_1h_DA_munged_SZvsCONT	2.01344
bdnf_6h_gained	1.02126e-07	4.38268e-08	0.00989706	ADHD_PGC	0.170796	10000	0.2	mouse	500	10000_0.2	0.767521	1.02126e-07	1.02126e-07	-6.99086	bdnf_6h_gained_ADHD_PGC	2.00449
bdnf_6h_DA	1.63387e-08	7.02983e-09	0.0100574	frq_Neurot-Nagel	0.172724	10000	0.2	mouse	500	10000_0.2	0.762647	1.63387e-08	1.63387e-08	-7.78678	bdnf_6h_DA_frq_Neurot-Nagel	1.99752
kcl_10h_closed	3.95272e-08	1.72148e-08	0.0108345	PASS_DS	0.182543	10000	0.2	mouse	500	10000_0.2	0.738635	3.95272e-08	3.95272e-08	-7.4031	kcl_10h_closed_PASS_DS	1.96519
bdnf_10h_DA	1.6007e-07	7.03105e-08	0.0114044	Epilepsy_GGE	0.191239	10000	0.2	mouse	500	10000_0.2	0.718424	1.6007e-07	1.6007e-07	-6.79569	bdnf_10h_DA_Epilepsy_GGE	1.94293
bdnf_10h_DA	9.09846e-08	4.00017e-08	0.0114674	PASS_Schizophrenia	0.191393	10000	0.2	mouse	500	10000_0.2	0.718074	9.09846e-08	9.09846e-08	-7.04103	bdnf_10h_DA_PASS_Schizophrenia	1.94053
bdnf_1h_gained	5.31887e-08	2.34634e-08	0.0116987	munged_BDSCZvsCONT	0.194341	10000	0.2	mouse	500	10000_0.2	0.711435	5.31887e-08	5.31887e-08	-7.27418	bdnf_1h_gained_munged_BDSCZvsCONT	1.93186
kcl_6h_DA	1.83569e-08	8.10463e-09	0.0117567	frq_Neurot-Nagel	0.194396	10000	0.2	mouse	500	10000_0.2	0.711313	1.83569e-08	1.83569e-08	-7.7362	kcl_6h_DA_frq_Neurot-Nagel	1.92971
bdnf_6h_DA	1.57859e-08	6.98274e-09	0.0118886	Neurot-Nagel	0.195667	10000	0.2	mouse	500	10000_0.2	0.708483	1.57859e-08	1.57859e-08	-7.80173	bdnf_6h_DA_Neurot-Nagel	1.92487
bdnf_1h_DA	9.77599e-09	4.34167e-09	0.0121718	Intelligence-2018	0.199404	10000	0.2	mouse	500	10000_0.2	0.700266	9.77599e-09	9.77599e-09	-8.00984	bdnf_1h_DA_Intelligence-2018	1.91465
bdnf_6h_DA	7.42764e-08	3.40362e-08	0.0145446	ADHD_PGC	0.221914	10000	0.2	mouse	500	10000_0.2	0.653816	7.42764e-08	7.42764e-08	-7.12915	bdnf_6h_DA_ADHD_PGC	1.8373
kcl_6h_DA	1.73913e-08	8.1238e-09	0.0161458	Neurot-Nagel	0.244248	10000	0.2	mouse	500	10000_0.2	0.61217	1.73913e-08	1.73913e-08	-7.75967	kcl_6h_DA_Neurot-Nagel	1.79194
bdnf_6h_DA	3.07676e-07	1.46698e-07	0.0179818	PASS_Primary_biliary_cirrhosis	0.26414	10000	0.2	mouse	500	10000_0.2	0.578165	3.07676e-07	3.07676e-07	-6.51191	bdnf_6h_DA_PASS_Primary_biliary_cirrhosis	1.74517
bdnf_10h_DA	1.41453e-08	6.75978e-09	0.0181937	frq_Neurot-Nagel	0.26414	10000	0.2	mouse	500	10000_0.2	0.578165	1.41453e-08	1.41453e-08	-7.84939	bdnf_10h_DA_frq_Neurot-Nagel	1.74008
bdnf_10h_DA	1.38414e-08	6.67643e-09	0.0190778	Neurot-Nagel	0.26414	10000	0.2	mouse	500	10000_0.2	0.578165	1.38414e-08	1.38414e-08	-7.85882	bdnf_10h_DA_Neurot-Nagel	1.71947
bdnf_10h_closed	2.19161e-08	1.06918e-08	0.0201923	Intelligence-2018	0.269864	10000	0.2	mouse	500	10000_0.2	0.568856	2.19161e-08	2.19161e-08	-7.65924	bdnf_10h_closed_Intelligence-2018	1.69481
kcl_10h_gained	2.53461e-07	1.24298e-07	0.0207179	PASS_Crohns_Disease	0.275584	10000	0.2	mouse	500	10000_0.2	0.559746	2.53461e-07	2.53461e-07	-6.59609	kcl_10h_gained_PASS_Crohns_Disease	1.68365
bdnf_1h_gained	6.97908e-08	3.42507e-08	0.0207927	munged_SZvsCONT	0.275584	10000	0.2	mouse	500	10000_0.2	0.559746	6.97908e-08	6.97908e-08	-7.1562	bdnf_1h_gained_munged_SZvsCONT	1.68209
bdnf_6h_all	7.4652e-09	3.7094e-09	0.0220833	PASS_DS	0.277407	10000	0.2	mouse	500	10000_0.2	0.556882	7.4652e-09	7.4652e-09	-8.12696	bdnf_6h_all_PASS_DS	1.65594
kcl_6h_all	7.4652e-09	3.7094e-09	0.0220833	PASS_DS	0.277407	10000	0.2	mouse	500	10000_0.2	0.556882	7.4652e-09	7.4652e-09	-8.12696	kcl_6h_all_PASS_DS	1.65594
all_annotations	7.4652e-09	3.7094e-09	0.0220833	PASS_DS	0.277407	10000	0.2	mouse	500	10000_0.2	0.556882	7.4652e-09	7.4652e-09	-8.12696	all_annotations_PASS_DS	1.65594
bdnf_10h_all	7.4652e-09	3.7094e-09	0.0220833	PASS_DS	0.277407	10000	0.2	mouse	500	10000_0.2	0.556882	7.4652e-09	7.4652e-09	-8.12696	bdnf_10h_all_PASS_DS	1.65594
kcl_10h_all	7.4652e-09	3.7094e-09	0.0220833	PASS_DS	0.277407	10000	0.2	mouse	500	10000_0.2	0.556882	7.4652e-09	7.4652e-09	-8.12696	kcl_10h_all_PASS_DS	1.65594
bdnf_1h_all	7.4652e-09	3.7094e-09	0.0220833	PASS_DS	0.277407	10000	0.2	mouse	500	10000_0.2	0.556882	7.4652e-09	7.4652e-09	-8.12696	bdnf_1h_all_PASS_DS	1.65594
kcl_1h_all	7.4652e-09	3.7094e-09	0.0220833	PASS_DS	0.277407	10000	0.2	mouse	500	10000_0.2	0.556882	7.4652e-09	7.4652e-09	-8.12696	kcl_1h_all_PASS_DS	1.65594
kcl_6h_DA	2.34883e-08	1.15808e-08	0.0212692	MDD-2018	0.277407	10000	0.2	mouse	500	10000_0.2	0.556882	2.34883e-08	2.34883e-08	-7.62915	kcl_6h_DA_MDD-2018	1.67225
kcl_1h_closed	2.07558e-08	1.03625e-08	0.0225902	Neurot-Nagel	0.282775	10000	0.2	mouse	500	10000_0.2	0.548558	2.07558e-08	2.07558e-08	-7.68286	kcl_1h_closed_Neurot-Nagel	1.64608
kcl_1h_closed	2.12792e-08	1.06583e-08	0.0229408	frq_Neurot-Nagel	0.286156	10000	0.2	mouse	500	10000_0.2	0.543397	2.12792e-08	2.12792e-08	-7.67205	kcl_1h_closed_frq_Neurot-Nagel	1.63939
bdnf_10h_closed	1.66584e-07	8.36042e-08	0.0231566	munged_BDvsCONT	0.287839	10000	0.2	mouse	500	10000_0.2	0.540851	1.66584e-07	1.66584e-07	-6.77837	bdnf_10h_closed_munged_BDvsCONT	1.63532
bdnf_6h_DA	7.14592e-08	3.60152e-08	0.0236202	munged_SZvsCONT	0.292577	10000	0.2	mouse	500	10000_0.2	0.533759	7.14592e-08	7.14592e-08	-7.14594	bdnf_6h_DA_munged_SZvsCONT	1.62672
bdnf_10h_gained	2.53748e-07	1.28437e-07	0.0240968	PASS_Bipolar_Disorder	0.297445	10000	0.2	mouse	500	10000_0.2	0.526593	2.53748e-07	2.53748e-07	-6.5956	bdnf_10h_gained_PASS_Bipolar_Disorder	1.61804
bdnf_10h_gained	3.7413e-07	1.89806e-07	0.024355	PASS_Primary_biliary_cirrhosis	0.298558	10000	0.2	mouse	500	10000_0.2	0.524971	3.7413e-07	3.7413e-07	-6.42698	bdnf_10h_gained_PASS_Primary_biliary_cirrhosis	1.61341
kcl_1h_gained	1.00933e-07	5.13695e-08	0.0247165	ADHD_PGC	0.301948	10000	0.2	mouse	500	10000_0.2	0.520067	1.00933e-07	1.00933e-07	-6.99597	kcl_1h_gained_ADHD_PGC	1.60701
bdnf_10h_closed	1.30203e-07	6.64185e-08	0.024978	PASS_Schizophrenia	0.304098	10000	0.2	mouse	500	10000_0.2	0.516986	1.30203e-07	1.30203e-07	-6.88538	bdnf_10h_closed_PASS_Schizophrenia	1.60244
kcl_6h_all	3.36097e-08	1.73511e-08	0.0263705	munged_SZvsBD	0.307368	10000	0.2	mouse	500	10000_0.2	0.512341	3.36097e-08	3.36097e-08	-7.47353	kcl_6h_all_munged_SZvsBD	1.57888
bdnf_6h_all	3.36097e-08	1.73511e-08	0.0263705	munged_SZvsBD	0.307368	10000	0.2	mouse	500	10000_0.2	0.512341	3.36097e-08	3.36097e-08	-7.47353	bdnf_6h_all_munged_SZvsBD	1.57888
kcl_1h_all	3.36097e-08	1.73511e-08	0.0263705	munged_SZvsBD	0.307368	10000	0.2	mouse	500	10000_0.2	0.512341	3.36097e-08	3.36097e-08	-7.47353	kcl_1h_all_munged_SZvsBD	1.57888
bdnf_1h_all	3.36097e-08	1.73511e-08	0.0263705	munged_SZvsBD	0.307368	10000	0.2	mouse	500	10000_0.2	0.512341	3.36097e-08	3.36097e-08	-7.47353	bdnf_1h_all_munged_SZvsBD	1.57888
kcl_10h_all	3.36097e-08	1.73511e-08	0.0263705	munged_SZvsBD	0.307368	10000	0.2	mouse	500	10000_0.2	0.512341	3.36097e-08	3.36097e-08	-7.47353	kcl_10h_all_munged_SZvsBD	1.57888
bdnf_10h_all	3.36097e-08	1.73511e-08	0.0263705	munged_SZvsBD	0.307368	10000	0.2	mouse	500	10000_0.2	0.512341	3.36097e-08	3.36097e-08	-7.47353	bdnf_10h_all_munged_SZvsBD	1.57888
all_annotations	3.36097e-08	1.73511e-08	0.0263705	munged_SZvsBD	0.307368	10000	0.2	mouse	500	10000_0.2	0.512341	3.36097e-08	3.36097e-08	-7.47353	all_annotations_munged_SZvsBD	1.57888
bdnf_6h_gained	3.50355e-07	1.82972e-07	0.0277589	PASS_Primary_biliary_cirrhosis	0.321442	10000	0.2	mouse	500	10000_0.2	0.492897	3.50355e-07	3.50355e-07	-6.45549	bdnf_6h_gained_PASS_Primary_biliary_cirrhosis	1.5566
bdnf_10h_DA	2.00989e-07	1.05537e-07	0.0284262	PASS_Bipolar_Disorder	0.32593	10000	0.2	mouse	500	10000_0.2	0.486875	2.00989e-07	2.00989e-07	-6.69683	bdnf_10h_DA_PASS_Bipolar_Disorder	1.54628
bdnf_6h_closed	2.6924e-07	1.42798e-07	0.0296841	Epilepsy_GGE	0.326709	10000	0.2	mouse	500	10000_0.2	0.485839	2.6924e-07	2.6924e-07	-6.56986	bdnf_6h_closed_Epilepsy_GGE	1.52748
bdnf_6h_gained	8.95516e-08	4.7685e-08	0.0301917	PASS_Schizophrenia	0.331271	10000	0.2	mouse	500	10000_0.2	0.479817	8.95516e-08	8.95516e-08	-7.04793	bdnf_6h_gained_PASS_Schizophrenia	1.52011
kcl_1h_DA	5.19112e-08	2.77745e-08	0.0308096	munged_BDSCZvsCONT	0.335934	10000	0.2	mouse	500	10000_0.2	0.473746	5.19112e-08	5.19112e-08	-7.28474	kcl_1h_DA_munged_BDSCZvsCONT	1.51131
bdnf_1h_gained	5.83203e-08	3.12527e-08	0.0310143	PASS_Fasting_Glucose	0.335934	10000	0.2	mouse	500	10000_0.2	0.473746	5.83203e-08	5.83203e-08	-7.23418	bdnf_1h_gained_PASS_Fasting_Glucose	1.50844
kcl_6h_gained	2.48575e-08	1.33661e-08	0.0314613	MDD-2018	0.338924	10000	0.2	mouse	500	10000_0.2	0.469897	2.48575e-08	2.48575e-08	-7.60454	kcl_6h_gained_MDD-2018	1.50222
bdnf_1h_DA	5.3668e-08	2.89983e-08	0.0321042	munged_BDvsCONT	0.343766	10000	0.2	mouse	500	10000_0.2	0.463737	5.3668e-08	5.3668e-08	-7.27028	bdnf_1h_DA_munged_BDvsCONT	1.49344
kcl_10h_gained	1.66539e-08	8.99789e-09	0.0320945	frq_Neurot-Nagel	0.343766	10000	0.2	mouse	500	10000_0.2	0.463737	1.66539e-08	1.66539e-08	-7.77848	kcl_10h_gained_frq_Neurot-Nagel	1.49357
bdnf_10h_DA	7.1897e-08	3.93131e-08	0.0337125	munged_SZvsCONT	0.35669	10000	0.2	mouse	500	10000_0.2	0.447709	7.1897e-08	7.1897e-08	-7.14329	bdnf_10h_DA_munged_SZvsCONT	1.47221
bdnf_1h_gained	5.1753e-08	2.83452e-08	0.0339392	final.frq_SZ-CLOZUK	0.356964	10000	0.2	mouse	500	10000_0.2	0.447375	5.1753e-08	5.1753e-08	-7.28606	bdnf_1h_gained_final.frq_SZ-CLOZUK	1.4693
bdnf_1h_DA	4.40453e-08	2.4118e-08	0.0339068	ADHD_PGC	0.356964	10000	0.2	mouse	500	10000_0.2	0.447375	4.40453e-08	4.40453e-08	-7.3561	bdnf_1h_DA_ADHD_PGC	1.46971
kcl_10h_gained	2.33366e-07	1.28333e-07	0.0344983	PASS_Bipolar_Disorder	0.36071	10000	0.2	mouse	500	10000_0.2	0.442842	2.33366e-07	2.33366e-07	-6.63196	kcl_10h_gained_PASS_Bipolar_Disorder	1.4622
bdnf_6h_DA	6.56191e-08	3.62897e-08	0.0352877	PASS_Schizophrenia	0.365737	10000	0.2	mouse	500	10000_0.2	0.436831	6.56191e-08	6.56191e-08	-7.18297	bdnf_6h_DA_PASS_Schizophrenia	1.45238
kcl_10h_gained	1.59838e-08	8.83789e-09	0.0352606	Neurot-Nagel	0.365737	10000	0.2	mouse	500	10000_0.2	0.436831	1.59838e-08	1.59838e-08	-7.79632	kcl_10h_gained_Neurot-Nagel	1.45271
bdnf_6h_all	2.58812e-08	1.45223e-08	0.0373609	PASS_Fasting_Glucose	0.369967	10000	0.2	mouse	500	10000_0.2	0.431837	2.58812e-08	2.58812e-08	-7.58702	bdnf_6h_all_PASS_Fasting_Glucose	1.42758
all_annotations	2.58812e-08	1.45223e-08	0.0373609	PASS_Fasting_Glucose	0.369967	10000	0.2	mouse	500	10000_0.2	0.431837	2.58812e-08	2.58812e-08	-7.58702	all_annotations_PASS_Fasting_Glucose	1.42758
kcl_6h_all	2.58812e-08	1.45223e-08	0.0373609	PASS_Fasting_Glucose	0.369967	10000	0.2	mouse	500	10000_0.2	0.431837	2.58812e-08	2.58812e-08	-7.58702	kcl_6h_all_PASS_Fasting_Glucose	1.42758
bdnf_10h_all	2.58812e-08	1.45223e-08	0.0373609	PASS_Fasting_Glucose	0.369967	10000	0.2	mouse	500	10000_0.2	0.431837	2.58812e-08	2.58812e-08	-7.58702	bdnf_10h_all_PASS_Fasting_Glucose	1.42758
kcl_10h_all	2.58812e-08	1.45223e-08	0.0373609	PASS_Fasting_Glucose	0.369967	10000	0.2	mouse	500	10000_0.2	0.431837	2.58812e-08	2.58812e-08	-7.58702	kcl_10h_all_PASS_Fasting_Glucose	1.42758
bdnf_1h_all	2.58812e-08	1.45223e-08	0.0373609	PASS_Fasting_Glucose	0.369967	10000	0.2	mouse	500	10000_0.2	0.431837	2.58812e-08	2.58812e-08	-7.58702	bdnf_1h_all_PASS_Fasting_Glucose	1.42758
kcl_1h_all	2.58812e-08	1.45223e-08	0.0373609	PASS_Fasting_Glucose	0.369967	10000	0.2	mouse	500	10000_0.2	0.431837	2.58812e-08	2.58812e-08	-7.58702	kcl_1h_all_PASS_Fasting_Glucose	1.42758
kcl_10h_gained	1.91925e-08	1.07486e-08	0.0370826	PASS_DS	0.369967	10000	0.2	mouse	500	10000_0.2	0.431837	1.91925e-08	1.91925e-08	-7.71687	kcl_10h_gained_PASS_DS	1.43083
bdnf_6h_gained	8.33624e-08	4.6976e-08	0.037984	munged_BDvsCONT	0.374053	10000	0.2	mouse	500	10000_0.2	0.427066	8.33624e-08	8.33624e-08	-7.07903	bdnf_6h_gained_munged_BDvsCONT	1.4204
bdnf_10h_DA	4.70938e-08	2.66931e-08	0.0388435	munged_BDSCZvsCONT	0.380409	10000	0.2	mouse	500	10000_0.2	0.419749	4.70938e-08	4.70938e-08	-7.32704	bdnf_10h_DA_munged_BDSCZvsCONT	1.41068
bdnf_6h_gained	1.06991e-07	6.06245e-08	0.0387971	PASS_Fasting_Glucose	0.380409	10000	0.2	mouse	500	10000_0.2	0.419749	1.06991e-07	1.06991e-07	-6.97065	bdnf_6h_gained_PASS_Fasting_Glucose	1.4112
bdnf_10h_DA	5.83265e-08	3.31853e-08	0.0394077	ADHD_PGC	0.38382	10000	0.2	mouse	500	10000_0.2	0.415873	5.83265e-08	5.83265e-08	-7.23413	bdnf_10h_DA_ADHD_PGC	1.40442
kcl_6h_closed	5.35893e-08	3.05611e-08	0.0397571	PASS_BMI1	0.386166	10000	0.2	mouse	500	10000_0.2	0.413226	5.35893e-08	5.35893e-08	-7.27092	kcl_6h_closed_PASS_BMI1	1.40058
kcl_6h_DA	3.45969e-07	1.98168e-07	0.04042	PASS_Primary_biliary_cirrhosis	0.388307	10000	0.2	mouse	500	10000_0.2	0.410824	3.45969e-07	3.45969e-07	-6.46096	kcl_6h_DA_PASS_Primary_biliary_cirrhosis	1.3934
bdnf_6h_gained	1.84066e-08	1.05425e-08	0.0404108	PASS_DS	0.388307	10000	0.2	mouse	500	10000_0.2	0.410824	1.84066e-08	1.84066e-08	-7.73503	bdnf_6h_gained_PASS_DS	1.3935
bdnf_10h_gained	1.36073e-07	7.83878e-08	0.0412909	Epilepsy_GGE	0.392485	10000	0.2	mouse	500	10000_0.2	0.406177	1.36073e-07	1.36073e-07	-6.86623	bdnf_10h_gained_Epilepsy_GGE	1.38415
bdnf_10h_closed	2.88335e-08	1.69078e-08	0.0440659	PASS_SWB	0.39692	10000	0.2	mouse	500	10000_0.2	0.401297	2.88335e-08	2.88335e-08	-7.5401	bdnf_10h_closed_PASS_SWB	1.3559
kcl_10h_DA	2.78186e-07	1.63364e-07	0.0442969	PASS_Primary_biliary_cirrhosis	0.39692	10000	0.2	mouse	500	10000_0.2	0.401297	2.78186e-07	2.78186e-07	-6.55567	kcl_10h_DA_PASS_Primary_biliary_cirrhosis	1.35363
bdnf_10h_DA	2.50475e-07	1.47548e-07	0.0447932	PASS_Primary_biliary_cirrhosis	0.39692	10000	0.2	mouse	500	10000_0.2	0.401297	2.50475e-07	2.50475e-07	-6.60124	bdnf_10h_DA_PASS_Primary_biliary_cirrhosis	1.34879
kcl_1h_gained	1.68507e-08	9.87245e-09	0.0439261	PASS_Years_of_Education2	0.39692	10000	0.2	mouse	500	10000_0.2	0.401297	1.68507e-08	1.68507e-08	-7.77338	kcl_1h_gained_PASS_Years_of_Education2	1.35728
bdnf_10h_closed	5.59227e-08	3.25397e-08	0.0428436	PASS_BMI1	0.39692	10000	0.2	mouse	500	10000_0.2	0.401297	5.59227e-08	5.59227e-08	-7.25241	bdnf_10h_closed_PASS_BMI1	1.36811
bdnf_6h_all	3.2202e-08	1.89932e-08	0.0449955	PASS_Anorexia	0.39692	10000	0.2	mouse	500	10000_0.2	0.401297	3.2202e-08	3.2202e-08	-7.49212	bdnf_6h_all_PASS_Anorexia	1.34683
kcl_6h_all	3.2202e-08	1.89932e-08	0.0449955	PASS_Anorexia	0.39692	10000	0.2	mouse	500	10000_0.2	0.401297	3.2202e-08	3.2202e-08	-7.49212	kcl_6h_all_PASS_Anorexia	1.34683
kcl_1h_all	3.2202e-08	1.89932e-08	0.0449955	PASS_Anorexia	0.39692	10000	0.2	mouse	500	10000_0.2	0.401297	3.2202e-08	3.2202e-08	-7.49212	kcl_1h_all_PASS_Anorexia	1.34683
bdnf_1h_all	3.2202e-08	1.89932e-08	0.0449955	PASS_Anorexia	0.39692	10000	0.2	mouse	500	10000_0.2	0.401297	3.2202e-08	3.2202e-08	-7.49212	bdnf_1h_all_PASS_Anorexia	1.34683
kcl_10h_all	3.2202e-08	1.89932e-08	0.0449955	PASS_Anorexia	0.39692	10000	0.2	mouse	500	10000_0.2	0.401297	3.2202e-08	3.2202e-08	-7.49212	kcl_10h_all_PASS_Anorexia	1.34683
bdnf_10h_all	3.2202e-08	1.89932e-08	0.0449955	PASS_Anorexia	0.39692	10000	0.2	mouse	500	10000_0.2	0.401297	3.2202e-08	3.2202e-08	-7.49212	bdnf_10h_all_PASS_Anorexia	1.34683
all_annotations	3.2202e-08	1.89932e-08	0.0449955	PASS_Anorexia	0.39692	10000	0.2	mouse	500	10000_0.2	0.401297	3.2202e-08	3.2202e-08	-7.49212	all_annotations_PASS_Anorexia	1.34683
bdnf_1h_closed	2.49315e-07	1.4559e-07	0.0434075	PASS_Autism	0.39692	10000	0.2	mouse	500	10000_0.2	0.401297	2.49315e-07	2.49315e-07	-6.60325	bdnf_1h_closed_PASS_Autism	1.36244
bdnf_6h_all	8.05875e-08	4.70925e-08	0.0435166	PASS_Autism	0.39692	10000	0.2	mouse	500	10000_0.2	0.401297	8.05875e-08	8.05875e-08	-7.09373	bdnf_6h_all_PASS_Autism	1.36135
all_annotations	8.05875e-08	4.70925e-08	0.0435166	PASS_Autism	0.39692	10000	0.2	mouse	500	10000_0.2	0.401297	8.05875e-08	8.05875e-08	-7.09373	all_annotations_PASS_Autism	1.36135
kcl_6h_all	8.05875e-08	4.70925e-08	0.0435166	PASS_Autism	0.39692	10000	0.2	mouse	500	10000_0.2	0.401297	8.05875e-08	8.05875e-08	-7.09373	kcl_6h_all_PASS_Autism	1.36135
bdnf_10h_all	8.05875e-08	4.70925e-08	0.0435166	PASS_Autism	0.39692	10000	0.2	mouse	500	10000_0.2	0.401297	8.05875e-08	8.05875e-08	-7.09373	bdnf_10h_all_PASS_Autism	1.36135
kcl_10h_all	8.05875e-08	4.70925e-08	0.0435166	PASS_Autism	0.39692	10000	0.2	mouse	500	10000_0.2	0.401297	8.05875e-08	8.05875e-08	-7.09373	kcl_10h_all_PASS_Autism	1.36135
bdnf_1h_all	8.05875e-08	4.70925e-08	0.0435166	PASS_Autism	0.39692	10000	0.2	mouse	500	10000_0.2	0.401297	8.05875e-08	8.05875e-08	-7.09373	bdnf_1h_all_PASS_Autism	1.36135
kcl_1h_all	8.05875e-08	4.70925e-08	0.0435166	PASS_Autism	0.39692	10000	0.2	mouse	500	10000_0.2	0.401297	8.05875e-08	8.05875e-08	-7.09373	kcl_1h_all_PASS_Autism	1.36135
kcl_6h_closed	2.24007e-08	1.33278e-08	0.0464055	frq_Neurot-Nagel	0.407337	10000	0.2	mouse	500	10000_0.2	0.390046	2.24007e-08	2.24007e-08	-7.64974	kcl_6h_closed_frq_Neurot-Nagel	1.33343
bdnf_6h_gained	5.24381e-08	3.15044e-08	0.0480092	munged_BDSCZvsCONT	0.407672	10000	0.2	mouse	500	10000_0.2	0.389689	5.24381e-08	5.24381e-08	-7.28035	bdnf_6h_gained_munged_BDSCZvsCONT	1.31868
all_annotations	5.35919e-09	3.22719e-09	0.0483931	PASS_SWB	0.407672	10000	0.2	mouse	500	10000_0.2	0.389689	5.35919e-09	5.35919e-09	-8.2709	all_annotations_PASS_SWB	1.31522
bdnf_6h_all	5.35919e-09	3.22719e-09	0.0483931	PASS_SWB	0.407672	10000	0.2	mouse	500	10000_0.2	0.389689	5.35919e-09	5.35919e-09	-8.2709	bdnf_6h_all_PASS_SWB	1.31522
kcl_6h_all	5.35919e-09	3.22719e-09	0.0483931	PASS_SWB	0.407672	10000	0.2	mouse	500	10000_0.2	0.389689	5.35919e-09	5.35919e-09	-8.2709	kcl_6h_all_PASS_SWB	1.31522
bdnf_10h_all	5.35919e-09	3.22719e-09	0.0483931	PASS_SWB	0.407672	10000	0.2	mouse	500	10000_0.2	0.389689	5.35919e-09	5.35919e-09	-8.2709	bdnf_10h_all_PASS_SWB	1.31522
kcl_10h_all	5.35919e-09	3.22719e-09	0.0483931	PASS_SWB	0.407672	10000	0.2	mouse	500	10000_0.2	0.389689	5.35919e-09	5.35919e-09	-8.2709	kcl_10h_all_PASS_SWB	1.31522
bdnf_1h_all	5.35919e-09	3.22719e-09	0.0483931	PASS_SWB	0.407672	10000	0.2	mouse	500	10000_0.2	0.389689	5.35919e-09	5.35919e-09	-8.2709	bdnf_1h_all_PASS_SWB	1.31522
kcl_1h_all	5.35919e-09	3.22719e-09	0.0483931	PASS_SWB	0.407672	10000	0.2	mouse	500	10000_0.2	0.389689	5.35919e-09	5.35919e-09	-8.2709	kcl_1h_all_PASS_SWB	1.31522
kcl_1h_closed	2.53053e-08	1.52021e-08	0.0479973	PASS_Neuroticism	0.407672	10000	0.2	mouse	500	10000_0.2	0.389689	2.53053e-08	2.53053e-08	-7.59679	kcl_1h_closed_PASS_Neuroticism	1.31878
bdnf_1h_DA	1.17288e-08	7.04654e-09	0.0480085	PASS_DS	0.407672	10000	0.2	mouse	500	10000_0.2	0.389689	1.17288e-08	1.17288e-08	-7.93075	bdnf_1h_DA_PASS_DS	1.31868
kcl_6h_closed	2.23699e-08	1.33911e-08	0.0474089	Neurot-Nagel	0.407672	10000	0.2	mouse	500	10000_0.2	0.389689	2.23699e-08	2.23699e-08	-7.65034	kcl_6h_closed_Neurot-Nagel	1.32414
bdnf_1h_DA	3.51302e-08	2.13593e-08	0.0500136	final.frq_SZ-CLOZUK	0.416389	10000	0.2	mouse	500	10000_0.2	0.3805	3.51302e-08	3.51302e-08	-7.45432	bdnf_1h_DA_final.frq_SZ-CLOZUK	1.30091
bdnf_10h_gained	7.85717e-08	4.83269e-08	0.051992	PASS_Schizophrenia	0.428843	10000	0.2	mouse	500	10000_0.2	0.367701	7.85717e-08	7.85717e-08	-7.10473	bdnf_10h_gained_PASS_Schizophrenia	1.28406
bdnf_6h_gained	7.24957e-08	4.45789e-08	0.0519501	munged_SZvsCONT	0.428843	10000	0.2	mouse	500	10000_0.2	0.367701	7.24957e-08	7.24957e-08	-7.13969	bdnf_6h_gained_munged_SZvsCONT	1.28441
bdnf_6h_gained	2.00375e-08	1.24931e-08	0.0543696	PASS_Neuroticism	0.440787	10000	0.2	mouse	500	10000_0.2	0.355772	2.00375e-08	2.00375e-08	-7.69816	bdnf_6h_gained_PASS_Neuroticism	1.26464
kcl_1h_DA	6.40177e-08	3.99168e-08	0.0543815	munged_SZvsBD	0.440787	10000	0.2	mouse	500	10000_0.2	0.355772	6.40177e-08	6.40177e-08	-7.1937	kcl_1h_DA_munged_SZvsBD	1.26455
kcl_10h_DA	2.47551e-07	1.54261e-07	0.0542739	PASS_Autism	0.440787	10000	0.2	mouse	500	10000_0.2	0.355772	2.47551e-07	2.47551e-07	-6.60634	kcl_10h_DA_PASS_Autism	1.26541
kcl_6h_gained	1.67284e-08	1.04633e-08	0.0549365	frq_Neurot-Nagel	0.443432	10000	0.2	mouse	500	10000_0.2	0.353173	1.67284e-08	1.67284e-08	-7.77655	kcl_6h_gained_frq_Neurot-Nagel	1.26014
bdnf_10h_gained	1.346e-08	8.45496e-09	0.0556966	frq_Neurot-Nagel	0.445949	10000	0.2	mouse	500	10000_0.2	0.350715	1.346e-08	1.346e-08	-7.87096	bdnf_10h_gained_frq_Neurot-Nagel	1.25417
kcl_10h_DA	1.20261e-08	7.66618e-09	0.0583568	Neurot-Nagel	0.464113	10000	0.2	mouse	500	10000_0.2	0.333377	1.20261e-08	1.20261e-08	-7.91988	kcl_10h_DA_Neurot-Nagel	1.23391
bdnf_1h_gained	2.8511e-07	1.82261e-07	0.0588737	PASS_Primary_biliary_cirrhosis	0.467025	10000	0.2	mouse	500	10000_0.2	0.330659	2.8511e-07	2.8511e-07	-6.54499	bdnf_1h_gained_PASS_Primary_biliary_cirrhosis	1.23008
bdnf_10h_closed	1.08369e-07	6.93189e-08	0.0589858	munged_SZvsCONT	0.467025	10000	0.2	mouse	500	10000_0.2	0.330659	1.08369e-07	1.08369e-07	-6.96509	bdnf_10h_closed_munged_SZvsCONT	1.22925
kcl_10h_DA	1.21444e-08	7.79166e-09	0.0595401	frq_Neurot-Nagel	0.470367	10000	0.2	mouse	500	10000_0.2	0.327563	1.21444e-08	1.21444e-08	-7.91562	kcl_10h_DA_frq_Neurot-Nagel	1.22519
bdnf_10h_gained	1.28463e-08	8.36449e-09	0.0622926	Neurot-Nagel	0.485637	10000	0.2	mouse	500	10000_0.2	0.313688	1.28463e-08	1.28463e-08	-7.89122	bdnf_10h_gained_Neurot-Nagel	1.20556
kcl_10h_gained	1.34047e-07	8.73829e-08	0.0625126	Epilepsy_GGE	0.486285	10000	0.2	mouse	500	10000_0.2	0.313109	1.34047e-07	1.34047e-07	-6.87274	kcl_10h_gained_Epilepsy_GGE	1.20403
bdnf_1h_gained	1.2715e-08	8.36139e-09	0.0641698	PASS_DS	0.495921	10000	0.2	mouse	500	10000_0.2	0.304588	1.2715e-08	1.2715e-08	-7.89568	bdnf_1h_gained_PASS_DS	1.19267
bdnf_1h_gained	5.8366e-08	3.84484e-08	0.0645027	munged_BDvsCONT	0.497412	10000	0.2	mouse	500	10000_0.2	0.303284	5.8366e-08	5.8366e-08	-7.23384	bdnf_1h_gained_munged_BDvsCONT	1.19042
kcl_6h_DA	1.73036e-07	1.14277e-07	0.0649897	PASS_Bipolar_Disorder	0.500083	10000	0.2	mouse	500	10000_0.2	0.300958	1.73036e-07	1.73036e-07	-6.76186	kcl_6h_DA_PASS_Bipolar_Disorder	1.18716
bdnf_1h_closed	8.54087e-08	5.66279e-08	0.0657459	PASS_Anorexia	0.504809	10000	0.2	mouse	500	10000_0.2	0.296873	8.54087e-08	8.54087e-08	-7.0685	bdnf_1h_closed_PASS_Anorexia	1.18213
bdnf_1h_DA	1.83992e-07	1.22223e-07	0.0661137	PASS_Primary_biliary_cirrhosis	0.505364	10000	0.2	mouse	500	10000_0.2	0.296396	1.83992e-07	1.83992e-07	-6.7352	bdnf_1h_DA_PASS_Primary_biliary_cirrhosis	1.17971
bdnf_10h_closed	4.60937e-08	3.07165e-08	0.0667276	PASS_Years_of_Education1	0.506559	10000	0.2	mouse	500	10000_0.2	0.29537	4.60937e-08	4.60937e-08	-7.33636	bdnf_10h_closed_PASS_Years_of_Education1	1.17569
kcl_6h_closed	3.39066e-07	2.26442e-07	0.0671497	PASS_Lupus	0.507909	10000	0.2	mouse	500	10000_0.2	0.294214	3.39066e-07	3.39066e-07	-6.46972	kcl_6h_closed_PASS_Lupus	1.17296
kcl_10h_DA	9.105e-09	6.10895e-09	0.0680549	insomnia-2018	0.50946	10000	0.2	mouse	500	10000_0.2	0.29289	9.105e-09	9.105e-09	-8.04072	kcl_10h_DA_insomnia-2018	1.16714
kcl_6h_gained	1.44046e-07	9.68717e-08	0.0685104	Epilepsy_GGE	0.510596	10000	0.2	mouse	500	10000_0.2	0.291922	1.44046e-07	1.44046e-07	-6.8415	kcl_6h_gained_Epilepsy_GGE	1.16424
kcl_6h_gained	1.53301e-08	1.03899e-08	0.0700407	Neurot-Nagel	0.518739	10000	0.2	mouse	500	10000_0.2	0.285051	1.53301e-08	1.53301e-08	-7.81445	kcl_6h_gained_Neurot-Nagel	1.15465
bdnf_6h_DA	3.60877e-08	2.44963e-08	0.0703498	munged_BDSCZvsCONT	0.518866	10000	0.2	mouse	500	10000_0.2	0.284945	3.60877e-08	3.60877e-08	-7.44264	bdnf_6h_DA_munged_BDSCZvsCONT	1.15274
kcl_1h_closed	7.55454e-08	5.14529e-08	0.071019	ADHD_PGC	0.522718	10000	0.2	mouse	500	10000_0.2	0.281733	7.55454e-08	7.55454e-08	-7.12179	kcl_1h_closed_ADHD_PGC	1.14863
kcl_1h_gained	7.62205e-08	5.21391e-08	0.0718888	munged_SZvsBD	0.526937	10000	0.2	mouse	500	10000_0.2	0.278241	7.62205e-08	7.62205e-08	-7.11793	kcl_1h_gained_munged_SZvsBD	1.14334
bdnf_1h_closed	1.44069e-08	9.85244e-09	0.0718338	Neurot-Nagel	0.526937	10000	0.2	mouse	500	10000_0.2	0.278241	1.44069e-08	1.44069e-08	-7.84143	bdnf_1h_closed_Neurot-Nagel	1.14367
bdnf_6h_DA	1.32038e-08	9.05016e-09	0.0722881	PASS_DS	0.528774	10000	0.2	mouse	500	10000_0.2	0.27673	1.32038e-08	1.32038e-08	-7.8793	bdnf_6h_DA_PASS_DS	1.14093
kcl_10h_gained	3.57658e-08	2.45654e-08	0.0727041	PASS_Triglycerides	0.529739	10000	0.2	mouse	500	10000_0.2	0.275938	3.57658e-08	3.57658e-08	-7.44653	kcl_10h_gained_PASS_Triglycerides	1.13844
kcl_1h_DA	5.67653e-08	3.89914e-08	0.072718	PASS_Schizophrenia	0.529739	10000	0.2	mouse	500	10000_0.2	0.275938	5.67653e-08	5.67653e-08	-7.24592	kcl_1h_DA_PASS_Schizophrenia	1.13836
bdnf_1h_closed	1.45554e-08	1.00308e-08	0.0733793	frq_Neurot-Nagel	0.533463	10000	0.2	mouse	500	10000_0.2	0.272896	1.45554e-08	1.45554e-08	-7.83697	bdnf_1h_closed_frq_Neurot-Nagel	1.13443
bdnf_10h_closed	6.38081e-08	4.41016e-08	0.0739705	munged_BDSCZvsCONT	0.534121	10000	0.2	mouse	500	10000_0.2	0.27236	6.38081e-08	6.38081e-08	-7.19512	bdnf_10h_closed_munged_BDSCZvsCONT	1.13094
bdnf_6h_DA	5.82994e-08	4.03285e-08	0.0741426	munged_BDvsCONT	0.534121	10000	0.2	mouse	500	10000_0.2	0.27236	5.82994e-08	5.82994e-08	-7.23434	bdnf_6h_DA_munged_BDvsCONT	1.12993
kcl_1h_gained	4.90215e-08	3.42744e-08	0.0763205	munged_BDSCZvsCONT	0.53946	10000	0.2	mouse	500	10000_0.2	0.26804	4.90215e-08	4.90215e-08	-7.30961	kcl_1h_gained_munged_BDSCZvsCONT	1.11736
kcl_1h_closed	5.28238e-08	3.74567e-08	0.0792309	munged_BDSCZvsCONT	0.53946	10000	0.2	mouse	500	10000_0.2	0.26804	5.28238e-08	5.28238e-08	-7.27717	kcl_1h_closed_munged_BDSCZvsCONT	1.10111
kcl_6h_gained	2.03914e-07	1.41943e-07	0.0754164	PASS_Bipolar_Disorder	0.53946	10000	0.2	mouse	500	10000_0.2	0.26804	2.03914e-07	2.03914e-07	-6.69055	kcl_6h_gained_PASS_Bipolar_Disorder	1.12253
kcl_10h_DA	1.50169e-07	1.04577e-07	0.0755062	PASS_Bipolar_Disorder	0.53946	10000	0.2	mouse	500	10000_0.2	0.26804	1.50169e-07	1.50169e-07	-6.82342	kcl_10h_DA_PASS_Bipolar_Disorder	1.12202
kcl_6h_all	8.85872e-09	6.30135e-09	0.0798849	PASS_Years_of_Education1	0.53946	10000	0.2	mouse	500	10000_0.2	0.26804	8.85872e-09	8.85872e-09	-8.05263	kcl_6h_all_PASS_Years_of_Education1	1.09754
bdnf_6h_all	8.85872e-09	6.30135e-09	0.0798849	PASS_Years_of_Education1	0.53946	10000	0.2	mouse	500	10000_0.2	0.26804	8.85872e-09	8.85872e-09	-8.05263	bdnf_6h_all_PASS_Years_of_Education1	1.09754
kcl_1h_all	8.85872e-09	6.30135e-09	0.0798849	PASS_Years_of_Education1	0.53946	10000	0.2	mouse	500	10000_0.2	0.26804	8.85872e-09	8.85872e-09	-8.05263	kcl_1h_all_PASS_Years_of_Education1	1.09754
bdnf_1h_all	8.85872e-09	6.30135e-09	0.0798849	PASS_Years_of_Education1	0.53946	10000	0.2	mouse	500	10000_0.2	0.26804	8.85872e-09	8.85872e-09	-8.05263	bdnf_1h_all_PASS_Years_of_Education1	1.09754
bdnf_10h_all	8.85872e-09	6.30135e-09	0.0798849	PASS_Years_of_Education1	0.53946	10000	0.2	mouse	500	10000_0.2	0.26804	8.85872e-09	8.85872e-09	-8.05263	bdnf_10h_all_PASS_Years_of_Education1	1.09754
kcl_10h_all	8.85872e-09	6.30135e-09	0.0798849	PASS_Years_of_Education1	0.53946	10000	0.2	mouse	500	10000_0.2	0.26804	8.85872e-09	8.85872e-09	-8.05263	kcl_10h_all_PASS_Years_of_Education1	1.09754
all_annotations	8.85872e-09	6.30135e-09	0.0798849	PASS_Years_of_Education1	0.53946	10000	0.2	mouse	500	10000_0.2	0.26804	8.85872e-09	8.85872e-09	-8.05263	all_annotations_PASS_Years_of_Education1	1.09754
kcl_1h_DA	1.5548e-08	1.08486e-08	0.075903	PASS_Neuroticism	0.53946	10000	0.2	mouse	500	10000_0.2	0.26804	1.5548e-08	1.5548e-08	-7.80833	kcl_1h_DA_PASS_Neuroticism	1.11974
bdnf_6h_gained	1.44896e-07	1.02942e-07	0.0796327	PASS_Crohns_Disease	0.53946	10000	0.2	mouse	500	10000_0.2	0.26804	1.44896e-07	1.44896e-07	-6.83894	bdnf_6h_gained_PASS_Crohns_Disease	1.09891
bdnf_1h_DA	3.40298e-08	2.41693e-08	0.0795692	PASS_Fasting_Glucose	0.53946	10000	0.2	mouse	500	10000_0.2	0.26804	3.40298e-08	3.40298e-08	-7.46814	bdnf_1h_DA_PASS_Fasting_Glucose	1.09925
kcl_1h_gained	1.10924e-08	7.80859e-09	0.0777262	Intelligence-2018	0.53946	10000	0.2	mouse	500	10000_0.2	0.26804	1.10924e-08	1.10924e-08	-7.95498	kcl_1h_gained_Intelligence-2018	1.10943
bdnf_10h_closed	3.09343e-08	2.19568e-08	0.0794364	BMI-GIANT-2015	0.53946	10000	0.2	mouse	500	10000_0.2	0.26804	3.09343e-08	3.09343e-08	-7.50956	bdnf_10h_closed_BMI-GIANT-2015	1.09998
kcl_10h_closed	2.2273e-08	1.60634e-08	0.0827865	PASS_SWB	0.541771	10000	0.2	mouse	500	10000_0.2	0.266184	2.2273e-08	2.2273e-08	-7.65222	kcl_10h_closed_PASS_SWB	1.08204
bdnf_1h_closed	6.74393e-08	4.86646e-08	0.082904	munged_SZvsBD	0.541771	10000	0.2	mouse	500	10000_0.2	0.266184	6.74393e-08	6.74393e-08	-7.17109	bdnf_1h_closed_munged_SZvsBD	1.08142
kcl_6h_closed	4.0802e-07	2.95373e-07	0.0835825	PASS_Primary_biliary_cirrhosis	0.544205	10000	0.2	mouse	500	10000_0.2	0.264238	4.0802e-07	4.0802e-07	-6.38932	kcl_6h_closed_PASS_Primary_biliary_cirrhosis	1.07788
kcl_10h_closed	1.09863e-07	7.99679e-08	0.0847457	munged_SZvsCONT	0.549765	10000	0.2	mouse	500	10000_0.2	0.259823	1.09863e-07	1.09863e-07	-6.95915	kcl_10h_closed_munged_SZvsCONT	1.07188
kcl_1h_closed	1.10718e-08	8.08489e-09	0.0854309	insomnia-2018	0.551198	10000	0.2	mouse	500	10000_0.2	0.258692	1.10718e-08	1.10718e-08	-7.95578	kcl_1h_closed_insomnia-2018	1.06839
bdnf_1h_DA	8.13282e-09	5.93882e-09	0.0854318	PASS_Years_of_Education2	0.551198	10000	0.2	mouse	500	10000_0.2	0.258692	8.13282e-09	8.13282e-09	-8.08976	bdnf_1h_DA_PASS_Years_of_Education2	1.06838
kcl_10h_gained	1.00397e-07	7.36153e-08	0.0863144	PASS_IBD	0.554879	10000	0.2	mouse	500	10000_0.2	0.255802	1.00397e-07	1.00397e-07	-6.99828	kcl_10h_gained_PASS_IBD	1.06392
kcl_1h_DA	4.82478e-08	3.5546e-08	0.0873376	final.frq_SZ-CLOZUK	0.556639	10000	0.2	mouse	500	10000_0.2	0.254426	4.82478e-08	4.82478e-08	-7.31652	kcl_1h_DA_final.frq_SZ-CLOZUK	1.0588
kcl_10h_closed	8.22129e-08	6.07938e-08	0.088136	ADHD_PGC	0.558509	10000	0.2	mouse	500	10000_0.2	0.25297	8.22129e-08	8.22129e-08	-7.08506	kcl_10h_closed_ADHD_PGC	1.05485
kcl_6h_gained	3.07822e-07	2.31722e-07	0.0920214	PASS_Primary_biliary_cirrhosis	0.559577	10000	0.2	mouse	500	10000_0.2	0.25214	3.07822e-07	3.07822e-07	-6.5117	kcl_6h_gained_PASS_Primary_biliary_cirrhosis	1.03611
kcl_10h_closed	1.27633e-08	9.54456e-09	0.0905725	insomnia-2018	0.559577	10000	0.2	mouse	500	10000_0.2	0.25214	1.27633e-08	1.27633e-08	-7.89404	kcl_10h_closed_insomnia-2018	1.043
bdnf_1h_gained	6.68936e-09	5.04543e-09	0.0924484	insomnia-2018	0.559577	10000	0.2	mouse	500	10000_0.2	0.25214	6.68936e-09	6.68936e-09	-8.17462	bdnf_1h_gained_insomnia-2018	1.0341
bdnf_10h_gained	6.08367e-08	4.52422e-08	0.089363	Epilepsy_All	0.559577	10000	0.2	mouse	500	10000_0.2	0.25214	6.08367e-08	6.08367e-08	-7.21583	bdnf_10h_gained_Epilepsy_All	1.04884
kcl_1h_DA	1.04281e-08	7.80252e-09	0.0906932	PASS_Years_of_Education2	0.559577	10000	0.2	mouse	500	10000_0.2	0.25214	1.04281e-08	1.04281e-08	-7.9818	kcl_1h_DA_PASS_Years_of_Education2	1.04243
kcl_1h_DA	8.10707e-09	6.09018e-09	0.0915665	Intelligence-2018	0.559577	10000	0.2	mouse	500	10000_0.2	0.25214	8.10707e-09	8.10707e-09	-8.09114	kcl_1h_DA_Intelligence-2018	1.03826
kcl_10h_DA	5.47585e-08	4.09145e-08	0.090389	PASS_Schizophrenia	0.559577	10000	0.2	mouse	500	10000_0.2	0.25214	5.47585e-08	5.47585e-08	-7.26155	kcl_10h_DA_PASS_Schizophrenia	1.04388
kcl_1h_DA	5.03843e-08	3.80076e-08	0.0924801	munged_SZvsCONT	0.559577	10000	0.2	mouse	500	10000_0.2	0.25214	5.03843e-08	5.03843e-08	-7.2977	kcl_1h_DA_munged_SZvsCONT	1.03395
bdnf_10h_closed	9.07824e-08	6.91435e-08	0.0945988	ADHD_PGC	0.567114	10000	0.2	mouse	500	10000_0.2	0.24633	9.07824e-08	9.07824e-08	-7.042	bdnf_10h_closed_ADHD_PGC	1.02411
bdnf_6h_gained	1.40869e-08	1.07262e-08	0.0945388	MDD-2018	0.567114	10000	0.2	mouse	500	10000_0.2	0.24633	1.40869e-08	1.40869e-08	-7.85119	bdnf_6h_gained_MDD-2018	1.02439
kcl_1h_closed	7.14181e-08	5.43697e-08	0.0944964	munged_SZvsCONT	0.567114	10000	0.2	mouse	500	10000_0.2	0.24633	7.14181e-08	7.14181e-08	-7.14619	kcl_1h_closed_munged_SZvsCONT	1.02458
bdnf_10h_gained	4.21098e-08	3.24142e-08	0.0969523	munged_BDSCZvsCONT	0.573296	10000	0.2	mouse	500	10000_0.2	0.241621	4.21098e-08	4.21098e-08	-7.37562	bdnf_10h_gained_munged_BDSCZvsCONT	1.01344
bdnf_6h_all	1.01875e-08	7.88567e-09	0.098195	PASS_Ever_Smoked	0.573296	10000	0.2	mouse	500	10000_0.2	0.241621	1.01875e-08	1.01875e-08	-7.99193	bdnf_6h_all_PASS_Ever_Smoked	1.00791
kcl_6h_all	1.01875e-08	7.88567e-09	0.098195	PASS_Ever_Smoked	0.573296	10000	0.2	mouse	500	10000_0.2	0.241621	1.01875e-08	1.01875e-08	-7.99193	kcl_6h_all_PASS_Ever_Smoked	1.00791
kcl_1h_all	1.01875e-08	7.88567e-09	0.098195	PASS_Ever_Smoked	0.573296	10000	0.2	mouse	500	10000_0.2	0.241621	1.01875e-08	1.01875e-08	-7.99193	kcl_1h_all_PASS_Ever_Smoked	1.00791
bdnf_1h_all	1.01875e-08	7.88567e-09	0.098195	PASS_Ever_Smoked	0.573296	10000	0.2	mouse	500	10000_0.2	0.241621	1.01875e-08	1.01875e-08	-7.99193	bdnf_1h_all_PASS_Ever_Smoked	1.00791
kcl_10h_all	1.01875e-08	7.88567e-09	0.098195	PASS_Ever_Smoked	0.573296	10000	0.2	mouse	500	10000_0.2	0.241621	1.01875e-08	1.01875e-08	-7.99193	kcl_10h_all_PASS_Ever_Smoked	1.00791
all_annotations	1.01875e-08	7.88567e-09	0.098195	PASS_Ever_Smoked	0.573296	10000	0.2	mouse	500	10000_0.2	0.241621	1.01875e-08	1.01875e-08	-7.99193	all_annotations_PASS_Ever_Smoked	1.00791
bdnf_10h_all	1.01875e-08	7.88567e-09	0.098195	PASS_Ever_Smoked	0.573296	10000	0.2	mouse	500	10000_0.2	0.241621	1.01875e-08	1.01875e-08	-7.99193	bdnf_10h_all_PASS_Ever_Smoked	1.00791
bdnf_6h_DA	6.37664e-08	4.89984e-08	0.0965613	PASS_Anorexia	0.573296	10000	0.2	mouse	500	10000_0.2	0.241621	6.37664e-08	6.37664e-08	-7.19541	bdnf_6h_DA_PASS_Anorexia	1.0152
bdnf_10h_gained	6.27652e-08	4.85446e-08	0.0980159	munged_SZvsCONT	0.573296	10000	0.2	mouse	500	10000_0.2	0.241621	6.27652e-08	6.27652e-08	-7.20228	bdnf_10h_gained_munged_SZvsCONT	1.0087
bdnf_10h_closed	2.07345e-07	1.6102e-07	0.0989259	Epilepsy_GGE	0.574979	10000	0.2	mouse	500	10000_0.2	0.240348	2.07345e-07	2.07345e-07	-6.68331	bdnf_10h_closed_Epilepsy_GGE	1.00469
bdnf_1h_gained	1.06553e-08	8.28278e-09	0.0991454	MDD-2018	0.574979	10000	0.2	mouse	500	10000_0.2	0.240348	1.06553e-08	1.06553e-08	-7.97244	bdnf_1h_gained_MDD-2018	1.00373
kcl_1h_closed	6.87129e-08	5.36982e-08	0.10034	PASS_Schizophrenia	0.580017	10000	0.2	mouse	500	10000_0.2	0.236559	6.87129e-08	6.87129e-08	-7.16296	kcl_1h_closed_PASS_Schizophrenia	0.998524
kcl_1h_gained	7.42418e-08	5.81502e-08	0.10085	munged_BDvsCONT	0.58107	10000	0.2	mouse	500	10000_0.2	0.235771	7.42418e-08	7.42418e-08	-7.12935	kcl_1h_gained_munged_BDvsCONT	0.996326
kcl_10h_gained	1.56046e-08	1.23706e-08	0.103578	MDD-2018	0.591763	10000	0.2	mouse	500	10000_0.2	0.227852	1.56046e-08	1.56046e-08	-7.80675	kcl_10h_gained_MDD-2018	0.984732
bdnf_1h_DA	4.05292e-08	3.2245e-08	0.104392	PASS_Anorexia	0.594735	10000	0.2	mouse	500	10000_0.2	0.225676	4.05292e-08	4.05292e-08	-7.39223	bdnf_1h_DA_PASS_Anorexia	0.981331
kcl_6h_closed	3.25973e-08	2.61025e-08	0.105866	BMI-GIANT-2015	0.597388	10000	0.2	mouse	500	10000_0.2	0.223743	3.25973e-08	3.25973e-08	-7.48682	kcl_6h_closed_BMI-GIANT-2015	0.975242
bdnf_1h_closed	1.33054e-07	1.081e-07	0.109192	PASS_Bipolar_Disorder	0.609382	10000	0.2	mouse	500	10000_0.2	0.21511	1.33054e-07	1.33054e-07	-6.87597	bdnf_1h_closed_PASS_Bipolar_Disorder	0.96181
kcl_6h_gained	6.39702e-08	5.21464e-08	0.10996	ADHD_PGC	0.610189	10000	0.2	mouse	500	10000_0.2	0.214536	6.39702e-08	6.39702e-08	-7.19402	kcl_6h_gained_ADHD_PGC	0.958766
kcl_10h_DA	2.48131e-08	2.02324e-08	0.110023	PASS_Triglycerides	0.610189	10000	0.2	mouse	500	10000_0.2	0.214536	2.48131e-08	2.48131e-08	-7.60532	kcl_10h_DA_PASS_Triglycerides	0.958517
bdnf_10h_closed	7.18158e-08	5.8737e-08	0.110728	PASS_Alzheimer	0.613143	10000	0.2	mouse	500	10000_0.2	0.212438	7.18158e-08	7.18158e-08	-7.14378	bdnf_10h_closed_PASS_Alzheimer	0.955743
bdnf_10h_DA	1.16495e-07	9.63201e-08	0.113243	PASS_Crohns_Disease	0.622606	10000	0.2	mouse	500	10000_0.2	0.205787	1.16495e-07	1.16495e-07	-6.93369	bdnf_10h_DA_PASS_Crohns_Disease	0.945989
kcl_1h_gained	3.58977e-08	2.97364e-08	0.113678	PASS_LDL	0.62365	10000	0.2	mouse	500	10000_0.2	0.205059	3.58977e-08	3.58977e-08	-7.44493	kcl_1h_gained_PASS_LDL	0.944323
kcl_10h_DA	8.79012e-08	7.30527e-08	0.114438	Epilepsy_GGE	0.626853	10000	0.2	mouse	500	10000_0.2	0.202834	8.79012e-08	8.79012e-08	-7.05601	kcl_10h_DA_Epilepsy_GGE	0.941429
kcl_1h_gained	3.11895e-07	2.60518e-07	0.115612	PASS_Primary_biliary_cirrhosis	0.632309	10000	0.2	mouse	500	10000_0.2	0.199071	3.11895e-07	3.11895e-07	-6.50599	kcl_1h_gained_PASS_Primary_biliary_cirrhosis	0.936997
bdnf_10h_gained	4.43199e-08	3.72408e-08	0.117005	ADHD_PGC	0.636632	10000	0.2	mouse	500	10000_0.2	0.196112	4.43199e-08	4.43199e-08	-7.3534	bdnf_10h_gained_ADHD_PGC	0.931795
bdnf_10h_closed	1.50246e-08	1.26188e-08	0.116895	Neurot-Nagel	0.636632	10000	0.2	mouse	500	10000_0.2	0.196112	1.50246e-08	1.50246e-08	-7.8232	bdnf_10h_closed_Neurot-Nagel	0.932203
bdnf_10h_gained	1.18541e-08	1.00558e-08	0.119233	PASS_DS	0.640292	10000	0.2	mouse	500	10000_0.2	0.193622	1.18541e-08	1.18541e-08	-7.92613	bdnf_10h_gained_PASS_DS	0.923603
kcl_1h_gained	2.78211e-08	2.37076e-08	0.120295	PASS_Ever_Smoked	0.64405	10000	0.2	mouse	500	10000_0.2	0.191081	2.78211e-08	2.78211e-08	-7.55563	kcl_1h_gained_PASS_Ever_Smoked	0.919752
kcl_10h_closed	3.67487e-07	3.13751e-07	0.120745	PASS_Autism	0.64405	10000	0.2	mouse	500	10000_0.2	0.191081	3.67487e-07	3.67487e-07	-6.43476	kcl_10h_closed_PASS_Autism	0.91813
kcl_6h_closed	1.38524e-08	1.18688e-08	0.121581	Intelligence-2018	0.645722	10000	0.2	mouse	500	10000_0.2	0.189954	1.38524e-08	1.38524e-08	-7.85848	kcl_6h_closed_Intelligence-2018	0.915135
kcl_1h_gained	6.71026e-08	5.79896e-08	0.123606	Epilepsy_All	0.650759	10000	0.2	mouse	500	10000_0.2	0.18658	6.71026e-08	6.71026e-08	-7.17326	kcl_1h_gained_Epilepsy_All	0.907962
bdnf_10h_closed	3.86317e-08	3.34567e-08	0.124111	AD_h2_out	0.650759	10000	0.2	mouse	500	10000_0.2	0.18658	3.86317e-08	3.86317e-08	-7.41306	bdnf_10h_closed_AD_h2_out	0.90619
bdnf_6h_DA	4.24722e-08	3.7083e-08	0.126037	Epilepsy_All	0.65506	10000	0.2	mouse	500	10000_0.2	0.183719	4.24722e-08	4.24722e-08	-7.3719	bdnf_6h_DA_Epilepsy_All	0.899502
kcl_10h_gained	2.01166e-07	1.764e-07	0.12706	PASS_Autism	0.658454	10000	0.2	mouse	500	10000_0.2	0.181475	2.01166e-07	2.01166e-07	-6.69645	kcl_10h_gained_PASS_Autism	0.89599
bdnf_1h_DA	1.02543e-07	9.03664e-08	0.128241	PASS_Autism	0.661677	10000	0.2	mouse	500	10000_0.2	0.179354	1.02543e-07	1.02543e-07	-6.98909	bdnf_1h_DA_PASS_Autism	0.891974
kcl_10h_gained	5.95593e-08	5.29463e-08	0.130315	Epilepsy_All	0.661816	10000	0.2	mouse	500	10000_0.2	0.179263	5.95593e-08	5.95593e-08	-7.22505	kcl_10h_gained_Epilepsy_All	0.885004
kcl_6h_closed	1.16271e-07	1.03235e-07	0.130025	PASS_Anorexia	0.661816	10000	0.2	mouse	500	10000_0.2	0.179263	1.16271e-07	1.16271e-07	-6.93453	kcl_6h_closed_PASS_Anorexia	0.885973
bdnf_10h_DA	1.0589e-08	9.393e-09	0.129801	MDD-2018	0.661816	10000	0.2	mouse	500	10000_0.2	0.179263	1.0589e-08	1.0589e-08	-7.97514	bdnf_10h_DA_MDD-2018	0.886721
kcl_1h_DA	5.22214e-08	4.68635e-08	0.132569	munged_BDvsCONT	0.662208	10000	0.2	mouse	500	10000_0.2	0.179006	5.22214e-08	5.22214e-08	-7.28215	kcl_1h_DA_munged_BDvsCONT	0.877559
kcl_10h_gained	8.22715e-09	7.37308e-09	0.132246	insomnia-2018	0.662208	10000	0.2	mouse	500	10000_0.2	0.179006	8.22715e-09	8.22715e-09	-8.08475	kcl_10h_gained_insomnia-2018	0.878617
kcl_6h_gained	7.76898e-09	6.99416e-09	0.133331	insomnia-2018	0.662208	10000	0.2	mouse	500	10000_0.2	0.179006	7.76898e-09	7.76898e-09	-8.10964	kcl_6h_gained_insomnia-2018	0.875068
bdnf_10h_DA	5.80829e-08	5.19771e-08	0.131896	PASS_Anorexia	0.662208	10000	0.2	mouse	500	10000_0.2	0.179006	5.80829e-08	5.80829e-08	-7.23595	bdnf_10h_DA_PASS_Anorexia	0.879767
bdnf_10h_closed	1.40594e-08	1.25765e-08	0.131803	frq_Neurot-Nagel	0.662208	10000	0.2	mouse	500	10000_0.2	0.179006	1.40594e-08	1.40594e-08	-7.85203	bdnf_10h_closed_frq_Neurot-Nagel	0.880075
bdnf_6h_closed	7.73087e-08	6.96558e-08	0.133528	munged_SZvsCONT	0.662208	10000	0.2	mouse	500	10000_0.2	0.179006	7.73087e-08	7.73087e-08	-7.11177	bdnf_6h_closed_munged_SZvsCONT	0.874427
kcl_1h_DA	5.87059e-08	5.24977e-08	0.131729	PASS_Rheumatoid_Arthritis	0.662208	10000	0.2	mouse	500	10000_0.2	0.179006	5.87059e-08	5.87059e-08	-7.23132	kcl_1h_DA_PASS_Rheumatoid_Arthritis	0.880319
kcl_1h_gained	7.32766e-08	6.58988e-08	0.133079	PASS_Rheumatoid_Arthritis	0.662208	10000	0.2	mouse	500	10000_0.2	0.179006	7.32766e-08	7.32766e-08	-7.13503	kcl_1h_gained_PASS_Rheumatoid_Arthritis	0.875892
bdnf_10h_DA	4.60914e-08	4.19651e-08	0.136031	munged_BDvsCONT	0.671652	10000	0.2	mouse	500	10000_0.2	0.172856	4.60914e-08	4.60914e-08	-7.33638	bdnf_10h_DA_munged_BDvsCONT	0.866363
kcl_10h_DA	2.9425e-08	2.7123e-08	0.138989	munged_BDSCZvsCONT	0.673829	10000	0.2	mouse	500	10000_0.2	0.17145	2.9425e-08	2.9425e-08	-7.53128	kcl_10h_DA_munged_BDSCZvsCONT	0.857021
kcl_6h_DA	6.09686e-09	5.62655e-09	0.139274	insomnia-2018	0.673829	10000	0.2	mouse	500	10000_0.2	0.17145	6.09686e-09	6.09686e-09	-8.21489	kcl_6h_DA_insomnia-2018	0.85613
bdnf_6h_DA	5.73665e-08	5.29075e-08	0.139121	PASS_Fasting_Glucose	0.673829	10000	0.2	mouse	500	10000_0.2	0.17145	5.73665e-08	5.73665e-08	-7.24134	bdnf_6h_DA_PASS_Fasting_Glucose	0.856608
kcl_10h_DA	4.4531e-08	4.10606e-08	0.139068	munged_SZvsCONT	0.673829	10000	0.2	mouse	500	10000_0.2	0.17145	4.4531e-08	4.4531e-08	-7.35134	kcl_10h_DA_munged_SZvsCONT	0.856774
bdnf_6h_closed	9.18376e-08	8.50239e-08	0.14004	PASS_Anorexia	0.674584	10000	0.2	mouse	500	10000_0.2	0.170964	9.18376e-08	9.18376e-08	-7.03698	bdnf_6h_closed_PASS_Anorexia	0.853747
bdnf_10h_DA	4.28544e-08	3.98704e-08	0.141223	Epilepsy_All	0.677881	10000	0.2	mouse	500	10000_0.2	0.168847	4.28544e-08	4.28544e-08	-7.368	bdnf_10h_DA_Epilepsy_All	0.850095
bdnf_6h_all	6.3883e-09	5.99362e-09	0.143246	PASS_BMI1	0.677881	10000	0.2	mouse	500	10000_0.2	0.168847	6.3883e-09	6.3883e-09	-8.19462	bdnf_6h_all_PASS_BMI1	0.843917
all_annotations	6.3883e-09	5.99362e-09	0.143246	PASS_BMI1	0.677881	10000	0.2	mouse	500	10000_0.2	0.168847	6.3883e-09	6.3883e-09	-8.19462	all_annotations_PASS_BMI1	0.843917
kcl_6h_all	6.3883e-09	5.99362e-09	0.143246	PASS_BMI1	0.677881	10000	0.2	mouse	500	10000_0.2	0.168847	6.3883e-09	6.3883e-09	-8.19462	kcl_6h_all_PASS_BMI1	0.843917
bdnf_10h_all	6.3883e-09	5.99362e-09	0.143246	PASS_BMI1	0.677881	10000	0.2	mouse	500	10000_0.2	0.168847	6.3883e-09	6.3883e-09	-8.19462	bdnf_10h_all_PASS_BMI1	0.843917
kcl_10h_all	6.3883e-09	5.99362e-09	0.143246	PASS_BMI1	0.677881	10000	0.2	mouse	500	10000_0.2	0.168847	6.3883e-09	6.3883e-09	-8.19462	kcl_10h_all_PASS_BMI1	0.843917
bdnf_1h_all	6.3883e-09	5.99362e-09	0.143246	PASS_BMI1	0.677881	10000	0.2	mouse	500	10000_0.2	0.168847	6.3883e-09	6.3883e-09	-8.19462	bdnf_1h_all_PASS_BMI1	0.843917
kcl_1h_all	6.3883e-09	5.99362e-09	0.143246	PASS_BMI1	0.677881	10000	0.2	mouse	500	10000_0.2	0.168847	6.3883e-09	6.3883e-09	-8.19462	kcl_1h_all_PASS_BMI1	0.843917
bdnf_10h_closed	6.19117e-08	5.88852e-08	0.146538	final.frq_SZ-CLOZUK	0.684668	10000	0.2	mouse	500	10000_0.2	0.16452	6.19117e-08	6.19117e-08	-7.20823	bdnf_10h_closed_final.frq_SZ-CLOZUK	0.834049
bdnf_10h_gained	1.20507e-07	1.14484e-07	0.14626	PASS_Crohns_Disease	0.684668	10000	0.2	mouse	500	10000_0.2	0.16452	1.20507e-07	1.20507e-07	-6.91899	bdnf_10h_gained_PASS_Crohns_Disease	0.834873
kcl_1h_gained	4.73707e-08	4.52034e-08	0.147332	final.frq_SZ-CLOZUK	0.686453	10000	0.2	mouse	500	10000_0.2	0.163389	4.73707e-08	4.73707e-08	-7.32449	kcl_1h_gained_final.frq_SZ-CLOZUK	0.831704
kcl_10h_gained	5.16852e-08	4.97481e-08	0.149417	PASS_Schizophrenia	0.692538	10000	0.2	mouse	500	10000_0.2	0.159556	5.16852e-08	5.16852e-08	-7.28663	kcl_10h_gained_PASS_Schizophrenia	0.8256
kcl_10h_closed	2.47815e-08	2.39244e-08	0.150142	BMI-GIANT-2015	0.693186	10000	0.2	mouse	500	10000_0.2	0.15915	2.47815e-08	2.47815e-08	-7.60587	kcl_10h_closed_BMI-GIANT-2015	0.823498
bdnf_6h_DA	4.62488e-08	4.47691e-08	0.15079	Epilepsy_Focal	0.694375	10000	0.2	mouse	500	10000_0.2	0.158406	4.62488e-08	4.62488e-08	-7.3349	bdnf_6h_DA_Epilepsy_Focal	0.821628
bdnf_6h_DA	5.44798e-09	5.3435e-09	0.15397	insomnia-2018	0.700851	10000	0.2	mouse	500	10000_0.2	0.154374	5.44798e-09	5.44798e-09	-8.26376	bdnf_6h_DA_insomnia-2018	0.812563
bdnf_1h_DA	6.89302e-08	6.75961e-08	0.153927	PASS_Crohns_Disease	0.700851	10000	0.2	mouse	500	10000_0.2	0.154374	6.89302e-08	6.89302e-08	-7.16159	bdnf_1h_DA_PASS_Crohns_Disease	0.812686
bdnf_1h_closed	5.42732e-08	5.33627e-08	0.154562	munged_BDvsCONT	0.701524	10000	0.2	mouse	500	10000_0.2	0.153957	5.42732e-08	5.42732e-08	-7.26541	bdnf_1h_closed_munged_BDvsCONT	0.810897
kcl_1h_gained	1.22067e-07	1.20092e-07	0.15471	Epilepsy_GGE	0.701524	10000	0.2	mouse	500	10000_0.2	0.153957	1.22067e-07	1.22067e-07	-6.9134	kcl_1h_gained_Epilepsy_GGE	0.810481
kcl_10h_DA	2.01041e-08	1.9893e-08	0.1561	PASS_Ever_Smoked	0.703171	10000	0.2	mouse	500	10000_0.2	0.152939	2.01041e-08	2.01041e-08	-7.69671	kcl_10h_DA_PASS_Ever_Smoked	0.806596
bdnf_6h_closed	2.06544e-07	2.08651e-07	0.161111	PASS_Primary_biliary_cirrhosis	0.712376	10000	0.2	mouse	500	10000_0.2	0.147291	2.06544e-07	2.06544e-07	-6.68499	bdnf_6h_closed_PASS_Primary_biliary_cirrhosis	0.792874
kcl_10h_gained	2.60549e-08	2.62937e-08	0.160863	PASS_Ever_Smoked	0.712376	10000	0.2	mouse	500	10000_0.2	0.147291	2.60549e-08	2.60549e-08	-7.58411	kcl_10h_gained_PASS_Ever_Smoked	0.793544
bdnf_1h_gained	1.65735e-08	1.67295e-08	0.160922	PASS_Ever_Smoked	0.712376	10000	0.2	mouse	500	10000_0.2	0.147291	1.65735e-08	1.65735e-08	-7.78059	bdnf_1h_gained_PASS_Ever_Smoked	0.793384
kcl_6h_DA	7.12204e-08	7.32234e-08	0.165365	Epilepsy_GGE	0.722929	10000	0.2	mouse	500	10000_0.2	0.140904	7.12204e-08	7.12204e-08	-7.1474	kcl_6h_DA_Epilepsy_GGE	0.781557
bdnf_1h_closed	4.73071e-08	4.87672e-08	0.166008	PASS_Schizophrenia	0.722929	10000	0.2	mouse	500	10000_0.2	0.140904	4.73071e-08	4.73071e-08	-7.32507	bdnf_1h_closed_PASS_Schizophrenia	0.779871
bdnf_6h_DA	6.7086e-08	6.95955e-08	0.167538	Epilepsy_GGE	0.726336	10000	0.2	mouse	500	10000_0.2	0.138862	6.7086e-08	6.7086e-08	-7.17337	bdnf_6h_DA_Epilepsy_GGE	0.775888
kcl_1h_closed	4.56702e-08	4.75006e-08	0.168159	final.frq_SZ-CLOZUK	0.727255	10000	0.2	mouse	500	10000_0.2	0.138313	4.56702e-08	4.56702e-08	-7.34037	kcl_1h_closed_final.frq_SZ-CLOZUK	0.774281
bdnf_10h_gained	6.01591e-08	6.25255e-08	0.167986	PASS_Anorexia	0.727255	10000	0.2	mouse	500	10000_0.2	0.138313	6.01591e-08	6.01591e-08	-7.2207	bdnf_10h_gained_PASS_Anorexia	0.774727
kcl_10h_gained	6.0541e-08	6.34007e-08	0.169815	Epilepsy_Focal	0.729721	10000	0.2	mouse	500	10000_0.2	0.136843	6.0541e-08	6.0541e-08	-7.21795	kcl_10h_gained_Epilepsy_Focal	0.770023
kcl_6h_closed	1.99912e-08	2.09201e-08	0.169638	MDD-2018	0.729721	10000	0.2	mouse	500	10000_0.2	0.136843	1.99912e-08	1.99912e-08	-7.69916	kcl_6h_closed_MDD-2018	0.770477
bdnf_6h_gained	5.65222e-08	5.94535e-08	0.170879	PASS_Anorexia	0.7319	10000	0.2	mouse	500	10000_0.2	0.135549	5.65222e-08	5.65222e-08	-7.24778	bdnf_6h_gained_PASS_Anorexia	0.76731
kcl_10h_closed	3.12889e-08	3.31131e-08	0.172352	AD_h2_out	0.733791	10000	0.2	mouse	500	10000_0.2	0.134428	3.12889e-08	3.12889e-08	-7.50461	kcl_10h_closed_AD_h2_out	0.763583
bdnf_10h_closed	4.45477e-08	4.71898e-08	0.172582	PASS_Type_2_Diabetes	0.733886	10000	0.2	mouse	500	10000_0.2	0.134371	4.45477e-08	4.45477e-08	-7.35117	bdnf_10h_closed_PASS_Type_2_Diabetes	0.763005
kcl_10h_DA	6.31437e-09	6.72788e-09	0.173984	Intelligence-2018	0.736325	10000	0.2	mouse	500	10000_0.2	0.13293	6.31437e-09	6.31437e-09	-8.19967	kcl_10h_DA_Intelligence-2018	0.759491
bdnf_6h_closed	7.59745e-08	8.0855e-08	0.173702	Epilepsy_Focal	0.736325	10000	0.2	mouse	500	10000_0.2	0.13293	7.59745e-08	7.59745e-08	-7.11933	bdnf_6h_closed_Epilepsy_Focal	0.760196
bdnf_1h_closed	4.34312e-08	4.68322e-08	0.176865	munged_SZvsCONT	0.743166	10000	0.2	mouse	500	10000_0.2	0.128914	4.34312e-08	4.34312e-08	-7.3622	bdnf_1h_closed_munged_SZvsCONT	0.752358
kcl_1h_DA	1.74216e-08	1.92741e-08	0.183029	PASS_Ever_Smoked	0.74913	10000	0.2	mouse	500	10000_0.2	0.125443	1.74216e-08	1.74216e-08	-7.75891	kcl_1h_DA_PASS_Ever_Smoked	0.737481
bdnf_1h_gained	5.24505e-08	5.79059e-08	0.182524	PASS_Type_1_Diabetes	0.74913	10000	0.2	mouse	500	10000_0.2	0.125443	5.24505e-08	5.24505e-08	-7.28025	bdnf_1h_gained_PASS_Type_1_Diabetes	0.738681
kcl_6h_all	5.09864e-09	5.66287e-09	0.183964	BMI-GIANT-2015	0.74913	10000	0.2	mouse	500	10000_0.2	0.125443	5.09864e-09	5.09864e-09	-8.29255	kcl_6h_all_BMI-GIANT-2015	0.735268
bdnf_6h_all	5.09864e-09	5.66287e-09	0.183964	BMI-GIANT-2015	0.74913	10000	0.2	mouse	500	10000_0.2	0.125443	5.09864e-09	5.09864e-09	-8.29255	bdnf_6h_all_BMI-GIANT-2015	0.735268
kcl_1h_all	5.09864e-09	5.66287e-09	0.183964	BMI-GIANT-2015	0.74913	10000	0.2	mouse	500	10000_0.2	0.125443	5.09864e-09	5.09864e-09	-8.29255	kcl_1h_all_BMI-GIANT-2015	0.735268
bdnf_1h_all	5.09864e-09	5.66287e-09	0.183964	BMI-GIANT-2015	0.74913	10000	0.2	mouse	500	10000_0.2	0.125443	5.09864e-09	5.09864e-09	-8.29255	bdnf_1h_all_BMI-GIANT-2015	0.735268
kcl_10h_all	5.09864e-09	5.66287e-09	0.183964	BMI-GIANT-2015	0.74913	10000	0.2	mouse	500	10000_0.2	0.125443	5.09864e-09	5.09864e-09	-8.29255	kcl_10h_all_BMI-GIANT-2015	0.735268
all_annotations	5.09864e-09	5.66287e-09	0.183964	BMI-GIANT-2015	0.74913	10000	0.2	mouse	500	10000_0.2	0.125443	5.09864e-09	5.09864e-09	-8.29255	all_annotations_BMI-GIANT-2015	0.735268
bdnf_10h_all	5.09864e-09	5.66287e-09	0.183964	BMI-GIANT-2015	0.74913	10000	0.2	mouse	500	10000_0.2	0.125443	5.09864e-09	5.09864e-09	-8.29255	bdnf_10h_all_BMI-GIANT-2015	0.735268
kcl_1h_gained	4.39812e-08	4.82352e-08	0.180935	PASS_Schizophrenia	0.74913	10000	0.2	mouse	500	10000_0.2	0.125443	4.39812e-08	4.39812e-08	-7.35673	kcl_1h_gained_PASS_Schizophrenia	0.742477
kcl_1h_closed	1.33299e-08	1.49752e-08	0.186699	PASS_DS	0.75853	10000	0.2	mouse	500	10000_0.2	0.120027	1.33299e-08	1.33299e-08	-7.87517	kcl_1h_closed_PASS_DS	0.728859
bdnf_1h_closed	2.83412e-08	3.18918e-08	0.187091	munged_BDSCZvsCONT	0.759258	10000	0.2	mouse	500	10000_0.2	0.119611	2.83412e-08	2.83412e-08	-7.54758	bdnf_1h_closed_munged_BDSCZvsCONT	0.727946
bdnf_1h_closed	7.72678e-08	8.76365e-08	0.188974	Epilepsy_GGE	0.765262	10000	0.2	mouse	500	10000_0.2	0.11619	7.72678e-08	7.72678e-08	-7.112	bdnf_1h_closed_Epilepsy_GGE	0.723599
bdnf_1h_gained	7.29947e-08	8.3618e-08	0.191344	PASS_Crohns_Disease	0.77036	10000	0.2	mouse	500	10000_0.2	0.113306	7.29947e-08	7.29947e-08	-7.13671	bdnf_1h_gained_PASS_Crohns_Disease	0.718185
bdnf_10h_DA	2.81227e-08	3.23515e-08	0.192345	final.frq_SZ-CLOZUK	0.773514	10000	0.2	mouse	500	10000_0.2	0.111532	2.81227e-08	2.81227e-08	-7.55094	bdnf_10h_DA_final.frq_SZ-CLOZUK	0.715919
kcl_10h_DA	8.98979e-08	1.04853e-07	0.19562	PASS_Crohns_Disease	0.782259	10000	0.2	mouse	500	10000_0.2	0.106649	8.98979e-08	8.98979e-08	-7.04625	kcl_10h_DA_PASS_Crohns_Disease	0.708587
bdnf_10h_closed	8.25329e-09	9.82304e-09	0.200399	insomnia-2018	0.783505	10000	0.2	mouse	500	10000_0.2	0.105958	8.25329e-09	8.25329e-09	-8.08337	bdnf_10h_closed_insomnia-2018	0.698105
kcl_10h_gained	1.22881e-08	1.48283e-08	0.203639	PASS_Neuroticism	0.783505	10000	0.2	mouse	500	10000_0.2	0.105958	1.22881e-08	1.22881e-08	-7.91051	kcl_10h_gained_PASS_Neuroticism	0.69114
bdnf_6h_closed	6.29954e-08	7.60069e-08	0.203605	Epilepsy_All	0.783505	10000	0.2	mouse	500	10000_0.2	0.105958	6.29954e-08	6.29954e-08	-7.20069	bdnf_6h_closed_Epilepsy_All	0.691211
kcl_1h_DA	6.5317e-08	7.7715e-08	0.200323	Epilepsy_GGE	0.783505	10000	0.2	mouse	500	10000_0.2	0.105958	6.5317e-08	6.5317e-08	-7.18497	kcl_1h_DA_Epilepsy_GGE	0.698269
kcl_6h_closed	7.05095e-08	8.26048e-08	0.19667	PASS_Schizophrenia	0.783505	10000	0.2	mouse	500	10000_0.2	0.105958	7.05095e-08	7.05095e-08	-7.15175	kcl_6h_closed_PASS_Schizophrenia	0.706262
kcl_10h_closed	5.83481e-08	6.94159e-08	0.200298	PASS_Schizophrenia	0.783505	10000	0.2	mouse	500	10000_0.2	0.105958	5.83481e-08	5.83481e-08	-7.23397	kcl_10h_closed_PASS_Schizophrenia	0.698324
bdnf_6h_DA	6.84762e-08	8.41446e-08	0.207882	PASS_Crohns_Disease	0.796358	10000	0.2	mouse	500	10000_0.2	0.0988918	6.84762e-08	6.84762e-08	-7.16446	bdnf_6h_DA_PASS_Crohns_Disease	0.682183
bdnf_6h_gained	4.88254e-09	6.04647e-09	0.209689	insomnia-2018	0.800691	10000	0.2	mouse	500	10000_0.2	0.0965352	4.88254e-09	4.88254e-09	-8.31135	bdnf_6h_gained_insomnia-2018	0.678425
bdnf_6h_gained	2.8535e-08	3.57271e-08	0.212235	final.frq_SZ-CLOZUK	0.8018	10000	0.2	mouse	500	10000_0.2	0.0959337	2.8535e-08	2.8535e-08	-7.54462	bdnf_6h_gained_final.frq_SZ-CLOZUK	0.673184
kcl_1h_closed	4.93844e-08	6.17533e-08	0.211941	PASS_Anorexia	0.8018	10000	0.2	mouse	500	10000_0.2	0.0959337	4.93844e-08	4.93844e-08	-7.30641	kcl_1h_closed_PASS_Anorexia	0.673785
kcl_10h_closed	8.39589e-09	1.06112e-08	0.214406	Intelligence-2018	0.806674	10000	0.2	mouse	500	10000_0.2	0.0933021	8.39589e-09	8.39589e-09	-8.07593	kcl_10h_closed_Intelligence-2018	0.668764
bdnf_6h_gained	3.57267e-08	4.54612e-08	0.215971	Epilepsy_All	0.80732	10000	0.2	mouse	500	10000_0.2	0.0929541	3.57267e-08	3.57267e-08	-7.44701	bdnf_6h_gained_Epilepsy_All	0.665605
kcl_10h_closed	8.36067e-08	1.05993e-07	0.215117	PASS_Anorexia	0.80732	10000	0.2	mouse	500	10000_0.2	0.0929541	8.36067e-08	8.36067e-08	-7.07776	kcl_10h_closed_PASS_Anorexia	0.667325
bdnf_1h_closed	9.75245e-09	1.24071e-08	0.215923	PASS_DS	0.80732	10000	0.2	mouse	500	10000_0.2	0.0929541	9.75245e-09	9.75245e-09	-8.01089	bdnf_1h_closed_PASS_DS	0.665701
kcl_10h_gained	2.675e-08	3.44038e-08	0.218423	munged_BDSCZvsCONT	0.810406	10000	0.2	mouse	500	10000_0.2	0.0912974	2.675e-08	2.675e-08	-7.57268	kcl_10h_gained_munged_BDSCZvsCONT	0.660702
kcl_10h_closed	3.65816e-08	4.75581e-08	0.220888	munged_BDSCZvsCONT	0.810406	10000	0.2	mouse	500	10000_0.2	0.0912974	3.65816e-08	3.65816e-08	-7.43674	kcl_10h_closed_munged_BDSCZvsCONT	0.655828
kcl_10h_DA	3.836e-08	4.98459e-08	0.220777	munged_SZvsBD	0.810406	10000	0.2	mouse	500	10000_0.2	0.0912974	3.836e-08	3.836e-08	-7.41612	kcl_10h_DA_munged_SZvsBD	0.656047
bdnf_6h_DA	8.17507e-09	1.07027e-08	0.222483	PASS_Neuroticism	0.812491	10000	0.2	mouse	500	10000_0.2	0.0901812	8.17507e-09	8.17507e-09	-8.08751	bdnf_6h_DA_PASS_Neuroticism	0.652702
bdnf_6h_closed	5.70438e-08	7.5702e-08	0.225565	munged_SZvsBD	0.81649	10000	0.2	mouse	500	10000_0.2	0.0880489	5.70438e-08	5.70438e-08	-7.24379	bdnf_6h_closed_munged_SZvsBD	0.646727
kcl_10h_closed	4.12874e-08	5.51965e-08	0.227228	final.frq_SZ-CLOZUK	0.817304	10000	0.2	mouse	500	10000_0.2	0.0876163	4.12874e-08	4.12874e-08	-7.38418	kcl_10h_closed_final.frq_SZ-CLOZUK	0.643538
kcl_6h_DA	2.96828e-08	3.97487e-08	0.227604	ADHD_PGC	0.817304	10000	0.2	mouse	500	10000_0.2	0.0876163	2.96828e-08	2.96828e-08	-7.5275	kcl_6h_DA_ADHD_PGC	0.642821
kcl_10h_DA	7.73435e-09	1.0481e-08	0.230276	MDD-2018	0.823573	10000	0.2	mouse	500	10000_0.2	0.0842981	7.73435e-09	7.73435e-09	-8.11158	kcl_10h_DA_MDD-2018	0.637751
bdnf_1h_gained	3.3169e-08	4.49116e-08	0.230093	PASS_Rheumatoid_Arthritis	0.823573	10000	0.2	mouse	500	10000_0.2	0.0842981	3.3169e-08	3.3169e-08	-7.47927	bdnf_1h_gained_PASS_Rheumatoid_Arthritis	0.638097
bdnf_1h_DA	3.39961e-08	4.65329e-08	0.232517	Epilepsy_GGE	0.828255	10000	0.2	mouse	500	10000_0.2	0.081836	3.39961e-08	3.39961e-08	-7.46857	bdnf_1h_DA_Epilepsy_GGE	0.633545
bdnf_10h_closed	2.34578e-08	3.2747e-08	0.236892	PASS_Ever_Smoked	0.835731	10000	0.2	mouse	500	10000_0.2	0.0779335	2.34578e-08	2.34578e-08	-7.62971	bdnf_10h_closed_PASS_Ever_Smoked	0.62545
bdnf_6h_closed	5.86944e-09	8.22191e-09	0.237651	insomnia-2018	0.835731	10000	0.2	mouse	500	10000_0.2	0.0779335	5.86944e-09	5.86944e-09	-8.2314	bdnf_6h_closed_insomnia-2018	0.62406
bdnf_6h_DA	8.78721e-08	1.22871e-07	0.237257	PASS_Autism	0.835731	10000	0.2	mouse	500	10000_0.2	0.0779335	8.78721e-08	8.78721e-08	-7.05615	bdnf_6h_DA_PASS_Autism	0.624782
kcl_10h_closed	5.90786e-08	8.32447e-08	0.238946	munged_SZvsBD	0.83719	10000	0.2	mouse	500	10000_0.2	0.0771761	5.90786e-08	5.90786e-08	-7.22857	kcl_10h_closed_munged_SZvsBD	0.621701
bdnf_6h_DA	6.84816e-09	9.66095e-09	0.239209	MDD-2018	0.83719	10000	0.2	mouse	500	10000_0.2	0.0771761	6.84816e-09	6.84816e-09	-8.16443	bdnf_6h_DA_MDD-2018	0.621222
bdnf_1h_DA	2.204e-08	3.14555e-08	0.241754	munged_SZvsBD	0.841758	10000	0.2	mouse	500	10000_0.2	0.0748126	2.204e-08	2.204e-08	-7.65679	bdnf_1h_DA_munged_SZvsBD	0.616627
bdnf_10h_closed	2.45694e-08	3.51442e-08	0.242244	PASS_Height1	0.841816	10000	0.2	mouse	500	10000_0.2	0.0747828	2.45694e-08	2.45694e-08	-7.60961	bdnf_10h_closed_PASS_Height1	0.615747
bdnf_6h_DA	1.91672e-08	2.82649e-08	0.248845	final.frq_SZ-CLOZUK	0.842005	10000	0.2	mouse	500	10000_0.2	0.0746855	1.91672e-08	1.91672e-08	-7.71744	bdnf_6h_DA_final.frq_SZ-CLOZUK	0.604071
bdnf_1h_gained	9.49403e-09	1.38224e-08	0.246086	PASS_Years_of_Education1	0.842005	10000	0.2	mouse	500	10000_0.2	0.0746855	9.49403e-09	9.49403e-09	-8.02255	bdnf_1h_gained_PASS_Years_of_Education1	0.608912
bdnf_10h_DA	3.54787e-09	5.40966e-09	0.255963	insomnia-2018	0.842005	10000	0.2	mouse	500	10000_0.2	0.0746855	3.54787e-09	3.54787e-09	-8.45003	bdnf_10h_DA_insomnia-2018	0.591822
bdnf_6h_gained	4.21653e-08	6.47362e-08	0.257414	PASS_Type_1_Diabetes	0.842005	10000	0.2	mouse	500	10000_0.2	0.0746855	4.21653e-08	4.21653e-08	-7.37505	bdnf_6h_gained_PASS_Type_1_Diabetes	0.589368
kcl_10h_DA	3.21874e-08	4.64795e-08	0.24431	Epilepsy_All	0.842005	10000	0.2	mouse	500	10000_0.2	0.0746855	3.21874e-08	3.21874e-08	-7.49231	kcl_10h_DA_Epilepsy_All	0.61206
kcl_1h_closed	4.2229e-08	6.3165e-08	0.251891	munged_SZvsBD	0.842005	10000	0.2	mouse	500	10000_0.2	0.0746855	4.2229e-08	4.2229e-08	-7.37439	kcl_1h_closed_munged_SZvsBD	0.598787
kcl_10h_gained	5.21904e-09	7.88834e-09	0.254109	Intelligence-2018	0.842005	10000	0.2	mouse	500	10000_0.2	0.0746855	5.21904e-09	5.21904e-09	-8.28241	kcl_10h_gained_Intelligence-2018	0.59498
kcl_6h_DA	4.74938e-09	7.29932e-09	0.257633	Intelligence-2018	0.842005	10000	0.2	mouse	500	10000_0.2	0.0746855	4.74938e-09	4.74938e-09	-8.32336	kcl_6h_DA_Intelligence-2018	0.588999
bdnf_6h_gained	3.5649e-08	5.43235e-08	0.255837	Epilepsy_Focal	0.842005	10000	0.2	mouse	500	10000_0.2	0.0746855	3.5649e-08	3.5649e-08	-7.44795	bdnf_6h_gained_Epilepsy_Focal	0.592037
kcl_1h_DA	1.45076e-08	2.24546e-08	0.259112	PASS_LDL	0.842313	10000	0.2	mouse	500	10000_0.2	0.0745265	1.45076e-08	1.45076e-08	-7.8384	kcl_1h_DA_PASS_LDL	0.586513
bdnf_10h_gained	8.70862e-09	1.34619e-08	0.258845	PASS_Neuroticism	0.842313	10000	0.2	mouse	500	10000_0.2	0.0745265	8.70862e-09	8.70862e-09	-8.06005	bdnf_10h_gained_PASS_Neuroticism	0.58696
kcl_1h_closed	2.81833e-08	4.47062e-08	0.264213	PASS_Type_2_Diabetes	0.842313	10000	0.2	mouse	500	10000_0.2	0.0745265	2.81833e-08	2.81833e-08	-7.55001	kcl_1h_closed_PASS_Type_2_Diabetes	0.578046
bdnf_6h_gained	8.79641e-08	1.39487e-07	0.264143	PASS_Autism	0.842313	10000	0.2	mouse	500	10000_0.2	0.0745265	8.79641e-08	8.79641e-08	-7.05569	bdnf_6h_gained_PASS_Autism	0.578161
bdnf_10h_DA	8.98259e-09	1.4281e-08	0.264678	PASS_BMI1	0.842373	10000	0.2	mouse	500	10000_0.2	0.0744954	8.98259e-09	8.98259e-09	-8.0466	bdnf_10h_DA_PASS_BMI1	0.577282
kcl_6h_DA	3.04628e-08	4.95385e-08	0.2693	munged_BDvsCONT	0.847527	10000	0.2	mouse	500	10000_0.2	0.0718465	3.04628e-08	3.04628e-08	-7.51623	kcl_6h_DA_munged_BDvsCONT	0.569764
kcl_1h_gained	2.99367e-08	4.87061e-08	0.269397	munged_SZvsCONT	0.847527	10000	0.2	mouse	500	10000_0.2	0.0718465	2.99367e-08	2.99367e-08	-7.5238	kcl_1h_gained_munged_SZvsCONT	0.569608
kcl_6h_closed	1.11454e-07	1.82204e-07	0.270368	PASS_Bipolar_Disorder	0.849829	10000	0.2	mouse	500	10000_0.2	0.0706684	1.11454e-07	1.11454e-07	-6.9529	kcl_6h_closed_PASS_Bipolar_Disorder	0.568045
bdnf_10h_DA	4.68392e-09	8.0873e-09	0.281238	PASS_SWB	0.849968	10000	0.2	mouse	500	10000_0.2	0.0705976	4.68392e-09	4.68392e-09	-8.32939	bdnf_10h_DA_PASS_SWB	0.550927
kcl_1h_gained	8.30649e-08	1.40727e-07	0.27751	PASS_Bipolar_Disorder	0.849968	10000	0.2	mouse	500	10000_0.2	0.0705976	8.30649e-08	8.30649e-08	-7.08058	kcl_1h_gained_PASS_Bipolar_Disorder	0.556721
bdnf_1h_DA	6.36158e-09	1.04973e-08	0.272251	PASS_Years_of_Education1	0.849968	10000	0.2	mouse	500	10000_0.2	0.0705976	6.36158e-09	6.36158e-09	-8.19644	bdnf_1h_DA_PASS_Years_of_Education1	0.56503
kcl_1h_DA	9.85285e-08	1.6354e-07	0.273429	PASS_Primary_biliary_cirrhosis	0.849968	10000	0.2	mouse	500	10000_0.2	0.0705976	9.85285e-08	9.85285e-08	-7.00644	kcl_1h_DA_PASS_Primary_biliary_cirrhosis	0.563155
kcl_6h_closed	1.9477e-08	3.23611e-08	0.273632	PASS_Ever_Smoked	0.849968	10000	0.2	mouse	500	10000_0.2	0.0705976	1.9477e-08	1.9477e-08	-7.71048	kcl_6h_closed_PASS_Ever_Smoked	0.562833
bdnf_1h_closed	6.8964e-08	1.20454e-07	0.283479	PASS_Crohns_Disease	0.849968	10000	0.2	mouse	500	10000_0.2	0.0705976	6.8964e-08	6.8964e-08	-7.16138	bdnf_1h_closed_PASS_Crohns_Disease	0.547478
bdnf_10h_gained	1.25749e-08	2.20003e-08	0.283804	PASS_Triglycerides	0.849968	10000	0.2	mouse	500	10000_0.2	0.0705976	1.25749e-08	1.25749e-08	-7.9005	bdnf_10h_gained_PASS_Triglycerides	0.546981
kcl_1h_all	9.96331e-09	1.69368e-08	0.278177	Epilepsy_All	0.849968	10000	0.2	mouse	500	10000_0.2	0.0705976	9.96331e-09	9.96331e-09	-8.0016	kcl_1h_all_Epilepsy_All	0.555679
bdnf_1h_all	9.96331e-09	1.69368e-08	0.278177	Epilepsy_All	0.849968	10000	0.2	mouse	500	10000_0.2	0.0705976	9.96331e-09	9.96331e-09	-8.0016	bdnf_1h_all_Epilepsy_All	0.555679
bdnf_6h_all	9.96331e-09	1.69368e-08	0.278177	Epilepsy_All	0.849968	10000	0.2	mouse	500	10000_0.2	0.0705976	9.96331e-09	9.96331e-09	-8.0016	bdnf_6h_all_Epilepsy_All	0.555679
kcl_6h_all	9.96331e-09	1.69368e-08	0.278177	Epilepsy_All	0.849968	10000	0.2	mouse	500	10000_0.2	0.0705976	9.96331e-09	9.96331e-09	-8.0016	kcl_6h_all_Epilepsy_All	0.555679
all_annotations	9.96331e-09	1.69368e-08	0.278177	Epilepsy_All	0.849968	10000	0.2	mouse	500	10000_0.2	0.0705976	9.96331e-09	9.96331e-09	-8.0016	all_annotations_Epilepsy_All	0.555679
bdnf_10h_all	9.96331e-09	1.69368e-08	0.278177	Epilepsy_All	0.849968	10000	0.2	mouse	500	10000_0.2	0.0705976	9.96331e-09	9.96331e-09	-8.0016	bdnf_10h_all_Epilepsy_All	0.555679
kcl_10h_all	9.96331e-09	1.69368e-08	0.278177	Epilepsy_All	0.849968	10000	0.2	mouse	500	10000_0.2	0.0705976	9.96331e-09	9.96331e-09	-8.0016	kcl_10h_all_Epilepsy_All	0.555679
kcl_10h_DA	4.85845e-09	8.46223e-09	0.282939	PASS_Years_of_Education2	0.849968	10000	0.2	mouse	500	10000_0.2	0.0705976	4.85845e-09	4.85845e-09	-8.3135	kcl_10h_DA_PASS_Years_of_Education2	0.548307
kcl_10h_closed	3.44538e-08	5.65772e-08	0.271272	PASS_Alzheimer	0.849968	10000	0.2	mouse	500	10000_0.2	0.0705976	3.44538e-08	3.44538e-08	-7.46276	kcl_10h_closed_PASS_Alzheimer	0.566595
kcl_1h_gained	8.97086e-09	1.54696e-08	0.280991	BMI-GIANT-2015	0.849968	10000	0.2	mouse	500	10000_0.2	0.0705976	8.97086e-09	8.97086e-09	-8.04717	kcl_1h_gained_BMI-GIANT-2015	0.551308
bdnf_6h_closed	8.66208e-09	1.54276e-08	0.287239	PASS_SWB	0.853145	10000	0.2	mouse	500	10000_0.2	0.0689771	8.66208e-09	8.66208e-09	-8.06238	bdnf_6h_closed_PASS_SWB	0.541756
kcl_10h_DA	7.54636e-09	1.34913e-08	0.287961	BMI-GIANT-2015	0.853796	10000	0.2	mouse	500	10000_0.2	0.0686458	7.54636e-09	7.54636e-09	-8.12226	kcl_10h_DA_BMI-GIANT-2015	0.540666
kcl_10h_closed	2.97992e-08	5.35053e-08	0.288785	PASS_Type_2_Diabetes	0.854813	10000	0.2	mouse	500	10000_0.2	0.0681291	2.97992e-08	2.97992e-08	-7.5258	kcl_10h_closed_PASS_Type_2_Diabetes	0.539426
kcl_6h_gained	5.99679e-09	1.09046e-08	0.291182	PASS_DS	0.857886	10000	0.2	mouse	500	10000_0.2	0.0665704	5.99679e-09	5.99679e-09	-8.22208	kcl_6h_gained_PASS_DS	0.535835
bdnf_1h_gained	2.33086e-08	4.25944e-08	0.292113	PASS_Anorexia	0.858813	10000	0.2	mouse	500	10000_0.2	0.0661016	2.33086e-08	2.33086e-08	-7.63248	bdnf_1h_gained_PASS_Anorexia	0.534449
bdnf_10h_closed	5.10925e-08	9.39517e-08	0.293284	PASS_Anorexia	0.858834	10000	0.2	mouse	500	10000_0.2	0.0660907	5.10925e-08	5.10925e-08	-7.29164	bdnf_10h_closed_PASS_Anorexia	0.532712
bdnf_10h_closed	2.27286e-08	4.16872e-08	0.292802	frq_Height-GIANT	0.858834	10000	0.2	mouse	500	10000_0.2	0.0660907	2.27286e-08	2.27286e-08	-7.64343	bdnf_10h_closed_frq_Height-GIANT	0.533425
kcl_10h_DA	6.88927e-09	1.27219e-08	0.294071	PASS_Neuroticism	0.859897	10000	0.2	mouse	500	10000_0.2	0.0655535	6.88927e-09	6.88927e-09	-8.16183	kcl_10h_DA_PASS_Neuroticism	0.531548
kcl_1h_gained	8.19246e-09	1.51662e-08	0.294537	PASS_Neuroticism	0.859897	10000	0.2	mouse	500	10000_0.2	0.0655535	8.19246e-09	8.19246e-09	-8.08659	kcl_1h_gained_PASS_Neuroticism	0.53086
bdnf_10h_gained	2.1584e-08	4.00778e-08	0.295098	PASS_Fasting_Glucose	0.859897	10000	0.2	mouse	500	10000_0.2	0.0655535	2.1584e-08	2.1584e-08	-7.66587	bdnf_10h_gained_PASS_Fasting_Glucose	0.530033
bdnf_10h_closed	1.04245e-07	1.97017e-07	0.298363	PASS_Crohns_Disease	0.865719	10000	0.2	mouse	500	10000_0.2	0.0626228	1.04245e-07	1.04245e-07	-6.98195	bdnf_10h_closed_PASS_Crohns_Disease	0.525255
kcl_10h_gained	3.01139e-08	5.75309e-08	0.300334	munged_SZvsBD	0.869453	10000	0.2	mouse	500	10000_0.2	0.0607539	3.01139e-08	3.01139e-08	-7.52123	kcl_10h_gained_munged_SZvsBD	0.522395
kcl_6h_closed	5.80715e-08	1.12924e-07	0.303538	munged_BDvsCONT	0.873196	10000	0.2	mouse	500	10000_0.2	0.0588883	5.80715e-08	5.80715e-08	-7.23604	kcl_6h_closed_munged_BDvsCONT	0.517787
bdnf_1h_all	2.78127e-08	5.87191e-08	0.317873	PASS_Primary_biliary_cirrhosis	0.873196	10000	0.2	mouse	500	10000_0.2	0.0588883	2.78127e-08	2.78127e-08	-7.55576	bdnf_1h_all_PASS_Primary_biliary_cirrhosis	0.497747
all_annotations	2.78127e-08	5.87191e-08	0.317873	PASS_Primary_biliary_cirrhosis	0.873196	10000	0.2	mouse	500	10000_0.2	0.0588883	2.78127e-08	2.78127e-08	-7.55576	all_annotations_PASS_Primary_biliary_cirrhosis	0.497747
bdnf_10h_all	2.78127e-08	5.87191e-08	0.317873	PASS_Primary_biliary_cirrhosis	0.873196	10000	0.2	mouse	500	10000_0.2	0.0588883	2.78127e-08	2.78127e-08	-7.55576	bdnf_10h_all_PASS_Primary_biliary_cirrhosis	0.497747
kcl_10h_all	2.78127e-08	5.87191e-08	0.317873	PASS_Primary_biliary_cirrhosis	0.873196	10000	0.2	mouse	500	10000_0.2	0.0588883	2.78127e-08	2.78127e-08	-7.55576	kcl_10h_all_PASS_Primary_biliary_cirrhosis	0.497747
kcl_1h_all	2.78127e-08	5.87191e-08	0.317873	PASS_Primary_biliary_cirrhosis	0.873196	10000	0.2	mouse	500	10000_0.2	0.0588883	2.78127e-08	2.78127e-08	-7.55576	kcl_1h_all_PASS_Primary_biliary_cirrhosis	0.497747
bdnf_6h_all	2.78127e-08	5.87191e-08	0.317873	PASS_Primary_biliary_cirrhosis	0.873196	10000	0.2	mouse	500	10000_0.2	0.0588883	2.78127e-08	2.78127e-08	-7.55576	bdnf_6h_all_PASS_Primary_biliary_cirrhosis	0.497747
kcl_6h_all	2.78127e-08	5.87191e-08	0.317873	PASS_Primary_biliary_cirrhosis	0.873196	10000	0.2	mouse	500	10000_0.2	0.0588883	2.78127e-08	2.78127e-08	-7.55576	kcl_6h_all_PASS_Primary_biliary_cirrhosis	0.497747
kcl_6h_DA	2.37951e-08	4.74705e-08	0.308094	munged_SZvsBD	0.873196	10000	0.2	mouse	500	10000_0.2	0.0588883	2.37951e-08	2.37951e-08	-7.62351	kcl_6h_DA_munged_SZvsBD	0.511317
kcl_6h_gained	5.72812e-09	1.12436e-08	0.305216	PASS_Years_of_Education2	0.873196	10000	0.2	mouse	500	10000_0.2	0.0588883	5.72812e-09	5.72812e-09	-8.24199	kcl_6h_gained_PASS_Years_of_Education2	0.515392
kcl_6h_DA	4.21295e-09	8.89969e-09	0.31797	PASS_Years_of_Education2	0.873196	10000	0.2	mouse	500	10000_0.2	0.0588883	4.21295e-09	4.21295e-09	-8.37541	kcl_6h_DA_PASS_Years_of_Education2	0.497613
kcl_1h_closed	4.4323e-09	9.00144e-09	0.311219	Intelligence-2018	0.873196	10000	0.2	mouse	500	10000_0.2	0.0588883	4.4323e-09	4.4323e-09	-8.35337	kcl_1h_closed_Intelligence-2018	0.506935
kcl_1h_closed	1.07227e-08	2.12543e-08	0.306956	PASS_BMI1	0.873196	10000	0.2	mouse	500	10000_0.2	0.0588883	1.07227e-08	1.07227e-08	-7.9697	kcl_1h_closed_PASS_BMI1	0.512923
bdnf_6h_closed	1.31958e-08	2.62341e-08	0.307482	PASS_BMI1	0.873196	10000	0.2	mouse	500	10000_0.2	0.0588883	1.31958e-08	1.31958e-08	-7.87956	bdnf_6h_closed_PASS_BMI1	0.512181
bdnf_10h_gained	2.59337e-08	5.20197e-08	0.309053	Epilepsy_Focal	0.873196	10000	0.2	mouse	500	10000_0.2	0.0588883	2.59337e-08	2.59337e-08	-7.58614	bdnf_10h_gained_Epilepsy_Focal	0.509967
bdnf_1h_DA	3.47386e-09	6.82368e-09	0.305345	MDD-2018	0.873196	10000	0.2	mouse	500	10000_0.2	0.0588883	3.47386e-09	3.47386e-09	-8.45919	bdnf_1h_DA_MDD-2018	0.515209
kcl_6h_closed	2.65674e-08	5.77316e-08	0.32269	final.frq_SZ-CLOZUK	0.881139	10000	0.2	mouse	500	10000_0.2	0.0549557	2.65674e-08	2.65674e-08	-7.57565	kcl_6h_closed_final.frq_SZ-CLOZUK	0.491214
kcl_6h_closed	1.13469e-07	2.46973e-07	0.32296	PASS_Autism	0.881139	10000	0.2	mouse	500	10000_0.2	0.0549557	1.13469e-07	1.13469e-07	-6.94512	kcl_6h_closed_PASS_Autism	0.490851
bdnf_10h_DA	3.2895e-09	7.19138e-09	0.323684	PASS_Years_of_Education2	0.881696	10000	0.2	mouse	500	10000_0.2	0.0546813	3.2895e-09	3.2895e-09	-8.48287	bdnf_10h_DA_PASS_Years_of_Education2	0.489879
kcl_10h_gained	4.51868e-09	9.89209e-09	0.323908	PASS_Years_of_Education2	0.881696	10000	0.2	mouse	500	10000_0.2	0.0546813	4.51868e-09	4.51868e-09	-8.34499	kcl_10h_gained_PASS_Years_of_Education2	0.489578
kcl_1h_DA	5.50032e-08	1.21733e-07	0.325694	PASS_Bipolar_Disorder	0.882501	10000	0.2	mouse	500	10000_0.2	0.0542848	5.50032e-08	5.50032e-08	-7.25961	kcl_1h_DA_PASS_Bipolar_Disorder	0.487191
bdnf_6h_closed	7.17984e-08	1.59543e-07	0.326346	PASS_Bipolar_Disorder	0.882608	10000	0.2	mouse	500	10000_0.2	0.0542322	7.17984e-08	7.17984e-08	-7.14389	bdnf_6h_closed_PASS_Bipolar_Disorder	0.486322
bdnf_10h_gained	1.69781e-08	3.83577e-08	0.329018	final.frq_SZ-CLOZUK	0.884775	10000	0.2	mouse	500	10000_0.2	0.0531671	1.69781e-08	1.69781e-08	-7.77011	bdnf_10h_gained_final.frq_SZ-CLOZUK	0.48278
kcl_1h_closed	1.51529e-08	3.43949e-08	0.329767	PASS_Coronary_Artery_Disease	0.884775	10000	0.2	mouse	500	10000_0.2	0.0531671	1.51529e-08	1.51529e-08	-7.8195	kcl_1h_closed_PASS_Coronary_Artery_Disease	0.481793
kcl_6h_closed	1.97451e-08	4.48308e-08	0.329811	PASS_Coronary_Artery_Disease	0.884775	10000	0.2	mouse	500	10000_0.2	0.0531671	1.97451e-08	1.97451e-08	-7.70454	kcl_6h_closed_PASS_Coronary_Artery_Disease	0.481736
bdnf_10h_gained	3.17776e-08	7.23822e-08	0.330322	PASS_IBD	0.884923	10000	0.2	mouse	500	10000_0.2	0.0530944	3.17776e-08	3.17776e-08	-7.49788	bdnf_10h_gained_PASS_IBD	0.481063
kcl_10h_DA	1.35298e-08	3.10526e-08	0.331526	final.frq_SZ-CLOZUK	0.885833	10000	0.2	mouse	500	10000_0.2	0.0526482	1.35298e-08	1.35298e-08	-7.86871	kcl_10h_DA_final.frq_SZ-CLOZUK	0.479483
bdnf_1h_DA	2.64279e-09	6.05682e-09	0.331298	PASS_SWB	0.885833	10000	0.2	mouse	500	10000_0.2	0.0526482	2.64279e-09	2.64279e-09	-8.57794	bdnf_1h_DA_PASS_SWB	0.479782
kcl_10h_DA	6.78811e-09	1.57163e-08	0.332902	AD_h2_out	0.887156	10000	0.2	mouse	500	10000_0.2	0.052	6.78811e-09	6.78811e-09	-8.16825	kcl_10h_DA_AD_h2_out	0.477684
bdnf_10h_DA	7.72579e-09	1.79858e-08	0.333761	PASS_Ever_Smoked	0.887451	10000	0.2	mouse	500	10000_0.2	0.0518558	7.72579e-09	7.72579e-09	-8.11206	bdnf_10h_DA_PASS_Ever_Smoked	0.476564
kcl_1h_DA	4.51283e-09	1.04765e-08	0.333323	BMI-GIANT-2015	0.887451	10000	0.2	mouse	500	10000_0.2	0.0518558	4.51283e-09	4.51283e-09	-8.34555	kcl_1h_DA_BMI-GIANT-2015	0.477134
bdnf_1h_closed	5.41885e-08	1.2742e-07	0.335319	PASS_Primary_biliary_cirrhosis	0.88827	10000	0.2	mouse	500	10000_0.2	0.0514551	5.41885e-08	5.41885e-08	-7.26609	bdnf_1h_closed_PASS_Primary_biliary_cirrhosis	0.474542
kcl_1h_closed	3.58597e-08	8.49257e-08	0.336422	PASS_Rheumatoid_Arthritis	0.889205	10000	0.2	mouse	500	10000_0.2	0.050998	3.58597e-08	3.58597e-08	-7.44539	kcl_1h_closed_PASS_Rheumatoid_Arthritis	0.473115
bdnf_6h_gained	2.25637e-08	5.38325e-08	0.337555	PASS_Rheumatoid_Arthritis	0.891536	10000	0.2	mouse	500	10000_0.2	0.0498613	2.25637e-08	2.25637e-08	-7.64659	bdnf_6h_gained_PASS_Rheumatoid_Arthritis	0.471656
kcl_10h_gained	1.71806e-08	4.19171e-08	0.34095	PASS_Fasting_Glucose	0.897836	10000	0.2	mouse	500	10000_0.2	0.0468032	1.71806e-08	1.71806e-08	-7.76496	kcl_10h_gained_PASS_Fasting_Glucose	0.467309
bdnf_1h_gained	2.98292e-09	7.32452e-09	0.341912	PASS_SWB	0.898322	10000	0.2	mouse	500	10000_0.2	0.0465681	2.98292e-09	2.98292e-09	-8.52536	bdnf_1h_gained_PASS_SWB	0.466086
kcl_10h_closed	6.00663e-09	1.48982e-08	0.343409	PASS_Years_of_Education2	0.898322	10000	0.2	mouse	500	10000_0.2	0.0465681	6.00663e-09	6.00663e-09	-8.22137	kcl_10h_closed_PASS_Years_of_Education2	0.464188
kcl_10h_closed	5.0931e-09	1.2825e-08	0.345638	Neurot-Nagel	0.9015	10000	0.2	mouse	500	10000_0.2	0.0450345	5.0931e-09	5.0931e-09	-8.29302	kcl_10h_closed_Neurot-Nagel	0.461378
kcl_6h_closed	2.45995e-08	6.28253e-08	0.347694	munged_BDSCZvsCONT	0.902449	10000	0.2	mouse	500	10000_0.2	0.0445771	2.45995e-08	2.45995e-08	-7.60907	kcl_6h_closed_munged_BDSCZvsCONT	0.458803
bdnf_1h_closed	1.27994e-08	3.23845e-08	0.346336	PASS_LDL	0.902449	10000	0.2	mouse	500	10000_0.2	0.0445771	1.27994e-08	1.27994e-08	-7.89281	bdnf_1h_closed_PASS_LDL	0.460502
kcl_10h_gained	7.68686e-09	1.97278e-08	0.348399	PASS_BMI1	0.902449	10000	0.2	mouse	500	10000_0.2	0.0445771	7.68686e-09	7.68686e-09	-8.11425	kcl_10h_gained_PASS_BMI1	0.457923
kcl_6h_gained	2.11331e-08	5.46764e-08	0.349559	munged_SZvsBD	0.904426	10000	0.2	mouse	500	10000_0.2	0.0436268	2.11331e-08	2.11331e-08	-7.67504	kcl_6h_gained_munged_SZvsBD	0.45648
bdnf_10h_DA	4.34426e-09	1.13329e-08	0.350738	PASS_Neuroticism	0.905675	10000	0.2	mouse	500	10000_0.2	0.0430275	4.34426e-09	4.34426e-09	-8.36208	bdnf_10h_DA_PASS_Neuroticism	0.455018
kcl_10h_gained	1.10414e-08	3.02036e-08	0.357345	PASS_HDL	0.914678	10000	0.2	mouse	500	10000_0.2	0.0387319	1.10414e-08	1.10414e-08	-7.95698	kcl_10h_gained_PASS_HDL	0.446912
kcl_1h_closed	2.33109e-08	6.58747e-08	0.361719	munged_BDvsCONT	0.92114	10000	0.2	mouse	500	10000_0.2	0.0356743	2.33109e-08	2.33109e-08	-7.63244	kcl_1h_closed_munged_BDvsCONT	0.441628
kcl_6h_DA	1.82165e-08	5.17396e-08	0.362389	PASS_Anorexia	0.922185	10000	0.2	mouse	500	10000_0.2	0.035182	1.82165e-08	1.82165e-08	-7.73953	kcl_6h_DA_PASS_Anorexia	0.440825
kcl_6h_DA	5.66041e-09	1.63007e-08	0.364202	PASS_BMI1	0.924055	10000	0.2	mouse	500	10000_0.2	0.0343021	5.66041e-09	5.66041e-09	-8.24715	kcl_6h_DA_PASS_BMI1	0.438658
kcl_10h_gained	5.59253e-09	1.62784e-08	0.36559	BMI-GIANT-2015	0.92422	10000	0.2	mouse	500	10000_0.2	0.0342247	5.59253e-09	5.59253e-09	-8.25239	kcl_10h_gained_BMI-GIANT-2015	0.437005
bdnf_10h_DA	3.07292e-09	8.91815e-09	0.365209	PASS_DS	0.92422	10000	0.2	mouse	500	10000_0.2	0.0342247	3.07292e-09	3.07292e-09	-8.51245	bdnf_10h_DA_PASS_DS	0.437458
kcl_6h_closed	6.15961e-09	1.82414e-08	0.367805	PASS_SWB	0.926682	10000	0.2	mouse	500	10000_0.2	0.0330695	6.15961e-09	6.15961e-09	-8.21045	kcl_6h_closed_PASS_SWB	0.434382
bdnf_6h_closed	7.36386e-08	2.17825e-07	0.367658	PASS_Autism	0.926682	10000	0.2	mouse	500	10000_0.2	0.0330695	7.36386e-08	7.36386e-08	-7.13289	bdnf_6h_closed_PASS_Autism	0.434556
kcl_6h_gained	1.70361e-08	5.2265e-08	0.372229	munged_BDvsCONT	0.932539	10000	0.2	mouse	500	10000_0.2	0.0303331	1.70361e-08	1.70361e-08	-7.76863	kcl_6h_gained_munged_BDvsCONT	0.42919
bdnf_10h_DA	2.02735e-08	6.26728e-08	0.373165	PASS_IBD	0.934227	10000	0.2	mouse	500	10000_0.2	0.0295477	2.02735e-08	2.02735e-08	-7.69307	bdnf_10h_DA_PASS_IBD	0.428099
bdnf_6h_gained	2.03039e-09	6.33286e-09	0.374252	Intelligence-2018	0.9351	10000	0.2	mouse	500	10000_0.2	0.0291422	2.03039e-09	2.03039e-09	-8.69242	bdnf_6h_gained_Intelligence-2018	0.426836
kcl_10h_gained	1.5197e-08	4.79687e-08	0.375694	munged_SZvsCONT	0.936749	10000	0.2	mouse	500	10000_0.2	0.0283767	1.5197e-08	1.5197e-08	-7.81824	kcl_10h_gained_munged_SZvsCONT	0.425166
kcl_10h_closed	4.01691e-09	1.27527e-08	0.376386	frq_Neurot-Nagel	0.937669	10000	0.2	mouse	500	10000_0.2	0.0279505	4.01691e-09	4.01691e-09	-8.39611	kcl_10h_closed_frq_Neurot-Nagel	0.424366
kcl_10h_gained	1.67877e-08	5.47479e-08	0.37956	munged_BDvsCONT	0.941805	10000	0.2	mouse	500	10000_0.2	0.0260392	1.67877e-08	1.67877e-08	-7.77501	kcl_10h_gained_munged_BDvsCONT	0.42072
kcl_10h_closed	8.51631e-09	2.80224e-08	0.380598	PASS_Years_of_Education1	0.941805	10000	0.2	mouse	500	10000_0.2	0.0260392	8.51631e-09	8.51631e-09	-8.06975	kcl_10h_closed_PASS_Years_of_Education1	0.419533
bdnf_10h_DA	4.11937e-09	1.39175e-08	0.383621	PASS_Years_of_Education1	0.941805	10000	0.2	mouse	500	10000_0.2	0.0260392	4.11937e-09	4.11937e-09	-8.38517	bdnf_10h_DA_PASS_Years_of_Education1	0.416098
kcl_6h_gained	2.575e-08	8.38847e-08	0.379434	PASS_Type_1_Diabetes	0.941805	10000	0.2	mouse	500	10000_0.2	0.0260392	2.575e-08	2.575e-08	-7.58922	kcl_6h_gained_PASS_Type_1_Diabetes	0.420864
bdnf_10h_DA	5.52831e-09	1.86683e-08	0.383564	PASS_Triglycerides	0.941805	10000	0.2	mouse	500	10000_0.2	0.0260392	5.52831e-09	5.52831e-09	-8.25741	bdnf_10h_DA_PASS_Triglycerides	0.416162
kcl_1h_closed	1.51993e-08	5.15539e-08	0.384065	PASS_Fasting_Glucose	0.941805	10000	0.2	mouse	500	10000_0.2	0.0260392	1.51993e-08	1.51993e-08	-7.81818	kcl_1h_closed_PASS_Fasting_Glucose	0.415596
bdnf_6h_DA	1.25461e-08	4.18146e-08	0.382073	munged_SZvsBD	0.941805	10000	0.2	mouse	500	10000_0.2	0.0260392	1.25461e-08	1.25461e-08	-7.90149	bdnf_6h_DA_munged_SZvsBD	0.417853
kcl_6h_DA	2.73288e-09	8.9996e-09	0.380691	PASS_DS	0.941805	10000	0.2	mouse	500	10000_0.2	0.0260392	2.73288e-09	2.73288e-09	-8.56338	kcl_6h_DA_PASS_DS	0.419428
bdnf_6h_closed	1.96769e-08	6.60989e-08	0.38297	PASS_Schizophrenia	0.941805	10000	0.2	mouse	500	10000_0.2	0.0260392	1.96769e-08	1.96769e-08	-7.70604	bdnf_6h_closed_PASS_Schizophrenia	0.416835
bdnf_1h_closed	1.12772e-08	3.80708e-08	0.383533	frq_Height-GIANT	0.941805	10000	0.2	mouse	500	10000_0.2	0.0260392	1.12772e-08	1.12772e-08	-7.9478	bdnf_1h_closed_frq_Height-GIANT	0.416197
kcl_10h_closed	1.39555e-08	4.79452e-08	0.385498	frq_Height-GIANT	0.942543	10000	0.2	mouse	500	10000_0.2	0.025699	1.39555e-08	1.39555e-08	-7.85526	kcl_10h_closed_frq_Height-GIANT	0.413977
bdnf_10h_gained	1.93765e-09	6.78239e-09	0.387559	insomnia-2018	0.944651	10000	0.2	mouse	500	10000_0.2	0.0247284	1.93765e-09	1.93765e-09	-8.71272	bdnf_10h_gained_insomnia-2018	0.411663
kcl_10h_DA	1.55798e-08	5.45228e-08	0.387536	Epilepsy_Focal	0.944651	10000	0.2	mouse	500	10000_0.2	0.0247284	1.55798e-08	1.55798e-08	-7.80744	kcl_10h_DA_Epilepsy_Focal	0.411688
kcl_10h_DA	2.53563e-09	9.14446e-09	0.39078	PASS_SWB	0.946956	10000	0.2	mouse	500	10000_0.2	0.0236702	2.53563e-09	2.53563e-09	-8.59591	kcl_10h_DA_PASS_SWB	0.408067
kcl_6h_gained	7.0745e-09	2.55432e-08	0.390904	PASS_Triglycerides	0.946956	10000	0.2	mouse	500	10000_0.2	0.0236702	7.0745e-09	7.0745e-09	-8.1503	kcl_6h_gained_PASS_Triglycerides	0.407929
kcl_1h_DA	1.16966e-08	4.1814e-08	0.389842	PASS_Anorexia	0.946956	10000	0.2	mouse	500	10000_0.2	0.0236702	1.16966e-08	1.16966e-08	-7.93194	kcl_1h_DA_PASS_Anorexia	0.409111
bdnf_1h_closed	2.74508e-09	1.05715e-08	0.39756	PASS_SWB	0.948007	10000	0.2	mouse	500	10000_0.2	0.0231883	2.74508e-09	2.74508e-09	-8.56144	bdnf_1h_closed_PASS_SWB	0.400598
kcl_10h_closed	9.05181e-09	3.48088e-08	0.397415	PASS_Ever_Smoked	0.948007	10000	0.2	mouse	500	10000_0.2	0.0231883	9.05181e-09	9.05181e-09	-8.04326	kcl_10h_closed_PASS_Ever_Smoked	0.400756
kcl_1h_DA	1.7774e-09	6.72928e-09	0.39584	insomnia-2018	0.948007	10000	0.2	mouse	500	10000_0.2	0.0231883	1.7774e-09	1.7774e-09	-8.75022	kcl_1h_DA_insomnia-2018	0.40248
kcl_6h_closed	2.36843e-09	9.12631e-09	0.397618	insomnia-2018	0.948007	10000	0.2	mouse	500	10000_0.2	0.0231883	2.36843e-09	2.36843e-09	-8.62554	kcl_6h_closed_insomnia-2018	0.400534
bdnf_1h_DA	1.03684e-09	4.29389e-09	0.404596	insomnia-2018	0.948007	10000	0.2	mouse	500	10000_0.2	0.0231883	1.03684e-09	1.03684e-09	-8.98429	bdnf_1h_DA_insomnia-2018	0.392978
kcl_1h_gained	2.28017e-08	8.95913e-08	0.399552	PASS_Multiple_sclerosis	0.948007	10000	0.2	mouse	500	10000_0.2	0.0231883	2.28017e-08	2.28017e-08	-7.64203	kcl_1h_gained_PASS_Multiple_sclerosis	0.398427
kcl_6h_closed	2.21339e-08	8.1495e-08	0.392966	munged_SZvsBD	0.948007	10000	0.2	mouse	500	10000_0.2	0.0231883	2.21339e-08	2.21339e-08	-7.65494	kcl_6h_closed_munged_SZvsBD	0.405646
bdnf_6h_gained	2.12878e-09	8.4839e-09	0.400938	PASS_Years_of_Education2	0.948007	10000	0.2	mouse	500	10000_0.2	0.0231883	2.12878e-09	2.12878e-09	-8.67187	bdnf_6h_gained_PASS_Years_of_Education2	0.396923
bdnf_1h_closed	2.19496e-09	8.0431e-09	0.392465	Intelligence-2018	0.948007	10000	0.2	mouse	500	10000_0.2	0.0231883	2.19496e-09	2.19496e-09	-8.65857	bdnf_1h_closed_Intelligence-2018	0.406199
kcl_6h_closed	1.2968e-08	5.15218e-08	0.400636	PASS_Alzheimer	0.948007	10000	0.2	mouse	500	10000_0.2	0.0231883	1.2968e-08	1.2968e-08	-7.88713	kcl_6h_closed_PASS_Alzheimer	0.39725
kcl_10h_DA	3.8769e-09	1.55101e-08	0.401309	PASS_BMI1	0.948007	10000	0.2	mouse	500	10000_0.2	0.0231883	3.8769e-09	3.8769e-09	-8.41152	kcl_10h_DA_PASS_BMI1	0.396521
kcl_6h_gained	1.53733e-08	6.3025e-08	0.403645	Epilepsy_Focal	0.948007	10000	0.2	mouse	500	10000_0.2	0.0231883	1.53733e-08	1.53733e-08	-7.81323	kcl_6h_gained_Epilepsy_Focal	0.394
bdnf_6h_gained	4.82393e-09	2.02016e-08	0.405634	PASS_Triglycerides	0.948427	10000	0.2	mouse	500	10000_0.2	0.0229961	4.82393e-09	4.82393e-09	-8.3166	bdnf_6h_gained_PASS_Triglycerides	0.391865
kcl_1h_DA	8.46516e-09	3.70569e-08	0.409653	PASS_Fasting_Glucose	0.948427	10000	0.2	mouse	500	10000_0.2	0.0229961	8.46516e-09	8.46516e-09	-8.07236	kcl_1h_DA_PASS_Fasting_Glucose	0.387583
kcl_1h_DA	9.7547e-09	4.26441e-08	0.409533	Epilepsy_All	0.948427	10000	0.2	mouse	500	10000_0.2	0.0229961	9.7547e-09	9.7547e-09	-8.01079	kcl_1h_DA_Epilepsy_All	0.387711
bdnf_1h_gained	8.57543e-09	3.69262e-08	0.408179	Epilepsy_Focal	0.948427	10000	0.2	mouse	500	10000_0.2	0.0229961	8.57543e-09	8.57543e-09	-8.06674	bdnf_1h_gained_Epilepsy_Focal	0.389149
kcl_1h_closed	3.75984e-09	1.69825e-08	0.412392	BMI-GIANT-2015	0.949518	10000	0.2	mouse	500	10000_0.2	0.022497	3.75984e-09	3.75984e-09	-8.42483	kcl_1h_closed_BMI-GIANT-2015	0.384689
kcl_10h_DA	9.67704e-09	4.72889e-08	0.418928	munged_BDvsCONT	0.952421	10000	0.2	mouse	500	10000_0.2	0.0211712	9.67704e-09	9.67704e-09	-8.01426	kcl_10h_DA_munged_BDvsCONT	0.377861
kcl_1h_closed	2.22134e-09	1.13421e-08	0.422364	PASS_Years_of_Education2	0.952421	10000	0.2	mouse	500	10000_0.2	0.0211712	2.22134e-09	2.22134e-09	-8.65338	kcl_1h_closed_PASS_Years_of_Education2	0.374313
kcl_10h_closed	5.59749e-08	2.71754e-07	0.418405	PASS_Lupus	0.952421	10000	0.2	mouse	500	10000_0.2	0.0211712	5.59749e-08	5.59749e-08	-7.25201	kcl_10h_closed_PASS_Lupus	0.378403
bdnf_1h_gained	1.02636e-08	5.32722e-08	0.423611	PASS_IBD	0.952421	10000	0.2	mouse	500	10000_0.2	0.0211712	1.02636e-08	1.02636e-08	-7.9887	bdnf_1h_gained_PASS_IBD	0.373032
bdnf_1h_gained	1.21008e-08	6.34447e-08	0.424369	Epilepsy_GGE	0.952421	10000	0.2	mouse	500	10000_0.2	0.0211712	1.21008e-08	1.21008e-08	-7.91719	bdnf_1h_gained_Epilepsy_GGE	0.372257
bdnf_10h_DA	2.44533e-09	1.2287e-08	0.421124	BMI-GIANT-2015	0.952421	10000	0.2	mouse	500	10000_0.2	0.0211712	2.44533e-09	2.44533e-09	-8.61166	bdnf_10h_DA_BMI-GIANT-2015	0.37559
kcl_6h_DA	7.35648e-09	3.84124e-08	0.424062	PASS_Schizophrenia	0.952421	10000	0.2	mouse	500	10000_0.2	0.0211712	7.35648e-09	7.35648e-09	-8.13333	kcl_6h_DA_PASS_Schizophrenia	0.372571
bdnf_6h_gained	3.41782e-09	1.95856e-08	0.430734	PASS_Ever_Smoked	0.954282	10000	0.2	mouse	500	10000_0.2	0.0203233	3.41782e-09	3.41782e-09	-8.46625	bdnf_6h_gained_PASS_Ever_Smoked	0.365791
bdnf_1h_DA	5.63447e-09	3.14945e-08	0.429007	Epilepsy_Focal	0.954282	10000	0.2	mouse	500	10000_0.2	0.0203233	5.63447e-09	5.63447e-09	-8.24915	bdnf_1h_DA_Epilepsy_Focal	0.367536
bdnf_10h_DA	2.86536e-09	1.59432e-08	0.428685	AD_h2_out	0.954282	10000	0.2	mouse	500	10000_0.2	0.0203233	2.86536e-09	2.86536e-09	-8.54282	bdnf_10h_DA_AD_h2_out	0.367862
bdnf_1h_closed	3.66162e-09	2.12593e-08	0.431626	AD_h2_out	0.954842	10000	0.2	mouse	500	10000_0.2	0.0200686	3.66162e-09	3.66162e-09	-8.43633	bdnf_1h_closed_AD_h2_out	0.364892
kcl_1h_DA	2.25082e-09	1.32219e-08	0.432413	PASS_BMI1	0.955332	10000	0.2	mouse	500	10000_0.2	0.0198459	2.25082e-09	2.25082e-09	-8.64766	kcl_1h_DA_PASS_BMI1	0.364101
bdnf_1h_DA	7.29773e-09	4.64032e-08	0.437517	PASS_Type_1_Diabetes	0.957008	10000	0.2	mouse	500	10000_0.2	0.0190846	7.29773e-09	7.29773e-09	-8.13681	bdnf_1h_DA_PASS_Type_1_Diabetes	0.359005
kcl_1h_gained	9.34453e-09	5.98316e-08	0.437945	Epilepsy_Focal	0.957008	10000	0.2	mouse	500	10000_0.2	0.0190846	9.34453e-09	9.34453e-09	-8.02944	kcl_1h_gained_Epilepsy_Focal	0.35858
kcl_1h_gained	6.84808e-09	4.50898e-08	0.439642	PASS_Fasting_Glucose	0.95709	10000	0.2	mouse	500	10000_0.2	0.0190472	6.84808e-09	6.84808e-09	-8.16443	kcl_1h_gained_PASS_Fasting_Glucose	0.356901
bdnf_1h_DA	2.63272e-09	1.79674e-08	0.441752	PASS_LDL	0.958101	10000	0.2	mouse	500	10000_0.2	0.0185889	2.63272e-09	2.63272e-09	-8.5796	bdnf_1h_DA_PASS_LDL	0.354821
bdnf_10h_gained	3.01367e-09	2.09471e-08	0.442801	PASS_Ever_Smoked	0.958101	10000	0.2	mouse	500	10000_0.2	0.0185889	3.01367e-09	3.01367e-09	-8.5209	bdnf_10h_gained_PASS_Ever_Smoked	0.353791
bdnf_10h_closed	2.40365e-08	1.71302e-07	0.444205	PASS_Bipolar_Disorder	0.959969	10000	0.2	mouse	500	10000_0.2	0.0177428	2.40365e-08	2.40365e-08	-7.61913	bdnf_10h_closed_PASS_Bipolar_Disorder	0.352416
bdnf_1h_closed	3.20861e-09	2.31465e-08	0.444874	PASS_Coronary_Artery_Disease	0.960662	10000	0.2	mouse	500	10000_0.2	0.0174293	3.20861e-09	3.20861e-09	-8.49368	bdnf_1h_closed_PASS_Coronary_Artery_Disease	0.351763
kcl_10h_closed	3.27525e-09	2.42384e-08	0.446256	PASS_BMI1	0.961577	10000	0.2	mouse	500	10000_0.2	0.0170159	3.27525e-09	3.27525e-09	-8.48476	kcl_10h_closed_PASS_BMI1	0.350416
bdnf_10h_DA	5.43369e-09	4.41744e-08	0.451051	Epilepsy_Focal	0.961577	10000	0.2	mouse	500	10000_0.2	0.0170159	5.43369e-09	5.43369e-09	-8.26491	bdnf_10h_DA_Epilepsy_Focal	0.345774
bdnf_1h_gained	1.41851e-08	1.1508e-07	0.450949	PASS_Autism	0.961577	10000	0.2	mouse	500	10000_0.2	0.0170159	1.41851e-08	1.41851e-08	-7.84817	bdnf_1h_gained_PASS_Autism	0.345872
kcl_6h_gained	7.7692e-09	5.78824e-08	0.446613	PASS_Rheumatoid_Arthritis	0.961577	10000	0.2	mouse	500	10000_0.2	0.0170159	7.7692e-09	7.7692e-09	-8.10962	kcl_6h_gained_PASS_Rheumatoid_Arthritis	0.350069
bdnf_6h_DA	1.26036e-08	1.05934e-07	0.452647	PASS_Celiac	0.961841	10000	0.2	mouse	500	10000_0.2	0.0168967	1.26036e-08	1.26036e-08	-7.89951	bdnf_6h_DA_PASS_Celiac	0.34424
bdnf_1h_closed	4.36289e-09	3.74765e-08	0.453661	final.frq_SZ-CLOZUK	0.961946	10000	0.2	mouse	500	10000_0.2	0.0168494	4.36289e-09	4.36289e-09	-8.36023	bdnf_1h_closed_final.frq_SZ-CLOZUK	0.343268
kcl_6h_gained	6.14419e-09	5.38624e-08	0.45459	Epilepsy_All	0.961946	10000	0.2	mouse	500	10000_0.2	0.0168494	6.14419e-09	6.14419e-09	-8.21154	kcl_6h_gained_Epilepsy_All	0.34238
bdnf_1h_DA	3.65092e-09	3.33753e-08	0.456447	PASS_Rheumatoid_Arthritis	0.962057	10000	0.2	mouse	500	10000_0.2	0.016799	3.65092e-09	3.65092e-09	-8.4376	bdnf_1h_DA_PASS_Rheumatoid_Arthritis	0.34061
bdnf_6h_gained	1.27613e-08	1.28991e-07	0.460596	PASS_Celiac	0.967171	10000	0.2	mouse	500	10000_0.2	0.0144968	1.27613e-08	1.27613e-08	-7.89411	bdnf_6h_gained_PASS_Celiac	0.336679
kcl_1h_gained	7.68801e-09	9.49246e-08	0.467725	PASS_Type_1_Diabetes	0.974769	10000	0.2	mouse	500	10000_0.2	0.0110982	7.68801e-09	7.68801e-09	-8.11419	kcl_1h_gained_PASS_Type_1_Diabetes	0.33001
kcl_1h_gained	1.08452e-09	1.27894e-08	0.466211	MDD-2018	0.974769	10000	0.2	mouse	500	10000_0.2	0.0110982	1.08452e-09	1.08452e-09	-8.96476	kcl_1h_gained_MDD-2018	0.331417
kcl_10h_gained	2.17037e-09	3.75806e-08	0.476973	final.frq_SZ-CLOZUK	0.975314	10000	0.2	mouse	500	10000_0.2	0.0108554	2.17037e-09	2.17037e-09	-8.66347	kcl_10h_gained_final.frq_SZ-CLOZUK	0.321506
bdnf_1h_DA	1.00136e-09	1.33481e-08	0.4701	PASS_Ever_Smoked	0.975314	10000	0.2	mouse	500	10000_0.2	0.0108554	1.00136e-09	1.00136e-09	-8.99941	bdnf_1h_DA_PASS_Ever_Smoked	0.32781
kcl_6h_gained	1.0531e-09	1.60592e-08	0.473858	PASS_Neuroticism	0.975314	10000	0.2	mouse	500	10000_0.2	0.0108554	1.0531e-09	1.0531e-09	-8.97753	kcl_6h_gained_PASS_Neuroticism	0.324352
bdnf_6h_closed	1.44678e-08	2.01615e-07	0.471397	PASS_Celiac	0.975314	10000	0.2	mouse	500	10000_0.2	0.0108554	1.44678e-08	1.44678e-08	-7.8396	bdnf_6h_closed_PASS_Celiac	0.326613
bdnf_6h_closed	1.09922e-09	1.72173e-08	0.474547	PASS_DS	0.975314	10000	0.2	mouse	500	10000_0.2	0.0108554	1.09922e-09	1.09922e-09	-8.95892	bdnf_6h_closed_PASS_DS	0.323721
kcl_6h_DA	3.01595e-09	4.8985e-08	0.475453	PASS_Rheumatoid_Arthritis	0.975314	10000	0.2	mouse	500	10000_0.2	0.0108554	3.01595e-09	3.01595e-09	-8.52058	kcl_6h_DA_PASS_Rheumatoid_Arthritis	0.322892
bdnf_1h_gained	6.21985e-10	1.10402e-08	0.477536	BMI-GIANT-2015	0.975637	10000	0.2	mouse	500	10000_0.2	0.0107117	6.21985e-10	6.21985e-10	-9.20622	bdnf_1h_gained_BMI-GIANT-2015	0.320994
kcl_6h_closed	6.53826e-10	1.38598e-08	0.481187	PASS_Years_of_Education2	0.977759	10000	0.2	mouse	500	10000_0.2	0.009768	6.53826e-10	6.53826e-10	-9.18454	kcl_6h_closed_PASS_Years_of_Education2	0.317686
bdnf_6h_DA	2.19142e-10	5.39843e-09	0.48381	Intelligence-2018	0.97891	10000	0.2	mouse	500	10000_0.2	0.00925739	2.19142e-10	2.19142e-10	-9.65927	bdnf_6h_DA_Intelligence-2018	0.315325
bdnf_10h_gained	1.45313e-09	4.88736e-08	0.48814	munged_BDvsCONT	0.983752	10000	0.2	mouse	500	10000_0.2	0.00711436	1.45313e-09	1.45313e-09	-8.8377	bdnf_10h_gained_munged_BDvsCONT	0.311455
kcl_6h_gained	2.36983e-10	8.77765e-09	0.48923	Intelligence-2018	0.984833	10000	0.2	mouse	500	10000_0.2	0.00663759	2.36983e-10	2.36983e-10	-9.62528	kcl_6h_gained_Intelligence-2018	0.310486
kcl_6h_gained	6.61929e-10	3.51003e-08	0.492477	frq_Height-GIANT	0.986897	10000	0.2	mouse	500	10000_0.2	0.00572796	6.61929e-10	6.61929e-10	-9.17919	kcl_6h_gained_frq_Height-GIANT	0.307614
bdnf_6h_gained	-8.08867e-11	1.62788e-08	0.501982	PASS_Years_of_Education1	0.987343	10000	0.2	mouse	500	10000_0.2	0.00553183	-8.08867e-11	8.08867e-11		bdnf_6h_gained_PASS_Years_of_Education1	0.299312
bdnf_6h_closed	4.83614e-10	5.59619e-08	0.496552	ADHD_PGC	0.987343	10000	0.2	mouse	500	10000_0.2	0.00553183	4.83614e-10	4.83614e-10	-9.3155	bdnf_6h_closed_ADHD_PGC	0.304035
bdnf_6h_gained	5.70459e-10	7.58811e-08	0.497001	PASS_Multiple_sclerosis	0.987343	10000	0.2	mouse	500	10000_0.2	0.00553183	5.70459e-10	5.70459e-10	-9.24378	bdnf_6h_gained_PASS_Multiple_sclerosis	0.303643
kcl_1h_gained	-6.92939e-11	2.70208e-08	0.501023	PASS_Triglycerides	0.987343	10000	0.2	mouse	500	10000_0.2	0.00553183	-6.92939e-11	6.92939e-11		kcl_1h_gained_PASS_Triglycerides	0.300142
kcl_6h_DA	-1.00872e-10	1.90796e-08	0.502109	PASS_Triglycerides	0.987343	10000	0.2	mouse	500	10000_0.2	0.00553183	-1.00872e-10	1.00872e-10		kcl_6h_DA_PASS_Triglycerides	0.299202
bdnf_1h_closed	-8.05184e-11	3.65288e-08	0.500879	PASS_Fasting_Glucose	0.987343	10000	0.2	mouse	500	10000_0.2	0.00553183	-8.05184e-11	8.05184e-11		bdnf_1h_closed_PASS_Fasting_Glucose	0.300267
bdnf_1h_gained	3.95454e-10	3.8427e-08	0.495895	munged_SZvsBD	0.987343	10000	0.2	mouse	500	10000_0.2	0.00553183	3.95454e-10	3.95454e-10	-9.4029	bdnf_1h_gained_munged_SZvsBD	0.304611
bdnf_6h_closed	2.16496e-10	1.41449e-08	0.493894	frq_Neurot-Nagel	0.987343	10000	0.2	mouse	500	10000_0.2	0.00553183	2.16496e-10	2.16496e-10	-9.66455	bdnf_6h_closed_frq_Neurot-Nagel	0.306366
bdnf_6h_closed	1.39947e-10	1.3988e-08	0.496009	Neurot-Nagel	0.987343	10000	0.2	mouse	500	10000_0.2	0.00553183	1.39947e-10	1.39947e-10	-9.85404	bdnf_6h_closed_Neurot-Nagel	0.304511
kcl_1h_gained	-2.32447e-10	1.88972e-08	0.504907	PASS_BMI1	0.988923	10000	0.2	mouse	500	10000_0.2	0.00483765	-2.32447e-10	2.32447e-10		kcl_1h_gained_PASS_BMI1	0.296789
bdnf_6h_gained	-2.45714e-10	1.84196e-08	0.505322	AD_h2_out	0.988923	10000	0.2	mouse	500	10000_0.2	0.00483765	-2.45714e-10	2.45714e-10		bdnf_6h_gained_AD_h2_out	0.296432
kcl_1h_gained	-9.81339e-10	7.35785e-08	0.505321	PASS_IBD	0.988923	10000	0.2	mouse	500	10000_0.2	0.00483765	-9.81339e-10	9.81339e-10		kcl_1h_gained_PASS_IBD	0.296433
kcl_1h_closed	-2.95847e-09	1.70551e-07	0.50692	PASS_Bipolar_Disorder	0.990709	10000	0.2	mouse	500	10000_0.2	0.00405372	-2.95847e-09	2.95847e-09		kcl_1h_closed_PASS_Bipolar_Disorder	0.295061
bdnf_1h_gained	-6.63212e-10	3.26292e-08	0.508108	Epilepsy_All	0.991191	10000	0.2	mouse	500	10000_0.2	0.00384254	-6.63212e-10	6.63212e-10		bdnf_1h_gained_Epilepsy_All	0.294044
kcl_6h_DA	-1.20913e-09	2.73372e-08	0.51764	munged_BDSCZvsCONT	0.992442	10000	0.2	mouse	500	10000_0.2	0.00329504	-1.20913e-09	1.20913e-09		kcl_6h_DA_munged_BDSCZvsCONT	0.285973
bdnf_6h_closed	-1.86751e-09	7.57132e-08	0.509839	munged_BDvsCONT	0.992442	10000	0.2	mouse	500	10000_0.2	0.00329504	-1.86751e-09	1.86751e-09		bdnf_6h_closed_munged_BDvsCONT	0.292567
bdnf_1h_closed	-4.50326e-10	1.65641e-08	0.510845	PASS_Years_of_Education1	0.992442	10000	0.2	mouse	500	10000_0.2	0.00329504	-4.50326e-10	4.50326e-10		bdnf_1h_closed_PASS_Years_of_Education1	0.291711
kcl_1h_closed	-1.13022e-09	3.15052e-08	0.514309	PASS_Ever_Smoked	0.992442	10000	0.2	mouse	500	10000_0.2	0.00329504	-1.13022e-09	1.13022e-09		kcl_1h_closed_PASS_Ever_Smoked	0.288776
kcl_6h_DA	-2.10014e-09	6.95042e-08	0.512053	PASS_Type_1_Diabetes	0.992442	10000	0.2	mouse	500	10000_0.2	0.00329504	-2.10014e-09	2.10014e-09		kcl_6h_DA_PASS_Type_1_Diabetes	0.290685
bdnf_6h_gained	-1.14795e-09	4.6386e-08	0.509872	munged_SZvsBD	0.992442	10000	0.2	mouse	500	10000_0.2	0.00329504	-1.14795e-09	1.14795e-09		bdnf_6h_gained_munged_SZvsBD	0.292539
bdnf_1h_gained	-1.06953e-09	2.32285e-08	0.518362	PASS_Type_2_Diabetes	0.992442	10000	0.2	mouse	500	10000_0.2	0.00329504	-1.06953e-09	1.06953e-09		bdnf_1h_gained_PASS_Type_2_Diabetes	0.285367
kcl_6h_closed	-2.11645e-09	4.4882e-08	0.518806	PASS_Type_2_Diabetes	0.992442	10000	0.2	mouse	500	10000_0.2	0.00329504	-2.11645e-09	2.11645e-09		kcl_6h_closed_PASS_Type_2_Diabetes	0.284995
bdnf_6h_closed	-2.45499e-09	4.7232e-08	0.520727	final.frq_SZ-CLOZUK	0.99369	10000	0.2	mouse	500	10000_0.2	0.00274917	-2.45499e-09	2.45499e-09		bdnf_6h_closed_final.frq_SZ-CLOZUK	0.28339
kcl_10h_closed	-2.0879e-09	4.05439e-08	0.520535	PASS_Triglycerides	0.99369	10000	0.2	mouse	500	10000_0.2	0.00274917	-2.0879e-09	2.0879e-09		kcl_10h_closed_PASS_Triglycerides	0.28355
kcl_6h_closed	-4.21908e-09	8.11045e-08	0.520744	PASS_Rheumatoid_Arthritis	0.99369	10000	0.2	mouse	500	10000_0.2	0.00274917	-4.21908e-09	4.21908e-09		kcl_6h_closed_PASS_Rheumatoid_Arthritis	0.283376
kcl_1h_DA	-4.03765e-09	7.33165e-08	0.521959	PASS_Multiple_sclerosis	0.994325	10000	0.2	mouse	500	10000_0.2	0.0024716	-4.03765e-09	4.03765e-09		kcl_1h_DA_PASS_Multiple_sclerosis	0.282363
kcl_6h_gained	-1.94995e-09	2.79706e-08	0.527789	PASS_Height1	0.994325	10000	0.2	mouse	500	10000_0.2	0.0024716	-1.94995e-09	1.94995e-09		kcl_6h_gained_PASS_Height1	0.277539
bdnf_1h_closed	-1.80903e-09	2.94258e-08	0.524511	PASS_Triglycerides	0.994325	10000	0.2	mouse	500	10000_0.2	0.0024716	-1.80903e-09	1.80903e-09		bdnf_1h_closed_PASS_Triglycerides	0.280246
bdnf_10h_closed	-6.86847e-09	1.0956e-07	0.524994	PASS_IBD	0.994325	10000	0.2	mouse	500	10000_0.2	0.0024716	-6.86847e-09	6.86847e-09		bdnf_10h_closed_PASS_IBD	0.279846
bdnf_1h_closed	-9.5671e-10	1.28899e-08	0.529583	PASS_Neuroticism	0.995594	10000	0.2	mouse	500	10000_0.2	0.00191789	-9.5671e-10	9.5671e-10		bdnf_1h_closed_PASS_Neuroticism	0.276066
bdnf_1h_closed	-4.37924e-09	5.57973e-08	0.531279	Epilepsy_Focal	0.9972	10000	0.2	mouse	500	10000_0.2	0.00121786	-4.37924e-09	4.37924e-09		bdnf_1h_closed_Epilepsy_Focal	0.274677
kcl_1h_gained	-1.79889e-09	2.07112e-08	0.534607	AD_h2_out	0.99891	10000	0.2	mouse	500	10000_0.2	0.000473828	-1.79889e-09	1.79889e-09		kcl_1h_gained_AD_h2_out	0.271965
bdnf_6h_closed	-3.96684e-09	4.32117e-08	0.536572	munged_BDSCZvsCONT	0.999744	10000	0.2	mouse	500	10000_0.2	0.000111049	-3.96684e-09	3.96684e-09		bdnf_6h_closed_munged_BDSCZvsCONT	0.270372
kcl_10h_closed	-7.60896e-09	8.45016e-08	0.535874	munged_BDvsCONT	0.999744	10000	0.2	mouse	500	10000_0.2	0.000111049	-7.60896e-09	7.60896e-09		kcl_10h_closed_munged_BDvsCONT	0.270937
kcl_6h_DA	-1.19921e-08	1.30788e-07	0.536528	PASS_Autism	0.999744	10000	0.2	mouse	500	10000_0.2	0.000111049	-1.19921e-08	1.19921e-08		kcl_6h_DA_PASS_Autism	0.270408
kcl_6h_gained	-1.45122e-08	3.04271e-08	0.683301	munged_BDSCZvsCONT	0.999999	10000	0.2	mouse	500	10000_0.2	2.33066e-07	-1.45122e-08	1.45122e-08		kcl_6h_gained_munged_BDSCZvsCONT	0.165388
kcl_6h_DA	-1.70122e-08	3.04961e-08	0.711526	final.frq_SZ-CLOZUK	0.999999	10000	0.2	mouse	500	10000_0.2	2.33066e-07	-1.70122e-08	1.70122e-08		kcl_6h_DA_final.frq_SZ-CLOZUK	0.147809
kcl_6h_gained	-3.90903e-08	3.64019e-08	0.858555	final.frq_SZ-CLOZUK	0.999999	10000	0.2	mouse	500	10000_0.2	2.33066e-07	-3.90903e-08	3.90903e-08		kcl_6h_gained_final.frq_SZ-CLOZUK	0.0662316
bdnf_1h_gained	-5.13849e-09	1.85945e-08	0.608858	PASS_LDL	0.999999	10000	0.2	mouse	500	10000_0.2	2.33066e-07	-5.13849e-09	5.13849e-09		bdnf_1h_gained_PASS_LDL	0.215484
bdnf_6h_gained	-8.67897e-09	2.3673e-08	0.643049	PASS_LDL	0.999999	10000	0.2	mouse	500	10000_0.2	2.33066e-07	-8.67897e-09	8.67897e-09		bdnf_6h_gained_PASS_LDL	0.191756
bdnf_6h_all	-4.66521e-09	1.13291e-08	0.659753	PASS_LDL	0.999999	10000	0.2	mouse	500	10000_0.2	2.33066e-07	-4.66521e-09	4.66521e-09		bdnf_6h_all_PASS_LDL	0.180618
kcl_6h_all	-4.66521e-09	1.13291e-08	0.659753	PASS_LDL	0.999999	10000	0.2	mouse	500	10000_0.2	2.33066e-07	-4.66521e-09	4.66521e-09		kcl_6h_all_PASS_LDL	0.180618
kcl_1h_all	-4.66521e-09	1.13291e-08	0.659753	PASS_LDL	0.999999	10000	0.2	mouse	500	10000_0.2	2.33066e-07	-4.66521e-09	4.66521e-09		kcl_1h_all_PASS_LDL	0.180618
bdnf_1h_all	-4.66521e-09	1.13291e-08	0.659753	PASS_LDL	0.999999	10000	0.2	mouse	500	10000_0.2	2.33066e-07	-4.66521e-09	4.66521e-09		bdnf_1h_all_PASS_LDL	0.180618
kcl_10h_all	-4.66521e-09	1.13291e-08	0.659753	PASS_LDL	0.999999	10000	0.2	mouse	500	10000_0.2	2.33066e-07	-4.66521e-09	4.66521e-09		kcl_10h_all_PASS_LDL	0.180618
bdnf_10h_all	-4.66521e-09	1.13291e-08	0.659753	PASS_LDL	0.999999	10000	0.2	mouse	500	10000_0.2	2.33066e-07	-4.66521e-09	4.66521e-09		bdnf_10h_all_PASS_LDL	0.180618
all_annotations	-4.66521e-09	1.13291e-08	0.659753	PASS_LDL	0.999999	10000	0.2	mouse	500	10000_0.2	2.33066e-07	-4.66521e-09	4.66521e-09		all_annotations_PASS_LDL	0.180618
kcl_10h_gained	-1.16503e-08	2.65253e-08	0.669747	PASS_LDL	0.999999	10000	0.2	mouse	500	10000_0.2	2.33066e-07	-1.16503e-08	1.16503e-08		kcl_10h_gained_PASS_LDL	0.174089
kcl_1h_closed	-1.97716e-08	3.96956e-08	0.690787	PASS_LDL	0.999999	10000	0.2	mouse	500	10000_0.2	2.33066e-07	-1.97716e-08	1.97716e-08		kcl_1h_closed_PASS_LDL	0.160656
bdnf_6h_DA	-1.1433e-08	1.83513e-08	0.73336	PASS_LDL	0.999999	10000	0.2	mouse	500	10000_0.2	2.33066e-07	-1.1433e-08	1.1433e-08		bdnf_6h_DA_PASS_LDL	0.134683
bdnf_6h_closed	-1.96723e-08	3.13258e-08	0.734995	PASS_LDL	0.999999	10000	0.2	mouse	500	10000_0.2	2.33066e-07	-1.96723e-08	1.96723e-08		bdnf_6h_closed_PASS_LDL	0.133716
bdnf_10h_closed	-2.89689e-08	4.55009e-08	0.737829	PASS_LDL	0.999999	10000	0.2	mouse	500	10000_0.2	2.33066e-07	-2.89689e-08	2.89689e-08		bdnf_10h_closed_PASS_LDL	0.132044
kcl_10h_DA	-2.10181e-08	2.47226e-08	0.802381	PASS_LDL	0.999999	10000	0.2	mouse	500	10000_0.2	2.33066e-07	-2.10181e-08	2.10181e-08		kcl_10h_DA_PASS_LDL	0.0956193
kcl_10h_closed	-3.98534e-08	4.54861e-08	0.80953	PASS_LDL	0.999999	10000	0.2	mouse	500	10000_0.2	2.33066e-07	-3.98534e-08	3.98534e-08		kcl_10h_closed_PASS_LDL	0.0917669
bdnf_10h_gained	-2.09176e-08	2.16687e-08	0.832813	PASS_LDL	0.999999	10000	0.2	mouse	500	10000_0.2	2.33066e-07	-2.09176e-08	2.09176e-08		bdnf_10h_gained_PASS_LDL	0.0794526
bdnf_10h_DA	-2.26941e-08	2.12761e-08	0.856934	PASS_LDL	0.999999	10000	0.2	mouse	500	10000_0.2	2.33066e-07	-2.26941e-08	2.26941e-08		bdnf_10h_DA_PASS_LDL	0.0670524
kcl_6h_gained	-3.03796e-08	2.68674e-08	0.870914	PASS_LDL	0.999999	10000	0.2	mouse	500	10000_0.2	2.33066e-07	-3.03796e-08	3.03796e-08		kcl_6h_gained_PASS_LDL	0.0600247
kcl_6h_closed	-7.72966e-08	4.4368e-08	0.959261	PASS_LDL	0.999999	10000	0.2	mouse	500	10000_0.2	2.33066e-07	-7.72966e-08	7.72966e-08		kcl_6h_closed_PASS_LDL	0.0180633
kcl_6h_DA	-4.60362e-08	2.61569e-08	0.960796	PASS_LDL	0.999999	10000	0.2	mouse	500	10000_0.2	2.33066e-07	-4.60362e-08	4.60362e-08		kcl_6h_DA_PASS_LDL	0.0173687
bdnf_6h_DA	-1.57698e-09	8.04238e-09	0.577728	PASS_SWB	0.999999	10000	0.2	mouse	500	10000_0.2	2.33066e-07	-1.57698e-09	1.57698e-09		bdnf_6h_DA_PASS_SWB	0.238277
kcl_1h_closed	-5.90329e-09	1.53658e-08	0.649579	PASS_SWB	0.999999	10000	0.2	mouse	500	10000_0.2	2.33066e-07	-5.90329e-09	5.90329e-09		kcl_1h_closed_PASS_SWB	0.187368
bdnf_10h_gained	-3.77069e-09	9.31017e-09	0.657264	PASS_SWB	0.999999	10000	0.2	mouse	500	10000_0.2	2.33066e-07	-3.77069e-09	3.77069e-09		bdnf_10h_gained_PASS_SWB	0.18226
kcl_1h_gained	-4.64816e-09	1.02143e-08	0.675469	PASS_SWB	0.999999	10000	0.2	mouse	500	10000_0.2	2.33066e-07	-4.64816e-09	4.64816e-09		kcl_1h_gained_PASS_SWB	0.170395
kcl_10h_gained	-5.52373e-09	1.07713e-08	0.695961	PASS_SWB	0.999999	10000	0.2	mouse	500	10000_0.2	2.33066e-07	-5.52373e-09	5.52373e-09		kcl_10h_gained_PASS_SWB	0.157415
kcl_1h_DA	-4.91982e-09	9.50553e-09	0.697622	PASS_SWB	0.999999	10000	0.2	mouse	500	10000_0.2	2.33066e-07	-4.91982e-09	4.91982e-09		kcl_1h_DA_PASS_SWB	0.15638
bdnf_6h_gained	-5.76433e-09	9.61609e-09	0.725562	PASS_SWB	0.999999	10000	0.2	mouse	500	10000_0.2	2.33066e-07	-5.76433e-09	5.76433e-09		bdnf_6h_gained_PASS_SWB	0.139325
kcl_6h_DA	-1.05072e-08	8.62677e-09	0.888384	PASS_SWB	0.999999	10000	0.2	mouse	500	10000_0.2	2.33066e-07	-1.05072e-08	1.05072e-08		kcl_6h_DA_PASS_SWB	0.0513991
kcl_6h_gained	-1.69782e-08	1.07073e-08	0.943594	PASS_SWB	0.999999	10000	0.2	mouse	500	10000_0.2	2.33066e-07	-1.69782e-08	1.69782e-08		kcl_6h_gained_PASS_SWB	0.0252151
kcl_10h_closed	-5.76868e-08	1.75781e-07	0.62861	PASS_Bipolar_Disorder	0.999999	10000	0.2	mouse	500	10000_0.2	2.33066e-07	-5.76868e-08	5.76868e-08		kcl_10h_closed_PASS_Bipolar_Disorder	0.201619
kcl_6h_gained	-1.06368e-08	2.16999e-08	0.687996	PASS_Years_of_Education1	0.999999	10000	0.2	mouse	500	10000_0.2	2.33066e-07	-1.06368e-08	1.06368e-08		kcl_6h_gained_PASS_Years_of_Education1	0.162414
kcl_1h_gained	-9.42192e-09	1.78268e-08	0.701433	PASS_Years_of_Education1	0.999999	10000	0.2	mouse	500	10000_0.2	2.33066e-07	-9.42192e-09	9.42192e-09		kcl_1h_gained_PASS_Years_of_Education1	0.154014
bdnf_10h_gained	-9.91652e-09	1.66227e-08	0.724601	PASS_Years_of_Education1	0.999999	10000	0.2	mouse	500	10000_0.2	2.33066e-07	-9.91652e-09	9.91652e-09		bdnf_10h_gained_PASS_Years_of_Education1	0.139901
bdnf_6h_DA	-8.21754e-09	1.30719e-08	0.735209	PASS_Years_of_Education1	0.999999	10000	0.2	mouse	500	10000_0.2	2.33066e-07	-8.21754e-09	8.21754e-09		bdnf_6h_DA_PASS_Years_of_Education1	0.133589
kcl_10h_DA	-9.8921e-09	1.51692e-08	0.742837	PASS_Years_of_Education1	0.999999	10000	0.2	mouse	500	10000_0.2	2.33066e-07	-9.8921e-09	9.8921e-09		kcl_10h_DA_PASS_Years_of_Education1	0.129107
kcl_6h_DA	-1.27908e-08	1.74077e-08	0.768762	PASS_Years_of_Education1	0.999999	10000	0.2	mouse	500	10000_0.2	2.33066e-07	-1.27908e-08	1.27908e-08		kcl_6h_DA_PASS_Years_of_Education1	0.114208
kcl_6h_closed	-1.89436e-08	2.26187e-08	0.798849	PASS_Years_of_Education1	0.999999	10000	0.2	mouse	500	10000_0.2	2.33066e-07	-1.89436e-08	1.89436e-08		kcl_6h_closed_PASS_Years_of_Education1	0.0975351
kcl_10h_gained	-1.70543e-08	1.82594e-08	0.824849	PASS_Years_of_Education1	0.999999	10000	0.2	mouse	500	10000_0.2	2.33066e-07	-1.70543e-08	1.70543e-08		kcl_10h_gained_PASS_Years_of_Education1	0.0836258
kcl_1h_DA	-1.62234e-08	1.53887e-08	0.854114	PASS_Years_of_Education1	0.999999	10000	0.2	mouse	500	10000_0.2	2.33066e-07	-1.62234e-08	1.62234e-08		kcl_1h_DA_PASS_Years_of_Education1	0.0684844
kcl_1h_closed	-2.51592e-08	2.19827e-08	0.873792	PASS_Years_of_Education1	0.999999	10000	0.2	mouse	500	10000_0.2	2.33066e-07	-2.51592e-08	2.51592e-08		kcl_1h_closed_PASS_Years_of_Education1	0.0585919
bdnf_6h_closed	-2.97807e-08	2.47624e-08	0.885446	PASS_Years_of_Education1	0.999999	10000	0.2	mouse	500	10000_0.2	2.33066e-07	-2.97807e-08	2.97807e-08		bdnf_6h_closed_PASS_Years_of_Education1	0.0528379
bdnf_10h_closed	-8.74112e-08	2.19237e-07	0.654945	PASS_Primary_biliary_cirrhosis	0.999999	10000	0.2	mouse	500	10000_0.2	2.33066e-07	-8.74112e-08	8.74112e-08		bdnf_10h_closed_PASS_Primary_biliary_cirrhosis	0.183795
kcl_10h_closed	-1.78011e-07	2.75172e-07	0.741154	PASS_Primary_biliary_cirrhosis	0.999999	10000	0.2	mouse	500	10000_0.2	2.33066e-07	-1.78011e-07	1.78011e-07		kcl_10h_closed_PASS_Primary_biliary_cirrhosis	0.130091
kcl_1h_closed	-2.20014e-07	1.92796e-07	0.873102	PASS_Primary_biliary_cirrhosis	0.999999	10000	0.2	mouse	500	10000_0.2	2.33066e-07	-2.20014e-07	2.20014e-07		kcl_1h_closed_PASS_Primary_biliary_cirrhosis	0.0589351
kcl_6h_closed	-3.96334e-08	6.16722e-08	0.739773	ADHD_PGC	0.999999	10000	0.2	mouse	500	10000_0.2	2.33066e-07	-3.96334e-08	3.96334e-08		kcl_6h_closed_ADHD_PGC	0.130901
bdnf_1h_closed	-6.84277e-08	3.85047e-08	0.962226	ADHD_PGC	0.999999	10000	0.2	mouse	500	10000_0.2	2.33066e-07	-6.84277e-08	6.84277e-08		bdnf_1h_closed_ADHD_PGC	0.0167228
bdnf_6h_DA	-3.63816e-09	1.68085e-08	0.585681	PASS_Ever_Smoked	0.999999	10000	0.2	mouse	500	10000_0.2	2.33066e-07	-3.63816e-09	3.63816e-09		bdnf_6h_DA_PASS_Ever_Smoked	0.232339
kcl_6h_DA	-1.21148e-08	1.89948e-08	0.738197	PASS_Ever_Smoked	0.999999	10000	0.2	mouse	500	10000_0.2	2.33066e-07	-1.21148e-08	1.21148e-08		kcl_6h_DA_PASS_Ever_Smoked	0.131828
bdnf_6h_closed	-2.63532e-08	3.29954e-08	0.787766	PASS_Ever_Smoked	0.999999	10000	0.2	mouse	500	10000_0.2	2.33066e-07	-2.63532e-08	2.63532e-08		bdnf_6h_closed_PASS_Ever_Smoked	0.103603
kcl_6h_gained	-2.71234e-08	2.46979e-08	0.863942	PASS_Ever_Smoked	0.999999	10000	0.2	mouse	500	10000_0.2	2.33066e-07	-2.71234e-08	2.71234e-08		kcl_6h_gained_PASS_Ever_Smoked	0.0635153
bdnf_1h_closed	-2.9061e-08	2.40234e-08	0.886802	PASS_Ever_Smoked	0.999999	10000	0.2	mouse	500	10000_0.2	2.33066e-07	-2.9061e-08	2.9061e-08		bdnf_1h_closed_PASS_Ever_Smoked	0.0521733
kcl_1h_DA	-6.57486e-09	2.2985e-08	0.61258	PASS_Coronary_Artery_Disease	0.999999	10000	0.2	mouse	500	10000_0.2	2.33066e-07	-6.57486e-09	6.57486e-09		kcl_1h_DA_PASS_Coronary_Artery_Disease	0.212837
kcl_6h_DA	-9.21031e-09	2.43834e-08	0.647184	PASS_Coronary_Artery_Disease	0.999999	10000	0.2	mouse	500	10000_0.2	2.33066e-07	-9.21031e-09	9.21031e-09		kcl_6h_DA_PASS_Coronary_Artery_Disease	0.188972
bdnf_6h_closed	-1.92688e-08	3.49758e-08	0.709155	PASS_Coronary_Artery_Disease	0.999999	10000	0.2	mouse	500	10000_0.2	2.33066e-07	-1.92688e-08	1.92688e-08		bdnf_6h_closed_PASS_Coronary_Artery_Disease	0.149259
kcl_10h_gained	-1.99651e-08	2.36203e-08	0.801015	PASS_Coronary_Artery_Disease	0.999999	10000	0.2	mouse	500	10000_0.2	2.33066e-07	-1.99651e-08	1.99651e-08		kcl_10h_gained_PASS_Coronary_Artery_Disease	0.0963594
kcl_6h_gained	-2.36471e-08	2.78694e-08	0.801919	PASS_Coronary_Artery_Disease	0.999999	10000	0.2	mouse	500	10000_0.2	2.33066e-07	-2.36471e-08	2.36471e-08		kcl_6h_gained_PASS_Coronary_Artery_Disease	0.0958694
kcl_1h_gained	-2.48154e-08	2.80847e-08	0.811542	PASS_Coronary_Artery_Disease	0.999999	10000	0.2	mouse	500	10000_0.2	2.33066e-07	-2.48154e-08	2.48154e-08		kcl_1h_gained_PASS_Coronary_Artery_Disease	0.0906892
bdnf_10h_closed	-4.02282e-08	3.79699e-08	0.855308	PASS_Coronary_Artery_Disease	0.999999	10000	0.2	mouse	500	10000_0.2	2.33066e-07	-4.02282e-08	4.02282e-08		bdnf_10h_closed_PASS_Coronary_Artery_Disease	0.0678774
bdnf_10h_gained	-2.46095e-08	2.28547e-08	0.859211	PASS_Coronary_Artery_Disease	0.999999	10000	0.2	mouse	500	10000_0.2	2.33066e-07	-2.46095e-08	2.46095e-08		bdnf_10h_gained_PASS_Coronary_Artery_Disease	0.0659003
bdnf_1h_DA	-1.77384e-08	1.42792e-08	0.892929	PASS_Coronary_Artery_Disease	0.999999	10000	0.2	mouse	500	10000_0.2	2.33066e-07	-1.77384e-08	1.77384e-08		bdnf_1h_DA_PASS_Coronary_Artery_Disease	0.0491833
bdnf_6h_gained	-2.90551e-08	2.23682e-08	0.903018	PASS_Coronary_Artery_Disease	0.999999	10000	0.2	mouse	500	10000_0.2	2.33066e-07	-2.90551e-08	2.90551e-08		bdnf_6h_gained_PASS_Coronary_Artery_Disease	0.0443034
bdnf_6h_DA	-2.82036e-08	1.88197e-08	0.933014	PASS_Coronary_Artery_Disease	0.999999	10000	0.2	mouse	500	10000_0.2	2.33066e-07	-2.82036e-08	2.82036e-08		bdnf_6h_DA_PASS_Coronary_Artery_Disease	0.030112
bdnf_10h_DA	-3.01e-08	1.88304e-08	0.945032	PASS_Coronary_Artery_Disease	0.999999	10000	0.2	mouse	500	10000_0.2	2.33066e-07	-3.01e-08	3.01e-08		bdnf_10h_DA_PASS_Coronary_Artery_Disease	0.0245536
bdnf_1h_gained	-3.1021e-08	1.93494e-08	0.945555	PASS_Coronary_Artery_Disease	0.999999	10000	0.2	mouse	500	10000_0.2	2.33066e-07	-3.1021e-08	3.1021e-08		bdnf_1h_gained_PASS_Coronary_Artery_Disease	0.0243131
bdnf_1h_all	-1.26508e-08	7.81516e-09	0.947249	PASS_Coronary_Artery_Disease	0.999999	10000	0.2	mouse	500	10000_0.2	2.33066e-07	-1.26508e-08	1.26508e-08		bdnf_1h_all_PASS_Coronary_Artery_Disease	0.0235358
all_annotations	-1.26508e-08	7.81516e-09	0.947249	PASS_Coronary_Artery_Disease	0.999999	10000	0.2	mouse	500	10000_0.2	2.33066e-07	-1.26508e-08	1.26508e-08		all_annotations_PASS_Coronary_Artery_Disease	0.0235358
bdnf_6h_all	-1.26508e-08	7.81516e-09	0.947249	PASS_Coronary_Artery_Disease	0.999999	10000	0.2	mouse	500	10000_0.2	2.33066e-07	-1.26508e-08	1.26508e-08		bdnf_6h_all_PASS_Coronary_Artery_Disease	0.0235358
kcl_6h_all	-1.26508e-08	7.81516e-09	0.947249	PASS_Coronary_Artery_Disease	0.999999	10000	0.2	mouse	500	10000_0.2	2.33066e-07	-1.26508e-08	1.26508e-08		kcl_6h_all_PASS_Coronary_Artery_Disease	0.0235358
bdnf_10h_all	-1.26508e-08	7.81516e-09	0.947249	PASS_Coronary_Artery_Disease	0.999999	10000	0.2	mouse	500	10000_0.2	2.33066e-07	-1.26508e-08	1.26508e-08		bdnf_10h_all_PASS_Coronary_Artery_Disease	0.0235358
kcl_10h_all	-1.26508e-08	7.81516e-09	0.947249	PASS_Coronary_Artery_Disease	0.999999	10000	0.2	mouse	500	10000_0.2	2.33066e-07	-1.26508e-08	1.26508e-08		kcl_10h_all_PASS_Coronary_Artery_Disease	0.0235358
kcl_1h_all	-1.26508e-08	7.81516e-09	0.947249	PASS_Coronary_Artery_Disease	0.999999	10000	0.2	mouse	500	10000_0.2	2.33066e-07	-1.26508e-08	1.26508e-08		kcl_1h_all_PASS_Coronary_Artery_Disease	0.0235358
kcl_10h_DA	-3.66725e-08	1.98458e-08	0.96769	PASS_Coronary_Artery_Disease	0.999999	10000	0.2	mouse	500	10000_0.2	2.33066e-07	-3.66725e-08	3.66725e-08		kcl_10h_DA_PASS_Coronary_Artery_Disease	0.0142638
kcl_10h_closed	-7.55209e-08	3.75201e-08	0.977933	PASS_Coronary_Artery_Disease	0.999999	10000	0.2	mouse	500	10000_0.2	2.33066e-07	-7.55209e-08	7.55209e-08		kcl_10h_closed_PASS_Coronary_Artery_Disease	0.00969096
kcl_1h_gained	-4.39736e-09	9.68047e-09	0.675176	insomnia-2018	0.999999	10000	0.2	mouse	500	10000_0.2	2.33066e-07	-4.39736e-09	4.39736e-09		kcl_1h_gained_insomnia-2018	0.170583
bdnf_1h_closed	-7.73585e-09	5.70094e-09	0.9126	insomnia-2018	0.999999	10000	0.2	mouse	500	10000_0.2	2.33066e-07	-7.73585e-09	7.73585e-09		bdnf_1h_closed_insomnia-2018	0.0397193
bdnf_10h_closed	-6.6962e-09	3.60727e-08	0.573633	PASS_HDL	0.999999	10000	0.2	mouse	500	10000_0.2	2.33066e-07	-6.6962e-09	6.6962e-09		bdnf_10h_closed_PASS_HDL	0.241366
bdnf_6h_closed	-7.68296e-09	3.60552e-08	0.584371	PASS_HDL	0.999999	10000	0.2	mouse	500	10000_0.2	2.33066e-07	-7.68296e-09	7.68296e-09		bdnf_6h_closed_PASS_HDL	0.233311
bdnf_1h_closed	-1.10545e-08	2.45098e-08	0.674014	PASS_HDL	0.999999	10000	0.2	mouse	500	10000_0.2	2.33066e-07	-1.10545e-08	1.10545e-08		bdnf_1h_closed_PASS_HDL	0.171331
kcl_10h_DA	-1.47209e-08	2.41606e-08	0.728834	PASS_HDL	0.999999	10000	0.2	mouse	500	10000_0.2	2.33066e-07	-1.47209e-08	1.47209e-08		kcl_10h_DA_PASS_HDL	0.137371
kcl_1h_gained	-2.07588e-08	2.81785e-08	0.769344	PASS_HDL	0.999999	10000	0.2	mouse	500	10000_0.2	2.33066e-07	-2.07588e-08	2.07588e-08		kcl_1h_gained_PASS_HDL	0.113879
bdnf_6h_all	-8.07451e-09	9.58119e-09	0.800315	PASS_HDL	0.999999	10000	0.2	mouse	500	10000_0.2	2.33066e-07	-8.07451e-09	8.07451e-09		bdnf_6h_all_PASS_HDL	0.0967392
kcl_6h_all	-8.07451e-09	9.58119e-09	0.800315	PASS_HDL	0.999999	10000	0.2	mouse	500	10000_0.2	2.33066e-07	-8.07451e-09	8.07451e-09		kcl_6h_all_PASS_HDL	0.0967392
all_annotations	-8.07451e-09	9.58119e-09	0.800315	PASS_HDL	0.999999	10000	0.2	mouse	500	10000_0.2	2.33066e-07	-8.07451e-09	8.07451e-09		all_annotations_PASS_HDL	0.0967392
kcl_1h_all	-8.07451e-09	9.58119e-09	0.800315	PASS_HDL	0.999999	10000	0.2	mouse	500	10000_0.2	2.33066e-07	-8.07451e-09	8.07451e-09		kcl_1h_all_PASS_HDL	0.0967392
bdnf_1h_all	-8.07451e-09	9.58119e-09	0.800315	PASS_HDL	0.999999	10000	0.2	mouse	500	10000_0.2	2.33066e-07	-8.07451e-09	8.07451e-09		bdnf_1h_all_PASS_HDL	0.0967392
kcl_10h_all	-8.07451e-09	9.58119e-09	0.800315	PASS_HDL	0.999999	10000	0.2	mouse	500	10000_0.2	2.33066e-07	-8.07451e-09	8.07451e-09		kcl_10h_all_PASS_HDL	0.0967392
bdnf_10h_all	-8.07451e-09	9.58119e-09	0.800315	PASS_HDL	0.999999	10000	0.2	mouse	500	10000_0.2	2.33066e-07	-8.07451e-09	8.07451e-09		bdnf_10h_all_PASS_HDL	0.0967392
kcl_6h_gained	-2.83089e-08	2.8726e-08	0.837806	PASS_HDL	0.999999	10000	0.2	mouse	500	10000_0.2	2.33066e-07	-2.83089e-08	2.83089e-08		kcl_6h_gained_PASS_HDL	0.0768565
bdnf_6h_DA	-1.96308e-08	1.79437e-08	0.863026	PASS_HDL	0.999999	10000	0.2	mouse	500	10000_0.2	2.33066e-07	-1.96308e-08	1.96308e-08		bdnf_6h_DA_PASS_HDL	0.0639759
kcl_1h_closed	-3.38502e-08	3.05345e-08	0.866196	PASS_HDL	0.999999	10000	0.2	mouse	500	10000_0.2	2.33066e-07	-3.38502e-08	3.38502e-08		kcl_1h_closed_PASS_HDL	0.0623838
bdnf_10h_DA	-2.11633e-08	1.88045e-08	0.869798	PASS_HDL	0.999999	10000	0.2	mouse	500	10000_0.2	2.33066e-07	-2.11633e-08	2.11633e-08		bdnf_10h_DA_PASS_HDL	0.0605817
bdnf_10h_gained	-2.48631e-08	2.10648e-08	0.881063	PASS_HDL	0.999999	10000	0.2	mouse	500	10000_0.2	2.33066e-07	-2.48631e-08	2.48631e-08		bdnf_10h_gained_PASS_HDL	0.0549932
bdnf_6h_gained	-2.4581e-08	2.05884e-08	0.883746	PASS_HDL	0.999999	10000	0.2	mouse	500	10000_0.2	2.33066e-07	-2.4581e-08	2.4581e-08		bdnf_6h_gained_PASS_HDL	0.0536724
kcl_1h_DA	-2.59757e-08	1.99381e-08	0.903681	PASS_HDL	0.999999	10000	0.2	mouse	500	10000_0.2	2.33066e-07	-2.59757e-08	2.59757e-08		kcl_1h_DA_PASS_HDL	0.0439849
kcl_10h_closed	-7.26673e-08	3.87147e-08	0.969741	PASS_HDL	0.999999	10000	0.2	mouse	500	10000_0.2	2.33066e-07	-7.26673e-08	7.26673e-08		kcl_10h_closed_PASS_HDL	0.0133444
kcl_6h_closed	-7.49662e-08	3.94525e-08	0.971294	PASS_HDL	0.999999	10000	0.2	mouse	500	10000_0.2	2.33066e-07	-7.49662e-08	7.49662e-08		kcl_6h_closed_PASS_HDL	0.0126493
kcl_6h_DA	-4.42245e-08	2.32572e-08	0.971384	PASS_HDL	0.999999	10000	0.2	mouse	500	10000_0.2	2.33066e-07	-4.42245e-08	4.42245e-08		kcl_6h_DA_PASS_HDL	0.0126089
bdnf_1h_DA	-2.86798e-08	1.46504e-08	0.974863	PASS_HDL	0.999999	10000	0.2	mouse	500	10000_0.2	2.33066e-07	-2.86798e-08	2.86798e-08		bdnf_1h_DA_PASS_HDL	0.0110565
bdnf_1h_gained	-4.25182e-08	1.77389e-08	0.991733	PASS_HDL	0.999999	10000	0.2	mouse	500	10000_0.2	2.33066e-07	-4.25182e-08	4.25182e-08		bdnf_1h_gained_PASS_HDL	0.00360535
bdnf_1h_gained	-9.63509e-09	6.31156e-08	0.560666	PASS_Multiple_sclerosis	0.999999	10000	0.2	mouse	500	10000_0.2	2.33066e-07	-9.63509e-09	9.63509e-09		bdnf_1h_gained_PASS_Multiple_sclerosis	0.251296
kcl_6h_gained	-1.67586e-08	7.54629e-08	0.587873	PASS_Multiple_sclerosis	0.999999	10000	0.2	mouse	500	10000_0.2	2.33066e-07	-1.67586e-08	1.67586e-08		kcl_6h_gained_PASS_Multiple_sclerosis	0.230716
kcl_10h_gained	-1.86282e-08	7.76409e-08	0.594807	PASS_Multiple_sclerosis	0.999999	10000	0.2	mouse	500	10000_0.2	2.33066e-07	-1.86282e-08	1.86282e-08		kcl_10h_gained_PASS_Multiple_sclerosis	0.225624
kcl_1h_all	-8.00811e-09	2.76976e-08	0.613758	PASS_Multiple_sclerosis	0.999999	10000	0.2	mouse	500	10000_0.2	2.33066e-07	-8.00811e-09	8.00811e-09		kcl_1h_all_PASS_Multiple_sclerosis	0.212003
bdnf_1h_all	-8.00811e-09	2.76976e-08	0.613758	PASS_Multiple_sclerosis	0.999999	10000	0.2	mouse	500	10000_0.2	2.33066e-07	-8.00811e-09	8.00811e-09		bdnf_1h_all_PASS_Multiple_sclerosis	0.212003
bdnf_6h_all	-8.00811e-09	2.76976e-08	0.613758	PASS_Multiple_sclerosis	0.999999	10000	0.2	mouse	500	10000_0.2	2.33066e-07	-8.00811e-09	8.00811e-09		bdnf_6h_all_PASS_Multiple_sclerosis	0.212003
kcl_6h_all	-8.00811e-09	2.76976e-08	0.613758	PASS_Multiple_sclerosis	0.999999	10000	0.2	mouse	500	10000_0.2	2.33066e-07	-8.00811e-09	8.00811e-09		kcl_6h_all_PASS_Multiple_sclerosis	0.212003
all_annotations	-8.00811e-09	2.76976e-08	0.613758	PASS_Multiple_sclerosis	0.999999	10000	0.2	mouse	500	10000_0.2	2.33066e-07	-8.00811e-09	8.00811e-09		all_annotations_PASS_Multiple_sclerosis	0.212003
bdnf_10h_all	-8.00811e-09	2.76976e-08	0.613758	PASS_Multiple_sclerosis	0.999999	10000	0.2	mouse	500	10000_0.2	2.33066e-07	-8.00811e-09	8.00811e-09		bdnf_10h_all_PASS_Multiple_sclerosis	0.212003
kcl_10h_all	-8.00811e-09	2.76976e-08	0.613758	PASS_Multiple_sclerosis	0.999999	10000	0.2	mouse	500	10000_0.2	2.33066e-07	-8.00811e-09	8.00811e-09		kcl_10h_all_PASS_Multiple_sclerosis	0.212003
kcl_1h_closed	-4.44283e-08	1.12444e-07	0.653621	PASS_Multiple_sclerosis	0.999999	10000	0.2	mouse	500	10000_0.2	2.33066e-07	-4.44283e-08	4.44283e-08		kcl_1h_closed_PASS_Multiple_sclerosis	0.184674
bdnf_6h_DA	-2.61552e-08	6.46502e-08	0.657102	PASS_Multiple_sclerosis	0.999999	10000	0.2	mouse	500	10000_0.2	2.33066e-07	-2.61552e-08	2.61552e-08		bdnf_6h_DA_PASS_Multiple_sclerosis	0.182367
kcl_10h_DA	-3.09475e-08	6.34576e-08	0.687115	PASS_Multiple_sclerosis	0.999999	10000	0.2	mouse	500	10000_0.2	2.33066e-07	-3.09475e-08	3.09475e-08		kcl_10h_DA_PASS_Multiple_sclerosis	0.162971
bdnf_1h_DA	-2.81338e-08	5.28036e-08	0.702914	PASS_Multiple_sclerosis	0.999999	10000	0.2	mouse	500	10000_0.2	2.33066e-07	-2.81338e-08	2.81338e-08		bdnf_1h_DA_PASS_Multiple_sclerosis	0.153098
kcl_6h_DA	-3.60959e-08	6.50369e-08	0.710555	PASS_Multiple_sclerosis	0.999999	10000	0.2	mouse	500	10000_0.2	2.33066e-07	-3.60959e-08	3.60959e-08		kcl_6h_DA_PASS_Multiple_sclerosis	0.148402
kcl_10h_closed	-6.42726e-08	1.12047e-07	0.716888	PASS_Multiple_sclerosis	0.999999	10000	0.2	mouse	500	10000_0.2	2.33066e-07	-6.42726e-08	6.42726e-08		kcl_10h_closed_PASS_Multiple_sclerosis	0.144549
kcl_6h_closed	-7.34722e-08	1.13516e-07	0.741262	PASS_Multiple_sclerosis	0.999999	10000	0.2	mouse	500	10000_0.2	2.33066e-07	-7.34722e-08	7.34722e-08		kcl_6h_closed_PASS_Multiple_sclerosis	0.130028
bdnf_6h_closed	-1.02814e-07	1.21469e-07	0.80134	PASS_Multiple_sclerosis	0.999999	10000	0.2	mouse	500	10000_0.2	2.33066e-07	-1.02814e-07	1.02814e-07		bdnf_6h_closed_PASS_Multiple_sclerosis	0.0961833
bdnf_1h_closed	-7.25566e-08	7.94505e-08	0.819439	PASS_Multiple_sclerosis	0.999999	10000	0.2	mouse	500	10000_0.2	2.33066e-07	-7.25566e-08	7.25566e-08		bdnf_1h_closed_PASS_Multiple_sclerosis	0.0864832
bdnf_10h_gained	-7.02744e-08	7.28623e-08	0.832598	PASS_Multiple_sclerosis	0.999999	10000	0.2	mouse	500	10000_0.2	2.33066e-07	-7.02744e-08	7.02744e-08		bdnf_10h_gained_PASS_Multiple_sclerosis	0.0795646
bdnf_10h_closed	-1.48384e-07	1.36669e-07	0.861198	PASS_Multiple_sclerosis	0.999999	10000	0.2	mouse	500	10000_0.2	2.33066e-07	-1.48384e-07	1.48384e-07		bdnf_10h_closed_PASS_Multiple_sclerosis	0.064897
bdnf_10h_DA	-9.13055e-08	6.56335e-08	0.917909	PASS_Multiple_sclerosis	0.999999	10000	0.2	mouse	500	10000_0.2	2.33066e-07	-9.13055e-08	9.13055e-08		bdnf_10h_DA_PASS_Multiple_sclerosis	0.0372005
kcl_10h_closed	-4.09666e-09	1.99775e-08	0.581239	PASS_Neuroticism	0.999999	10000	0.2	mouse	500	10000_0.2	2.33066e-07	-4.09666e-09	4.09666e-09		kcl_10h_closed_PASS_Neuroticism	0.235645
kcl_6h_DA	-4.83583e-09	1.32936e-08	0.641986	PASS_Neuroticism	0.999999	10000	0.2	mouse	500	10000_0.2	2.33066e-07	-4.83583e-09	4.83583e-09		kcl_6h_DA_PASS_Neuroticism	0.192475
bdnf_10h_closed	-1.07245e-08	1.79955e-08	0.724396	PASS_Neuroticism	0.999999	10000	0.2	mouse	500	10000_0.2	2.33066e-07	-1.07245e-08	1.07245e-08		bdnf_10h_closed_PASS_Neuroticism	0.140024
kcl_6h_closed	-1.54686e-08	1.82277e-08	0.801957	PASS_Neuroticism	0.999999	10000	0.2	mouse	500	10000_0.2	2.33066e-07	-1.54686e-08	1.54686e-08		kcl_6h_closed_PASS_Neuroticism	0.0958488
bdnf_6h_closed	-2.10904e-08	2.06346e-08	0.846631	PASS_Neuroticism	0.999999	10000	0.2	mouse	500	10000_0.2	2.33066e-07	-2.10904e-08	2.10904e-08		bdnf_6h_closed_PASS_Neuroticism	0.0723059
bdnf_6h_DA	-7.76978e-09	5.55935e-08	0.555575	PASS_Type_1_Diabetes	0.999999	10000	0.2	mouse	500	10000_0.2	2.33066e-07	-7.76978e-09	7.76978e-09		bdnf_6h_DA_PASS_Type_1_Diabetes	0.255257
kcl_10h_closed	-4.79034e-08	1.33114e-07	0.640527	PASS_Type_1_Diabetes	0.999999	10000	0.2	mouse	500	10000_0.2	2.33066e-07	-4.79034e-08	4.79034e-08		kcl_10h_closed_PASS_Type_1_Diabetes	0.193463
kcl_1h_DA	-2.95078e-08	7.51687e-08	0.652676	PASS_Type_1_Diabetes	0.999999	10000	0.2	mouse	500	10000_0.2	2.33066e-07	-2.95078e-08	2.95078e-08		kcl_1h_DA_PASS_Type_1_Diabetes	0.185303
kcl_6h_closed	-5.36017e-08	1.22828e-07	0.668725	PASS_Type_1_Diabetes	0.999999	10000	0.2	mouse	500	10000_0.2	2.33066e-07	-5.36017e-08	5.36017e-08		kcl_6h_closed_PASS_Type_1_Diabetes	0.174753
kcl_1h_closed	-8.0707e-08	1.13483e-07	0.761515	PASS_Type_1_Diabetes	0.999999	10000	0.2	mouse	500	10000_0.2	2.33066e-07	-8.0707e-08	8.0707e-08		kcl_1h_closed_PASS_Type_1_Diabetes	0.118322
kcl_10h_gained	-5.92192e-08	8.00713e-08	0.770223	PASS_Type_1_Diabetes	0.999999	10000	0.2	mouse	500	10000_0.2	2.33066e-07	-5.92192e-08	5.92192e-08		kcl_10h_gained_PASS_Type_1_Diabetes	0.113384
kcl_10h_DA	-6.067e-08	6.57794e-08	0.821821	PASS_Type_1_Diabetes	0.999999	10000	0.2	mouse	500	10000_0.2	2.33066e-07	-6.067e-08	6.067e-08		kcl_10h_DA_PASS_Type_1_Diabetes	0.085223
bdnf_1h_closed	-7.96883e-08	6.95497e-08	0.874056	PASS_Type_1_Diabetes	0.999999	10000	0.2	mouse	500	10000_0.2	2.33066e-07	-7.96883e-08	7.96883e-08		bdnf_1h_closed_PASS_Type_1_Diabetes	0.0584608
bdnf_10h_closed	-1.37498e-07	1.16337e-07	0.881377	PASS_Type_1_Diabetes	0.999999	10000	0.2	mouse	500	10000_0.2	2.33066e-07	-1.37498e-07	1.37498e-07		bdnf_10h_closed_PASS_Type_1_Diabetes	0.0548384
bdnf_10h_gained	-1.02467e-07	6.50366e-08	0.942432	PASS_Type_1_Diabetes	0.999999	10000	0.2	mouse	500	10000_0.2	2.33066e-07	-1.02467e-07	1.02467e-07		bdnf_10h_gained_PASS_Type_1_Diabetes	0.02575
bdnf_6h_closed	-1.52332e-07	9.41145e-08	0.947232	PASS_Type_1_Diabetes	0.999999	10000	0.2	mouse	500	10000_0.2	2.33066e-07	-1.52332e-07	1.52332e-07		bdnf_6h_closed_PASS_Type_1_Diabetes	0.0235438
bdnf_10h_DA	-1.11829e-07	5.56931e-08	0.977675	PASS_Type_1_Diabetes	0.999999	10000	0.2	mouse	500	10000_0.2	2.33066e-07	-1.11829e-07	1.11829e-07		bdnf_10h_DA_PASS_Type_1_Diabetes	0.00980531
all_annotations	-6.41701e-08	2.65377e-08	0.992199	PASS_Type_1_Diabetes	0.999999	10000	0.2	mouse	500	10000_0.2	2.33066e-07	-6.41701e-08	6.41701e-08		all_annotations_PASS_Type_1_Diabetes	0.00340142
bdnf_10h_all	-6.41701e-08	2.65377e-08	0.992199	PASS_Type_1_Diabetes	0.999999	10000	0.2	mouse	500	10000_0.2	2.33066e-07	-6.41701e-08	6.41701e-08		bdnf_10h_all_PASS_Type_1_Diabetes	0.00340142
kcl_10h_all	-6.41701e-08	2.65377e-08	0.992199	PASS_Type_1_Diabetes	0.999999	10000	0.2	mouse	500	10000_0.2	2.33066e-07	-6.41701e-08	6.41701e-08		kcl_10h_all_PASS_Type_1_Diabetes	0.00340142
kcl_1h_all	-6.41701e-08	2.65377e-08	0.992199	PASS_Type_1_Diabetes	0.999999	10000	0.2	mouse	500	10000_0.2	2.33066e-07	-6.41701e-08	6.41701e-08		kcl_1h_all_PASS_Type_1_Diabetes	0.00340142
bdnf_6h_all	-6.41701e-08	2.65377e-08	0.992199	PASS_Type_1_Diabetes	0.999999	10000	0.2	mouse	500	10000_0.2	2.33066e-07	-6.41701e-08	6.41701e-08		bdnf_6h_all_PASS_Type_1_Diabetes	0.00340142
kcl_6h_all	-6.41701e-08	2.65377e-08	0.992199	PASS_Type_1_Diabetes	0.999999	10000	0.2	mouse	500	10000_0.2	2.33066e-07	-6.41701e-08	6.41701e-08		kcl_6h_all_PASS_Type_1_Diabetes	0.00340142
bdnf_1h_all	-6.41701e-08	2.65377e-08	0.992199	PASS_Type_1_Diabetes	0.999999	10000	0.2	mouse	500	10000_0.2	2.33066e-07	-6.41701e-08	6.41701e-08		bdnf_1h_all_PASS_Type_1_Diabetes	0.00340142
kcl_1h_gained	-2.46636e-08	1.23005e-07	0.579459	PASS_Crohns_Disease	0.999999	10000	0.2	mouse	500	10000_0.2	2.33066e-07	-2.46636e-08	2.46636e-08		kcl_1h_gained_PASS_Crohns_Disease	0.236977
kcl_6h_gained	-2.58882e-08	1.26767e-07	0.580909	PASS_Crohns_Disease	0.999999	10000	0.2	mouse	500	10000_0.2	2.33066e-07	-2.58882e-08	2.58882e-08		kcl_6h_gained_PASS_Crohns_Disease	0.235892
kcl_1h_DA	-7.75714e-08	1.11128e-07	0.757423	PASS_Crohns_Disease	0.999999	10000	0.2	mouse	500	10000_0.2	2.33066e-07	-7.75714e-08	7.75714e-08		kcl_1h_DA_PASS_Crohns_Disease	0.120662
kcl_1h_closed	-1.61445e-07	1.81256e-07	0.813457	PASS_Crohns_Disease	0.999999	10000	0.2	mouse	500	10000_0.2	2.33066e-07	-1.61445e-07	1.61445e-07		kcl_1h_closed_PASS_Crohns_Disease	0.0896656
bdnf_6h_closed	-1.41721e-07	1.56688e-07	0.817129	PASS_Crohns_Disease	0.999999	10000	0.2	mouse	500	10000_0.2	2.33066e-07	-1.41721e-07	1.41721e-07		bdnf_6h_closed_PASS_Crohns_Disease	0.0877092
bdnf_6h_all	-5.1497e-08	4.28645e-08	0.8852	PASS_Crohns_Disease	0.999999	10000	0.2	mouse	500	10000_0.2	2.33066e-07	-5.1497e-08	5.1497e-08		bdnf_6h_all_PASS_Crohns_Disease	0.0529585
kcl_1h_all	-5.1497e-08	4.28645e-08	0.8852	PASS_Crohns_Disease	0.999999	10000	0.2	mouse	500	10000_0.2	2.33066e-07	-5.1497e-08	5.1497e-08		kcl_1h_all_PASS_Crohns_Disease	0.0529585
bdnf_1h_all	-5.1497e-08	4.28645e-08	0.8852	PASS_Crohns_Disease	0.999999	10000	0.2	mouse	500	10000_0.2	2.33066e-07	-5.1497e-08	5.1497e-08		bdnf_1h_all_PASS_Crohns_Disease	0.0529585
kcl_10h_all	-5.1497e-08	4.28645e-08	0.8852	PASS_Crohns_Disease	0.999999	10000	0.2	mouse	500	10000_0.2	2.33066e-07	-5.1497e-08	5.1497e-08		kcl_10h_all_PASS_Crohns_Disease	0.0529585
bdnf_10h_all	-5.1497e-08	4.28645e-08	0.8852	PASS_Crohns_Disease	0.999999	10000	0.2	mouse	500	10000_0.2	2.33066e-07	-5.1497e-08	5.1497e-08		bdnf_10h_all_PASS_Crohns_Disease	0.0529585
all_annotations	-5.1497e-08	4.28645e-08	0.8852	PASS_Crohns_Disease	0.999999	10000	0.2	mouse	500	10000_0.2	2.33066e-07	-5.1497e-08	5.1497e-08		all_annotations_PASS_Crohns_Disease	0.0529585
kcl_6h_all	-5.1497e-08	4.28645e-08	0.8852	PASS_Crohns_Disease	0.999999	10000	0.2	mouse	500	10000_0.2	2.33066e-07	-5.1497e-08	5.1497e-08		kcl_6h_all_PASS_Crohns_Disease	0.0529585
kcl_10h_closed	-2.83802e-07	1.68232e-07	0.954195	PASS_Crohns_Disease	0.999999	10000	0.2	mouse	500	10000_0.2	2.33066e-07	-2.83802e-07	2.83802e-07		kcl_10h_closed_PASS_Crohns_Disease	0.0203627
kcl_6h_DA	-2.00876e-07	1.04231e-07	0.973024	PASS_Crohns_Disease	0.999999	10000	0.2	mouse	500	10000_0.2	2.33066e-07	-2.00876e-07	2.00876e-07		kcl_6h_DA_PASS_Crohns_Disease	0.0118766
kcl_6h_closed	-5.56418e-07	1.60237e-07	0.999742	PASS_Crohns_Disease	0.999999	10000	0.2	mouse	500	10000_0.2	2.33066e-07	-5.56418e-07	5.56418e-07		kcl_6h_closed_PASS_Crohns_Disease	0.000112001
kcl_1h_gained	-5.54563e-09	2.99455e-08	0.57346	PASS_Height1	0.999999	10000	0.2	mouse	500	10000_0.2	2.33066e-07	-5.54563e-09	5.54563e-09		kcl_1h_gained_PASS_Height1	0.241497
bdnf_1h_closed	-6.75482e-09	3.09028e-08	0.586513	PASS_Height1	0.999999	10000	0.2	mouse	500	10000_0.2	2.33066e-07	-6.75482e-09	6.75482e-09		bdnf_1h_closed_PASS_Height1	0.231723
kcl_6h_DA	-1.52073e-08	2.28645e-08	0.747009	PASS_Height1	0.999999	10000	0.2	mouse	500	10000_0.2	2.33066e-07	-1.52073e-08	1.52073e-08		kcl_6h_DA_PASS_Height1	0.126674
bdnf_1h_DA	-1.19479e-08	1.7373e-08	0.754187	PASS_Height1	0.999999	10000	0.2	mouse	500	10000_0.2	2.33066e-07	-1.19479e-08	1.19479e-08		bdnf_1h_DA_PASS_Height1	0.122521
bdnf_10h_DA	-1.44822e-08	2.07542e-08	0.757348	PASS_Height1	0.999999	10000	0.2	mouse	500	10000_0.2	2.33066e-07	-1.44822e-08	1.44822e-08		bdnf_10h_DA_PASS_Height1	0.120705
bdnf_1h_gained	-1.55178e-08	1.85427e-08	0.798667	PASS_Height1	0.999999	10000	0.2	mouse	500	10000_0.2	2.33066e-07	-1.55178e-08	1.55178e-08		bdnf_1h_gained_PASS_Height1	0.0976343
kcl_10h_closed	-3.6393e-08	3.81072e-08	0.830215	PASS_Height1	0.999999	10000	0.2	mouse	500	10000_0.2	2.33066e-07	-3.6393e-08	3.6393e-08		kcl_10h_closed_PASS_Height1	0.0808093
kcl_1h_DA	-2.17143e-08	2.17945e-08	0.840453	PASS_Height1	0.999999	10000	0.2	mouse	500	10000_0.2	2.33066e-07	-2.17143e-08	2.17143e-08		kcl_1h_DA_PASS_Height1	0.0754868
kcl_1h_closed	-4.17096e-08	3.91312e-08	0.856763	PASS_Height1	0.999999	10000	0.2	mouse	500	10000_0.2	2.33066e-07	-4.17096e-08	4.17096e-08		kcl_1h_closed_PASS_Height1	0.0671391
bdnf_10h_gained	-2.66512e-08	2.46794e-08	0.859906	PASS_Height1	0.999999	10000	0.2	mouse	500	10000_0.2	2.33066e-07	-2.66512e-08	2.66512e-08		bdnf_10h_gained_PASS_Height1	0.0655489
bdnf_6h_all	-1.10606e-08	8.63914e-09	0.899778	PASS_Height1	0.999999	10000	0.2	mouse	500	10000_0.2	2.33066e-07	-1.10606e-08	1.10606e-08		bdnf_6h_all_PASS_Height1	0.0458645
kcl_6h_all	-1.10606e-08	8.63914e-09	0.899778	PASS_Height1	0.999999	10000	0.2	mouse	500	10000_0.2	2.33066e-07	-1.10606e-08	1.10606e-08		kcl_6h_all_PASS_Height1	0.0458645
kcl_1h_all	-1.10606e-08	8.63914e-09	0.899778	PASS_Height1	0.999999	10000	0.2	mouse	500	10000_0.2	2.33066e-07	-1.10606e-08	1.10606e-08		kcl_1h_all_PASS_Height1	0.0458645
bdnf_1h_all	-1.10606e-08	8.63914e-09	0.899778	PASS_Height1	0.999999	10000	0.2	mouse	500	10000_0.2	2.33066e-07	-1.10606e-08	1.10606e-08		bdnf_1h_all_PASS_Height1	0.0458645
kcl_10h_all	-1.10606e-08	8.63914e-09	0.899778	PASS_Height1	0.999999	10000	0.2	mouse	500	10000_0.2	2.33066e-07	-1.10606e-08	1.10606e-08		kcl_10h_all_PASS_Height1	0.0458645
bdnf_10h_all	-1.10606e-08	8.63914e-09	0.899778	PASS_Height1	0.999999	10000	0.2	mouse	500	10000_0.2	2.33066e-07	-1.10606e-08	1.10606e-08		bdnf_10h_all_PASS_Height1	0.0458645
all_annotations	-1.10606e-08	8.63914e-09	0.899778	PASS_Height1	0.999999	10000	0.2	mouse	500	10000_0.2	2.33066e-07	-1.10606e-08	1.10606e-08		all_annotations_PASS_Height1	0.0458645
bdnf_6h_closed	-4.34404e-08	3.36581e-08	0.901585	PASS_Height1	0.999999	10000	0.2	mouse	500	10000_0.2	2.33066e-07	-4.34404e-08	4.34404e-08		bdnf_6h_closed_PASS_Height1	0.0449933
kcl_6h_closed	-4.43864e-08	3.39666e-08	0.904354	PASS_Height1	0.999999	10000	0.2	mouse	500	10000_0.2	2.33066e-07	-4.43864e-08	4.43864e-08		kcl_6h_closed_PASS_Height1	0.0436615
kcl_10h_gained	-3.66136e-08	2.62047e-08	0.918826	PASS_Height1	0.999999	10000	0.2	mouse	500	10000_0.2	2.33066e-07	-3.66136e-08	3.66136e-08		kcl_10h_gained_PASS_Height1	0.0367667
kcl_10h_DA	-3.69455e-08	2.12254e-08	0.959126	PASS_Height1	0.999999	10000	0.2	mouse	500	10000_0.2	2.33066e-07	-3.69455e-08	3.69455e-08		kcl_10h_DA_PASS_Height1	0.0181245
bdnf_6h_gained	-4.76204e-08	2.19178e-08	0.985098	PASS_Height1	0.999999	10000	0.2	mouse	500	10000_0.2	2.33066e-07	-4.76204e-08	4.76204e-08		bdnf_6h_gained_PASS_Height1	0.00652064
bdnf_6h_DA	-4.60658e-08	1.88533e-08	0.992725	PASS_Height1	0.999999	10000	0.2	mouse	500	10000_0.2	2.33066e-07	-4.60658e-08	4.60658e-08		bdnf_6h_DA_PASS_Height1	0.00317106
kcl_6h_closed	-6.78045e-08	1.27523e-07	0.702535	PASS_Ulcerative_Colitis	0.999999	10000	0.2	mouse	500	10000_0.2	2.33066e-07	-6.78045e-08	6.78045e-08		kcl_6h_closed_PASS_Ulcerative_Colitis	0.153332
kcl_10h_gained	-4.51858e-08	7.51122e-08	0.726272	PASS_Ulcerative_Colitis	0.999999	10000	0.2	mouse	500	10000_0.2	2.33066e-07	-4.51858e-08	4.51858e-08		kcl_10h_gained_PASS_Ulcerative_Colitis	0.138901
bdnf_10h_closed	-1.2355e-07	1.08174e-07	0.873303	PASS_Ulcerative_Colitis	0.999999	10000	0.2	mouse	500	10000_0.2	2.33066e-07	-1.2355e-07	1.2355e-07		bdnf_10h_closed_PASS_Ulcerative_Colitis	0.0588352
kcl_1h_gained	-8.52328e-08	7.41017e-08	0.874972	PASS_Ulcerative_Colitis	0.999999	10000	0.2	mouse	500	10000_0.2	2.33066e-07	-8.52328e-08	8.52328e-08		kcl_1h_gained_PASS_Ulcerative_Colitis	0.0580058
bdnf_1h_gained	-7.40189e-08	5.95801e-08	0.892945	PASS_Ulcerative_Colitis	0.999999	10000	0.2	mouse	500	10000_0.2	2.33066e-07	-7.40189e-08	7.40189e-08		bdnf_1h_gained_PASS_Ulcerative_Colitis	0.0491755
bdnf_6h_closed	-1.20615e-07	8.82726e-08	0.914092	PASS_Ulcerative_Colitis	0.999999	10000	0.2	mouse	500	10000_0.2	2.33066e-07	-1.20615e-07	1.20615e-07		bdnf_6h_closed_PASS_Ulcerative_Colitis	0.03901
kcl_10h_DA	-9.53587e-08	6.6863e-08	0.923092	PASS_Ulcerative_Colitis	0.999999	10000	0.2	mouse	500	10000_0.2	2.33066e-07	-9.53587e-08	9.53587e-08		kcl_10h_DA_PASS_Ulcerative_Colitis	0.034755
kcl_6h_DA	-1.0381e-07	7.10259e-08	0.928071	PASS_Ulcerative_Colitis	0.999999	10000	0.2	mouse	500	10000_0.2	2.33066e-07	-1.0381e-07	1.0381e-07		kcl_6h_DA_PASS_Ulcerative_Colitis	0.0324189
bdnf_10h_gained	-1.03852e-07	6.86681e-08	0.934781	PASS_Ulcerative_Colitis	0.999999	10000	0.2	mouse	500	10000_0.2	2.33066e-07	-1.03852e-07	1.03852e-07		bdnf_10h_gained_PASS_Ulcerative_Colitis	0.0292901
kcl_6h_gained	-1.17274e-07	7.71981e-08	0.935635	PASS_Ulcerative_Colitis	0.999999	10000	0.2	mouse	500	10000_0.2	2.33066e-07	-1.17274e-07	1.17274e-07		kcl_6h_gained_PASS_Ulcerative_Colitis	0.0288938
bdnf_6h_gained	-1.15194e-07	6.79441e-08	0.955002	PASS_Ulcerative_Colitis	0.999999	10000	0.2	mouse	500	10000_0.2	2.33066e-07	-1.15194e-07	1.15194e-07		bdnf_6h_gained_PASS_Ulcerative_Colitis	0.0199956
kcl_10h_closed	-2.13484e-07	1.12736e-07	0.970865	PASS_Ulcerative_Colitis	0.999999	10000	0.2	mouse	500	10000_0.2	2.33066e-07	-2.13484e-07	2.13484e-07		kcl_10h_closed_PASS_Ulcerative_Colitis	0.0128411
bdnf_10h_DA	-1.11975e-07	5.77665e-08	0.973713	PASS_Ulcerative_Colitis	0.999999	10000	0.2	mouse	500	10000_0.2	2.33066e-07	-1.11975e-07	1.11975e-07		bdnf_10h_DA_PASS_Ulcerative_Colitis	0.0115689
bdnf_6h_DA	-1.14978e-07	5.61302e-08	0.97974	PASS_Ulcerative_Colitis	0.999999	10000	0.2	mouse	500	10000_0.2	2.33066e-07	-1.14978e-07	1.14978e-07		bdnf_6h_DA_PASS_Ulcerative_Colitis	0.00888906
kcl_1h_closed	-2.54619e-07	1.14101e-07	0.987177	PASS_Ulcerative_Colitis	0.999999	10000	0.2	mouse	500	10000_0.2	2.33066e-07	-2.54619e-07	2.54619e-07		kcl_1h_closed_PASS_Ulcerative_Colitis	0.00560514
bdnf_1h_DA	-1.11891e-07	4.8478e-08	0.989503	PASS_Ulcerative_Colitis	0.999999	10000	0.2	mouse	500	10000_0.2	2.33066e-07	-1.11891e-07	1.11891e-07		bdnf_1h_DA_PASS_Ulcerative_Colitis	0.00458299
bdnf_1h_closed	-1.73754e-07	7.10671e-08	0.992756	PASS_Ulcerative_Colitis	0.999999	10000	0.2	mouse	500	10000_0.2	2.33066e-07	-1.73754e-07	1.73754e-07		bdnf_1h_closed_PASS_Ulcerative_Colitis	0.00315746
kcl_1h_DA	-1.57372e-07	6.30676e-08	0.993707	PASS_Ulcerative_Colitis	0.999999	10000	0.2	mouse	500	10000_0.2	2.33066e-07	-1.57372e-07	1.57372e-07		kcl_1h_DA_PASS_Ulcerative_Colitis	0.00274153
all_annotations	-9.55315e-08	2.55932e-08	0.999905	PASS_Ulcerative_Colitis	0.999999	10000	0.2	mouse	500	10000_0.2	2.33066e-07	-9.55315e-08	9.55315e-08		all_annotations_PASS_Ulcerative_Colitis	4.1139e-05
kcl_6h_all	-9.55315e-08	2.55932e-08	0.999905	PASS_Ulcerative_Colitis	0.999999	10000	0.2	mouse	500	10000_0.2	2.33066e-07	-9.55315e-08	9.55315e-08		kcl_6h_all_PASS_Ulcerative_Colitis	4.1139e-05
kcl_1h_all	-9.55315e-08	2.55932e-08	0.999905	PASS_Ulcerative_Colitis	0.999999	10000	0.2	mouse	500	10000_0.2	2.33066e-07	-9.55315e-08	9.55315e-08		kcl_1h_all_PASS_Ulcerative_Colitis	4.1139e-05
bdnf_1h_all	-9.55315e-08	2.55932e-08	0.999905	PASS_Ulcerative_Colitis	0.999999	10000	0.2	mouse	500	10000_0.2	2.33066e-07	-9.55315e-08	9.55315e-08		bdnf_1h_all_PASS_Ulcerative_Colitis	4.1139e-05
kcl_10h_all	-9.55315e-08	2.55932e-08	0.999905	PASS_Ulcerative_Colitis	0.999999	10000	0.2	mouse	500	10000_0.2	2.33066e-07	-9.55315e-08	9.55315e-08		kcl_10h_all_PASS_Ulcerative_Colitis	4.1139e-05
bdnf_10h_all	-9.55315e-08	2.55932e-08	0.999905	PASS_Ulcerative_Colitis	0.999999	10000	0.2	mouse	500	10000_0.2	2.33066e-07	-9.55315e-08	9.55315e-08		bdnf_10h_all_PASS_Ulcerative_Colitis	4.1139e-05
bdnf_6h_all	-9.55315e-08	2.55932e-08	0.999905	PASS_Ulcerative_Colitis	0.999999	10000	0.2	mouse	500	10000_0.2	2.33066e-07	-9.55315e-08	9.55315e-08		bdnf_6h_all_PASS_Ulcerative_Colitis	4.1139e-05
kcl_1h_DA	-2.25635e-09	2.41372e-08	0.537239	PASS_Triglycerides	0.999999	10000	0.2	mouse	500	10000_0.2	2.33066e-07	-2.25635e-09	2.25635e-09		kcl_1h_DA_PASS_Triglycerides	0.269833
bdnf_1h_DA	-2.07429e-09	1.60107e-08	0.551541	PASS_Triglycerides	0.999999	10000	0.2	mouse	500	10000_0.2	2.33066e-07	-2.07429e-09	2.07429e-09		bdnf_1h_DA_PASS_Triglycerides	0.258422
kcl_1h_closed	-6.19558e-09	3.57339e-08	0.568824	PASS_Triglycerides	0.999999	10000	0.2	mouse	500	10000_0.2	2.33066e-07	-6.19558e-09	6.19558e-09		kcl_1h_closed_PASS_Triglycerides	0.245022
bdnf_1h_gained	-5.31529e-09	1.66854e-08	0.62497	PASS_Triglycerides	0.999999	10000	0.2	mouse	500	10000_0.2	2.33066e-07	-5.31529e-09	5.31529e-09		bdnf_1h_gained_PASS_Triglycerides	0.204141
bdnf_6h_all	-3.80448e-09	9.43906e-09	0.656547	PASS_Triglycerides	0.999999	10000	0.2	mouse	500	10000_0.2	2.33066e-07	-3.80448e-09	3.80448e-09		bdnf_6h_all_PASS_Triglycerides	0.182734
kcl_1h_all	-3.80448e-09	9.43906e-09	0.656547	PASS_Triglycerides	0.999999	10000	0.2	mouse	500	10000_0.2	2.33066e-07	-3.80448e-09	3.80448e-09		kcl_1h_all_PASS_Triglycerides	0.182734
bdnf_1h_all	-3.80448e-09	9.43906e-09	0.656547	PASS_Triglycerides	0.999999	10000	0.2	mouse	500	10000_0.2	2.33066e-07	-3.80448e-09	3.80448e-09		bdnf_1h_all_PASS_Triglycerides	0.182734
kcl_10h_all	-3.80448e-09	9.43906e-09	0.656547	PASS_Triglycerides	0.999999	10000	0.2	mouse	500	10000_0.2	2.33066e-07	-3.80448e-09	3.80448e-09		kcl_10h_all_PASS_Triglycerides	0.182734
bdnf_10h_all	-3.80448e-09	9.43906e-09	0.656547	PASS_Triglycerides	0.999999	10000	0.2	mouse	500	10000_0.2	2.33066e-07	-3.80448e-09	3.80448e-09		bdnf_10h_all_PASS_Triglycerides	0.182734
all_annotations	-3.80448e-09	9.43906e-09	0.656547	PASS_Triglycerides	0.999999	10000	0.2	mouse	500	10000_0.2	2.33066e-07	-3.80448e-09	3.80448e-09		all_annotations_PASS_Triglycerides	0.182734
kcl_6h_all	-3.80448e-09	9.43906e-09	0.656547	PASS_Triglycerides	0.999999	10000	0.2	mouse	500	10000_0.2	2.33066e-07	-3.80448e-09	3.80448e-09		kcl_6h_all_PASS_Triglycerides	0.182734
bdnf_10h_closed	-1.50929e-08	3.41941e-08	0.670534	PASS_Triglycerides	0.999999	10000	0.2	mouse	500	10000_0.2	2.33066e-07	-1.50929e-08	1.50929e-08		bdnf_10h_closed_PASS_Triglycerides	0.173579
kcl_6h_closed	-1.64711e-08	3.43264e-08	0.684329	PASS_Triglycerides	0.999999	10000	0.2	mouse	500	10000_0.2	2.33066e-07	-1.64711e-08	1.64711e-08		kcl_6h_closed_PASS_Triglycerides	0.164735
bdnf_6h_DA	-1.05363e-08	1.75166e-08	0.726247	PASS_Triglycerides	0.999999	10000	0.2	mouse	500	10000_0.2	2.33066e-07	-1.05363e-08	1.05363e-08		bdnf_6h_DA_PASS_Triglycerides	0.138916
bdnf_6h_closed	-5.14363e-08	3.25601e-08	0.942916	PASS_Triglycerides	0.999999	10000	0.2	mouse	500	10000_0.2	2.33066e-07	-5.14363e-08	5.14363e-08		bdnf_6h_closed_PASS_Triglycerides	0.0255268
kcl_6h_gained	-1.56065e-08	4.63701e-08	0.631777	PASS_Fasting_Glucose	0.999999	10000	0.2	mouse	500	10000_0.2	2.33066e-07	-1.56065e-08	1.56065e-08		kcl_6h_gained_PASS_Fasting_Glucose	0.199436
kcl_6h_closed	-2.64512e-08	7.09501e-08	0.645357	PASS_Fasting_Glucose	0.999999	10000	0.2	mouse	500	10000_0.2	2.33066e-07	-2.64512e-08	2.64512e-08		kcl_6h_closed_PASS_Fasting_Glucose	0.1902
kcl_6h_DA	-1.81518e-08	3.91666e-08	0.678479	PASS_Fasting_Glucose	0.999999	10000	0.2	mouse	500	10000_0.2	2.33066e-07	-1.81518e-08	1.81518e-08		kcl_6h_DA_PASS_Fasting_Glucose	0.168464
bdnf_10h_DA	-1.59603e-08	3.26144e-08	0.687708	PASS_Fasting_Glucose	0.999999	10000	0.2	mouse	500	10000_0.2	2.33066e-07	-1.59603e-08	1.59603e-08		bdnf_10h_DA_PASS_Fasting_Glucose	0.162596
kcl_10h_DA	-2.57808e-08	3.47068e-08	0.771204	PASS_Fasting_Glucose	0.999999	10000	0.2	mouse	500	10000_0.2	2.33066e-07	-2.57808e-08	2.57808e-08		kcl_10h_DA_PASS_Fasting_Glucose	0.112831
bdnf_6h_closed	-6.34853e-08	5.86287e-08	0.860559	PASS_Fasting_Glucose	0.999999	10000	0.2	mouse	500	10000_0.2	2.33066e-07	-6.34853e-08	6.34853e-08		bdnf_6h_closed_PASS_Fasting_Glucose	0.0652191
kcl_10h_closed	-1.22447e-07	6.75483e-08	0.965064	PASS_Fasting_Glucose	0.999999	10000	0.2	mouse	500	10000_0.2	2.33066e-07	-1.22447e-07	1.22447e-07		kcl_10h_closed_PASS_Fasting_Glucose	0.0154441
bdnf_10h_closed	-1.13321e-07	5.8993e-08	0.97263	PASS_Fasting_Glucose	0.999999	10000	0.2	mouse	500	10000_0.2	2.33066e-07	-1.13321e-07	1.13321e-07		bdnf_10h_closed_PASS_Fasting_Glucose	0.0120525
bdnf_10h_closed	-1.9916e-08	8.29658e-08	0.594855	Epilepsy_All	0.999999	10000	0.2	mouse	500	10000_0.2	2.33066e-07	-1.9916e-08	1.9916e-08		bdnf_10h_closed_Epilepsy_All	0.225589
kcl_10h_closed	-2.43829e-08	9.01153e-08	0.606641	Epilepsy_All	0.999999	10000	0.2	mouse	500	10000_0.2	2.33066e-07	-2.43829e-08	2.43829e-08		kcl_10h_closed_Epilepsy_All	0.217068
bdnf_1h_DA	-1.63532e-08	2.69306e-08	0.728153	Epilepsy_All	0.999999	10000	0.2	mouse	500	10000_0.2	2.33066e-07	-1.63532e-08	1.63532e-08		bdnf_1h_DA_Epilepsy_All	0.137778
kcl_6h_DA	-3.08595e-08	4.50182e-08	0.753483	Epilepsy_All	0.999999	10000	0.2	mouse	500	10000_0.2	2.33066e-07	-3.08595e-08	3.08595e-08		kcl_6h_DA_Epilepsy_All	0.122927
kcl_1h_closed	-6.45166e-08	6.6331e-08	0.834635	Epilepsy_All	0.999999	10000	0.2	mouse	500	10000_0.2	2.33066e-07	-6.45166e-08	6.45166e-08		kcl_1h_closed_Epilepsy_All	0.0785033
bdnf_1h_closed	-4.65871e-08	4.40438e-08	0.854914	Epilepsy_All	0.999999	10000	0.2	mouse	500	10000_0.2	2.33066e-07	-4.65871e-08	4.65871e-08		bdnf_1h_closed_Epilepsy_All	0.0680773
kcl_6h_closed	-1.05944e-07	8.06071e-08	0.905633	Epilepsy_All	0.999999	10000	0.2	mouse	500	10000_0.2	2.33066e-07	-1.05944e-07	1.05944e-07		kcl_6h_closed_Epilepsy_All	0.0430479
bdnf_10h_gained	-7.04895e-09	4.53643e-08	0.561741	munged_SZvsBD	0.999999	10000	0.2	mouse	500	10000_0.2	2.33066e-07	-7.04895e-09	7.04895e-09		bdnf_10h_gained_munged_SZvsBD	0.250464
bdnf_10h_DA	-1.97739e-08	4.22583e-08	0.680082	munged_SZvsBD	0.999999	10000	0.2	mouse	500	10000_0.2	2.33066e-07	-1.97739e-08	1.97739e-08		bdnf_10h_DA_munged_SZvsBD	0.167439
bdnf_10h_closed	-5.28671e-08	8.94173e-08	0.72282	munged_SZvsBD	0.999999	10000	0.2	mouse	500	10000_0.2	2.33066e-07	-5.28671e-08	5.28671e-08		bdnf_10h_closed_munged_SZvsBD	0.14097
bdnf_6h_DA	-2.81441e-09	6.53013e-09	0.666762	PASS_Years_of_Education2	0.999999	10000	0.2	mouse	500	10000_0.2	2.33066e-07	-2.81441e-09	2.81441e-09		bdnf_6h_DA_PASS_Years_of_Education2	0.176029
bdnf_1h_closed	-8.57803e-09	9.02853e-09	0.82897	PASS_Years_of_Education2	0.999999	10000	0.2	mouse	500	10000_0.2	2.33066e-07	-8.57803e-09	8.57803e-09		bdnf_1h_closed_PASS_Years_of_Education2	0.0814612
bdnf_10h_gained	-1.0359e-08	8.45153e-09	0.889843	PASS_Years_of_Education2	0.999999	10000	0.2	mouse	500	10000_0.2	2.33066e-07	-1.0359e-08	1.0359e-08		bdnf_10h_gained_PASS_Years_of_Education2	0.0506865
bdnf_6h_closed	-1.43647e-08	1.13889e-08	0.896397	PASS_Years_of_Education2	0.999999	10000	0.2	mouse	500	10000_0.2	2.33066e-07	-1.43647e-08	1.43647e-08		bdnf_6h_closed_PASS_Years_of_Education2	0.0474995
bdnf_10h_DA	-6.46448e-10	5.48309e-09	0.546926	Intelligence-2018	0.999999	10000	0.2	mouse	500	10000_0.2	2.33066e-07	-6.46448e-10	6.46448e-10		bdnf_10h_DA_Intelligence-2018	0.262071
bdnf_6h_closed	-3.27478e-09	1.0165e-08	0.626335	Intelligence-2018	0.999999	10000	0.2	mouse	500	10000_0.2	2.33066e-07	-3.27478e-09	3.27478e-09		bdnf_6h_closed_Intelligence-2018	0.203193
bdnf_10h_gained	-9.51467e-09	6.46959e-09	0.929311	Intelligence-2018	0.999999	10000	0.2	mouse	500	10000_0.2	2.33066e-07	-9.51467e-09	9.51467e-09		bdnf_10h_gained_Intelligence-2018	0.0318391
kcl_1h_closed	-2.63125e-08	1.91554e-07	0.554628	PASS_Celiac	0.999999	10000	0.2	mouse	500	10000_0.2	2.33066e-07	-2.63125e-08	2.63125e-08		kcl_1h_closed_PASS_Celiac	0.255998
kcl_1h_gained	-2.37876e-08	1.57246e-07	0.560121	PASS_Celiac	0.999999	10000	0.2	mouse	500	10000_0.2	2.33066e-07	-2.37876e-08	2.37876e-08		kcl_1h_gained_PASS_Celiac	0.251718
bdnf_10h_gained	-2.12093e-08	1.39268e-07	0.560521	PASS_Celiac	0.999999	10000	0.2	mouse	500	10000_0.2	2.33066e-07	-2.12093e-08	2.12093e-08		bdnf_10h_gained_PASS_Celiac	0.251408
kcl_1h_DA	-2.17322e-08	1.19246e-07	0.572305	PASS_Celiac	0.999999	10000	0.2	mouse	500	10000_0.2	2.33066e-07	-2.17322e-08	2.17322e-08		kcl_1h_DA_PASS_Celiac	0.242372
kcl_6h_gained	-5.3798e-08	1.68393e-07	0.625318	PASS_Celiac	0.999999	10000	0.2	mouse	500	10000_0.2	2.33066e-07	-5.3798e-08	5.3798e-08		kcl_6h_gained_PASS_Celiac	0.203899
bdnf_1h_gained	-5.97725e-08	1.14996e-07	0.698391	PASS_Celiac	0.999999	10000	0.2	mouse	500	10000_0.2	2.33066e-07	-5.97725e-08	5.97725e-08		bdnf_1h_gained_PASS_Celiac	0.155902
kcl_6h_DA	-7.68599e-08	1.34174e-07	0.716623	PASS_Celiac	0.999999	10000	0.2	mouse	500	10000_0.2	2.33066e-07	-7.68599e-08	7.68599e-08		kcl_6h_DA_PASS_Celiac	0.14471
kcl_6h_closed	-1.20312e-07	1.8887e-07	0.73794	PASS_Celiac	0.999999	10000	0.2	mouse	500	10000_0.2	2.33066e-07	-1.20312e-07	1.20312e-07		kcl_6h_closed_PASS_Celiac	0.131979
bdnf_1h_closed	-1.07548e-07	1.40319e-07	0.778297	PASS_Celiac	0.999999	10000	0.2	mouse	500	10000_0.2	2.33066e-07	-1.07548e-07	1.07548e-07		bdnf_1h_closed_PASS_Celiac	0.108854
kcl_10h_gained	-1.0804e-07	1.38779e-07	0.781864	PASS_Celiac	0.999999	10000	0.2	mouse	500	10000_0.2	2.33066e-07	-1.0804e-07	1.0804e-07		kcl_10h_gained_PASS_Celiac	0.106869
bdnf_1h_DA	-7.52647e-08	8.74168e-08	0.805377	PASS_Celiac	0.999999	10000	0.2	mouse	500	10000_0.2	2.33066e-07	-7.52647e-08	7.52647e-08		bdnf_1h_DA_PASS_Celiac	0.0940006
bdnf_10h_DA	-1.81024e-07	1.18937e-07	0.935998	PASS_Celiac	0.999999	10000	0.2	mouse	500	10000_0.2	2.33066e-07	-1.81024e-07	1.81024e-07		bdnf_10h_DA_PASS_Celiac	0.0287253
kcl_1h_all	-8.36951e-08	4.6457e-08	0.964193	PASS_Celiac	0.999999	10000	0.2	mouse	500	10000_0.2	2.33066e-07	-8.36951e-08	8.36951e-08		kcl_1h_all_PASS_Celiac	0.0158361
all_annotations	-8.36951e-08	4.6457e-08	0.964193	PASS_Celiac	0.999999	10000	0.2	mouse	500	10000_0.2	2.33066e-07	-8.36951e-08	8.36951e-08		all_annotations_PASS_Celiac	0.0158361
bdnf_10h_all	-8.36951e-08	4.6457e-08	0.964193	PASS_Celiac	0.999999	10000	0.2	mouse	500	10000_0.2	2.33066e-07	-8.36951e-08	8.36951e-08		bdnf_10h_all_PASS_Celiac	0.0158361
kcl_10h_all	-8.36951e-08	4.6457e-08	0.964193	PASS_Celiac	0.999999	10000	0.2	mouse	500	10000_0.2	2.33066e-07	-8.36951e-08	8.36951e-08		kcl_10h_all_PASS_Celiac	0.0158361
bdnf_6h_all	-8.36951e-08	4.6457e-08	0.964193	PASS_Celiac	0.999999	10000	0.2	mouse	500	10000_0.2	2.33066e-07	-8.36951e-08	8.36951e-08		bdnf_6h_all_PASS_Celiac	0.0158361
kcl_6h_all	-8.36951e-08	4.6457e-08	0.964193	PASS_Celiac	0.999999	10000	0.2	mouse	500	10000_0.2	2.33066e-07	-8.36951e-08	8.36951e-08		kcl_6h_all_PASS_Celiac	0.0158361
bdnf_1h_all	-8.36951e-08	4.6457e-08	0.964193	PASS_Celiac	0.999999	10000	0.2	mouse	500	10000_0.2	2.33066e-07	-8.36951e-08	8.36951e-08		bdnf_1h_all_PASS_Celiac	0.0158361
kcl_10h_DA	-2.48033e-07	1.17372e-07	0.982709	PASS_Celiac	0.999999	10000	0.2	mouse	500	10000_0.2	2.33066e-07	-2.48033e-07	2.48033e-07		kcl_10h_DA_PASS_Celiac	0.00757507
bdnf_10h_closed	-6.01833e-07	2.18375e-07	0.997074	PASS_Celiac	0.999999	10000	0.2	mouse	500	10000_0.2	2.33066e-07	-6.01833e-07	6.01833e-07		bdnf_10h_closed_PASS_Celiac	0.00127261
kcl_10h_closed	-5.80276e-07	1.97279e-07	0.998366	PASS_Celiac	0.999999	10000	0.2	mouse	500	10000_0.2	2.33066e-07	-5.80276e-07	5.80276e-07		kcl_10h_closed_PASS_Celiac	0.000710076
kcl_10h_DA	-5.43478e-09	2.87701e-08	0.574916	PASS_Alzheimer	0.999999	10000	0.2	mouse	500	10000_0.2	2.33066e-07	-5.43478e-09	5.43478e-09		kcl_10h_DA_PASS_Alzheimer	0.240396
kcl_1h_gained	-1.23993e-08	3.63594e-08	0.633456	PASS_Alzheimer	0.999999	10000	0.2	mouse	500	10000_0.2	2.33066e-07	-1.23993e-08	1.23993e-08		kcl_1h_gained_PASS_Alzheimer	0.198284
kcl_1h_closed	-1.71774e-08	4.24701e-08	0.657062	PASS_Alzheimer	0.999999	10000	0.2	mouse	500	10000_0.2	2.33066e-07	-1.71774e-08	1.71774e-08		kcl_1h_closed_PASS_Alzheimer	0.182393
bdnf_10h_DA	-1.0894e-08	2.64382e-08	0.65985	PASS_Alzheimer	0.999999	10000	0.2	mouse	500	10000_0.2	2.33066e-07	-1.0894e-08	1.0894e-08		bdnf_10h_DA_PASS_Alzheimer	0.180555
kcl_1h_DA	-1.53477e-08	2.85832e-08	0.704349	PASS_Alzheimer	0.999999	10000	0.2	mouse	500	10000_0.2	2.33066e-07	-1.53477e-08	1.53477e-08		kcl_1h_DA_PASS_Alzheimer	0.152212
bdnf_1h_gained	-1.66303e-08	2.72045e-08	0.729502	PASS_Alzheimer	0.999999	10000	0.2	mouse	500	10000_0.2	2.33066e-07	-1.66303e-08	1.66303e-08		bdnf_1h_gained_PASS_Alzheimer	0.136974
kcl_10h_gained	-2.34183e-08	3.36311e-08	0.756889	PASS_Alzheimer	0.999999	10000	0.2	mouse	500	10000_0.2	2.33066e-07	-2.34183e-08	2.34183e-08		kcl_10h_gained_PASS_Alzheimer	0.120968
bdnf_6h_closed	-4.11463e-08	5.2369e-08	0.783978	PASS_Alzheimer	0.999999	10000	0.2	mouse	500	10000_0.2	2.33066e-07	-4.11463e-08	4.11463e-08		bdnf_6h_closed_PASS_Alzheimer	0.105696
bdnf_6h_gained	-2.77601e-08	3.26319e-08	0.802533	PASS_Alzheimer	0.999999	10000	0.2	mouse	500	10000_0.2	2.33066e-07	-2.77601e-08	2.77601e-08		bdnf_6h_gained_PASS_Alzheimer	0.0955369
kcl_6h_DA	-3.56531e-08	3.08225e-08	0.876307	PASS_Alzheimer	0.999999	10000	0.2	mouse	500	10000_0.2	2.33066e-07	-3.56531e-08	3.56531e-08		kcl_6h_DA_PASS_Alzheimer	0.0573436
bdnf_6h_DA	-3.35522e-08	2.70626e-08	0.892475	PASS_Alzheimer	0.999999	10000	0.2	mouse	500	10000_0.2	2.33066e-07	-3.35522e-08	3.35522e-08		bdnf_6h_DA_PASS_Alzheimer	0.0494039
bdnf_10h_gained	-4.13557e-08	3.11246e-08	0.908029	PASS_Alzheimer	0.999999	10000	0.2	mouse	500	10000_0.2	2.33066e-07	-4.13557e-08	4.13557e-08		bdnf_10h_gained_PASS_Alzheimer	0.0419003
bdnf_1h_DA	-2.7435e-08	1.9975e-08	0.915197	PASS_Alzheimer	0.999999	10000	0.2	mouse	500	10000_0.2	2.33066e-07	-2.7435e-08	2.7435e-08		bdnf_1h_DA_PASS_Alzheimer	0.0384853
bdnf_1h_closed	-5.16997e-08	3.66689e-08	0.920716	PASS_Alzheimer	0.999999	10000	0.2	mouse	500	10000_0.2	2.33066e-07	-5.16997e-08	5.16997e-08		bdnf_1h_closed_PASS_Alzheimer	0.0358742
kcl_6h_gained	-6.06492e-08	3.62864e-08	0.952679	PASS_Alzheimer	0.999999	10000	0.2	mouse	500	10000_0.2	2.33066e-07	-6.06492e-08	6.06492e-08		kcl_6h_gained_PASS_Alzheimer	0.0210535
kcl_1h_all	-2.71634e-08	1.06572e-08	0.994596	PASS_Alzheimer	0.999999	10000	0.2	mouse	500	10000_0.2	2.33066e-07	-2.71634e-08	2.71634e-08		kcl_1h_all_PASS_Alzheimer	0.00235336
all_annotations	-2.71634e-08	1.06572e-08	0.994596	PASS_Alzheimer	0.999999	10000	0.2	mouse	500	10000_0.2	2.33066e-07	-2.71634e-08	2.71634e-08		all_annotations_PASS_Alzheimer	0.00235336
kcl_10h_all	-2.71634e-08	1.06572e-08	0.994596	PASS_Alzheimer	0.999999	10000	0.2	mouse	500	10000_0.2	2.33066e-07	-2.71634e-08	2.71634e-08		kcl_10h_all_PASS_Alzheimer	0.00235336
bdnf_1h_all	-2.71634e-08	1.06572e-08	0.994596	PASS_Alzheimer	0.999999	10000	0.2	mouse	500	10000_0.2	2.33066e-07	-2.71634e-08	2.71634e-08		bdnf_1h_all_PASS_Alzheimer	0.00235336
bdnf_6h_all	-2.71634e-08	1.06572e-08	0.994596	PASS_Alzheimer	0.999999	10000	0.2	mouse	500	10000_0.2	2.33066e-07	-2.71634e-08	2.71634e-08		bdnf_6h_all_PASS_Alzheimer	0.00235336
kcl_6h_all	-2.71634e-08	1.06572e-08	0.994596	PASS_Alzheimer	0.999999	10000	0.2	mouse	500	10000_0.2	2.33066e-07	-2.71634e-08	2.71634e-08		kcl_6h_all_PASS_Alzheimer	0.00235336
bdnf_10h_all	-2.71634e-08	1.06572e-08	0.994596	PASS_Alzheimer	0.999999	10000	0.2	mouse	500	10000_0.2	2.33066e-07	-2.71634e-08	2.71634e-08		bdnf_10h_all_PASS_Alzheimer	0.00235336
bdnf_1h_gained	-2.09834e-09	1.31853e-08	0.563222	PASS_BMI1	0.999999	10000	0.2	mouse	500	10000_0.2	2.33066e-07	-2.09834e-09	2.09834e-09		bdnf_1h_gained_PASS_BMI1	0.249321
bdnf_10h_gained	-4.00764e-09	1.72731e-08	0.591738	PASS_BMI1	0.999999	10000	0.2	mouse	500	10000_0.2	2.33066e-07	-4.00764e-09	4.00764e-09		bdnf_10h_gained_PASS_BMI1	0.227871
bdnf_6h_DA	-5.05361e-09	1.39384e-08	0.641536	PASS_BMI1	0.999999	10000	0.2	mouse	500	10000_0.2	2.33066e-07	-5.05361e-09	5.05361e-09		bdnf_6h_DA_PASS_BMI1	0.192779
bdnf_6h_gained	-9.52798e-09	1.67428e-08	0.715349	PASS_BMI1	0.999999	10000	0.2	mouse	500	10000_0.2	2.33066e-07	-9.52798e-09	9.52798e-09		bdnf_6h_gained_PASS_BMI1	0.145482
kcl_6h_gained	-1.67003e-08	1.83401e-08	0.818744	PASS_BMI1	0.999999	10000	0.2	mouse	500	10000_0.2	2.33066e-07	-1.67003e-08	1.67003e-08		kcl_6h_gained_PASS_BMI1	0.0868518
bdnf_1h_DA	-1.5628e-08	1.06835e-08	0.928241	PASS_BMI1	0.999999	10000	0.2	mouse	500	10000_0.2	2.33066e-07	-1.5628e-08	1.5628e-08		bdnf_1h_DA_PASS_BMI1	0.0323392
bdnf_1h_closed	-3.36907e-08	1.59025e-08	0.982937	PASS_BMI1	0.999999	10000	0.2	mouse	500	10000_0.2	2.33066e-07	-3.36907e-08	3.36907e-08		bdnf_1h_closed_PASS_BMI1	0.00747421
bdnf_10h_closed	-3.0797e-08	2.48012e-07	0.549412	PASS_Lupus	0.999999	10000	0.2	mouse	500	10000_0.2	2.33066e-07	-3.0797e-08	3.0797e-08		bdnf_10h_closed_PASS_Lupus	0.260102
bdnf_6h_closed	-4.17954e-08	1.73396e-07	0.595238	PASS_Lupus	0.999999	10000	0.2	mouse	500	10000_0.2	2.33066e-07	-4.17954e-08	4.17954e-08		bdnf_6h_closed_PASS_Lupus	0.225309
kcl_1h_closed	-5.73878e-08	2.21856e-07	0.602056	PASS_Lupus	0.999999	10000	0.2	mouse	500	10000_0.2	2.33066e-07	-5.73878e-08	5.73878e-08		kcl_1h_closed_PASS_Lupus	0.220363
kcl_1h_gained	-9.61592e-08	1.72781e-07	0.711079	PASS_Lupus	0.999999	10000	0.2	mouse	500	10000_0.2	2.33066e-07	-9.61592e-08	9.61592e-08		kcl_1h_gained_PASS_Lupus	0.148082
kcl_1h_DA	-8.53801e-08	1.44203e-07	0.723103	PASS_Lupus	0.999999	10000	0.2	mouse	500	10000_0.2	2.33066e-07	-8.53801e-08	8.53801e-08		kcl_1h_DA_PASS_Lupus	0.1408
kcl_10h_DA	-9.36718e-08	1.30993e-07	0.762723	PASS_Lupus	0.999999	10000	0.2	mouse	500	10000_0.2	2.33066e-07	-9.36718e-08	9.36718e-08		kcl_10h_DA_PASS_Lupus	0.117633
bdnf_6h_DA	-1.1596e-07	1.20672e-07	0.831712	PASS_Lupus	0.999999	10000	0.2	mouse	500	10000_0.2	2.33066e-07	-1.1596e-07	1.1596e-07		bdnf_6h_DA_PASS_Lupus	0.0800272
bdnf_6h_gained	-1.51427e-07	1.51507e-07	0.841217	PASS_Lupus	0.999999	10000	0.2	mouse	500	10000_0.2	2.33066e-07	-1.51427e-07	1.51427e-07		bdnf_6h_gained_PASS_Lupus	0.0750919
kcl_6h_DA	-1.34474e-07	1.3161e-07	0.846552	PASS_Lupus	0.999999	10000	0.2	mouse	500	10000_0.2	2.33066e-07	-1.34474e-07	1.34474e-07		kcl_6h_DA_PASS_Lupus	0.0723465
kcl_10h_gained	-1.59293e-07	1.43547e-07	0.866435	PASS_Lupus	0.999999	10000	0.2	mouse	500	10000_0.2	2.33066e-07	-1.59293e-07	1.59293e-07		kcl_10h_gained_PASS_Lupus	0.0622642
bdnf_1h_closed	-2.00999e-07	1.40074e-07	0.92435	PASS_Lupus	0.999999	10000	0.2	mouse	500	10000_0.2	2.33066e-07	-2.00999e-07	2.00999e-07		bdnf_1h_closed_PASS_Lupus	0.0341638
bdnf_1h_gained	-1.75629e-07	1.18667e-07	0.930566	PASS_Lupus	0.999999	10000	0.2	mouse	500	10000_0.2	2.33066e-07	-1.75629e-07	1.75629e-07		bdnf_1h_gained_PASS_Lupus	0.0312526
bdnf_10h_all	-8.25079e-08	5.0843e-08	0.947684	PASS_Lupus	0.999999	10000	0.2	mouse	500	10000_0.2	2.33066e-07	-8.25079e-08	8.25079e-08		bdnf_10h_all_PASS_Lupus	0.0233366
all_annotations	-8.25079e-08	5.0843e-08	0.947684	PASS_Lupus	0.999999	10000	0.2	mouse	500	10000_0.2	2.33066e-07	-8.25079e-08	8.25079e-08		all_annotations_PASS_Lupus	0.0233366
kcl_10h_all	-8.25079e-08	5.0843e-08	0.947684	PASS_Lupus	0.999999	10000	0.2	mouse	500	10000_0.2	2.33066e-07	-8.25079e-08	8.25079e-08		kcl_10h_all_PASS_Lupus	0.0233366
bdnf_1h_all	-8.25079e-08	5.0843e-08	0.947684	PASS_Lupus	0.999999	10000	0.2	mouse	500	10000_0.2	2.33066e-07	-8.25079e-08	8.25079e-08		bdnf_1h_all_PASS_Lupus	0.0233366
bdnf_6h_all	-8.25079e-08	5.0843e-08	0.947684	PASS_Lupus	0.999999	10000	0.2	mouse	500	10000_0.2	2.33066e-07	-8.25079e-08	8.25079e-08		bdnf_6h_all_PASS_Lupus	0.0233366
kcl_6h_all	-8.25079e-08	5.0843e-08	0.947684	PASS_Lupus	0.999999	10000	0.2	mouse	500	10000_0.2	2.33066e-07	-8.25079e-08	8.25079e-08		kcl_6h_all_PASS_Lupus	0.0233366
kcl_1h_all	-8.25079e-08	5.0843e-08	0.947684	PASS_Lupus	0.999999	10000	0.2	mouse	500	10000_0.2	2.33066e-07	-8.25079e-08	8.25079e-08		kcl_1h_all_PASS_Lupus	0.0233366
bdnf_1h_DA	-1.78108e-07	9.56707e-08	0.968675	PASS_Lupus	0.999999	10000	0.2	mouse	500	10000_0.2	2.33066e-07	-1.78108e-07	1.78108e-07		bdnf_1h_DA_PASS_Lupus	0.0138217
kcl_6h_gained	-3.43171e-07	1.57626e-07	0.985264	PASS_Lupus	0.999999	10000	0.2	mouse	500	10000_0.2	2.33066e-07	-3.43171e-07	3.43171e-07		kcl_6h_gained_PASS_Lupus	0.00644725
bdnf_10h_DA	-3.0342e-07	1.16274e-07	0.995467	PASS_Lupus	0.999999	10000	0.2	mouse	500	10000_0.2	2.33066e-07	-3.0342e-07	3.0342e-07		bdnf_10h_DA_PASS_Lupus	0.00197327
bdnf_10h_gained	-4.03358e-07	1.37645e-07	0.998307	PASS_Lupus	0.999999	10000	0.2	mouse	500	10000_0.2	2.33066e-07	-4.03358e-07	4.03358e-07		bdnf_10h_gained_PASS_Lupus	0.000735677
all_annotations	-6.24634e-09	1.78607e-08	0.636728	Epilepsy_Focal	0.999999	10000	0.2	mouse	500	10000_0.2	2.33066e-07	-6.24634e-09	6.24634e-09		all_annotations_Epilepsy_Focal	0.196046
bdnf_6h_all	-6.24634e-09	1.78607e-08	0.636728	Epilepsy_Focal	0.999999	10000	0.2	mouse	500	10000_0.2	2.33066e-07	-6.24634e-09	6.24634e-09		bdnf_6h_all_Epilepsy_Focal	0.196046
kcl_6h_all	-6.24634e-09	1.78607e-08	0.636728	Epilepsy_Focal	0.999999	10000	0.2	mouse	500	10000_0.2	2.33066e-07	-6.24634e-09	6.24634e-09		kcl_6h_all_Epilepsy_Focal	0.196046
kcl_1h_all	-6.24634e-09	1.78607e-08	0.636728	Epilepsy_Focal	0.999999	10000	0.2	mouse	500	10000_0.2	2.33066e-07	-6.24634e-09	6.24634e-09		kcl_1h_all_Epilepsy_Focal	0.196046
bdnf_1h_all	-6.24634e-09	1.78607e-08	0.636728	Epilepsy_Focal	0.999999	10000	0.2	mouse	500	10000_0.2	2.33066e-07	-6.24634e-09	6.24634e-09		bdnf_1h_all_Epilepsy_Focal	0.196046
kcl_10h_all	-6.24634e-09	1.78607e-08	0.636728	Epilepsy_Focal	0.999999	10000	0.2	mouse	500	10000_0.2	2.33066e-07	-6.24634e-09	6.24634e-09		kcl_10h_all_Epilepsy_Focal	0.196046
bdnf_10h_all	-6.24634e-09	1.78607e-08	0.636728	Epilepsy_Focal	0.999999	10000	0.2	mouse	500	10000_0.2	2.33066e-07	-6.24634e-09	6.24634e-09		bdnf_10h_all_Epilepsy_Focal	0.196046
kcl_1h_DA	-2.82955e-08	4.46471e-08	0.736881	Epilepsy_Focal	0.999999	10000	0.2	mouse	500	10000_0.2	2.33066e-07	-2.82955e-08	2.82955e-08		kcl_1h_DA_Epilepsy_Focal	0.132603
kcl_10h_closed	-7.15328e-08	9.31397e-08	0.778761	Epilepsy_Focal	0.999999	10000	0.2	mouse	500	10000_0.2	2.33066e-07	-7.15328e-08	7.15328e-08		kcl_10h_closed_Epilepsy_Focal	0.108596
bdnf_10h_closed	-6.54061e-08	8.24186e-08	0.786281	Epilepsy_Focal	0.999999	10000	0.2	mouse	500	10000_0.2	2.33066e-07	-6.54061e-08	6.54061e-08		bdnf_10h_closed_Epilepsy_Focal	0.104422
kcl_6h_DA	-5.23426e-08	5.24896e-08	0.840666	Epilepsy_Focal	0.999999	10000	0.2	mouse	500	10000_0.2	2.33066e-07	-5.23426e-08	5.23426e-08		kcl_6h_DA_Epilepsy_Focal	0.0753765
kcl_1h_closed	-7.84536e-08	7.57178e-08	0.84993	Epilepsy_Focal	0.999999	10000	0.2	mouse	500	10000_0.2	2.33066e-07	-7.84536e-08	7.84536e-08		kcl_1h_closed_Epilepsy_Focal	0.070617
kcl_6h_closed	-1.95919e-07	7.99232e-08	0.992884	Epilepsy_Focal	0.999999	10000	0.2	mouse	500	10000_0.2	2.33066e-07	-1.95919e-07	1.95919e-07		kcl_6h_closed_Epilepsy_Focal	0.00310161
bdnf_6h_DA	-2.7262e-09	1.54789e-08	0.569902	AD_h2_out	0.999999	10000	0.2	mouse	500	10000_0.2	2.33066e-07	-2.7262e-09	2.7262e-09		bdnf_6h_DA_AD_h2_out	0.2442
kcl_10h_gained	-3.42401e-09	1.93284e-08	0.570304	AD_h2_out	0.999999	10000	0.2	mouse	500	10000_0.2	2.33066e-07	-3.42401e-09	3.42401e-09		kcl_10h_gained_AD_h2_out	0.243893
kcl_6h_closed	-6.17297e-09	2.78474e-08	0.587715	AD_h2_out	0.999999	10000	0.2	mouse	500	10000_0.2	2.33066e-07	-6.17297e-09	6.17297e-09		kcl_6h_closed_AD_h2_out	0.230833
bdnf_6h_closed	-7.83388e-09	3.06836e-08	0.600759	AD_h2_out	0.999999	10000	0.2	mouse	500	10000_0.2	2.33066e-07	-7.83388e-09	7.83388e-09		bdnf_6h_closed_AD_h2_out	0.2213
bdnf_1h_DA	-3.01479e-09	1.0586e-08	0.612097	AD_h2_out	0.999999	10000	0.2	mouse	500	10000_0.2	2.33066e-07	-3.01479e-09	3.01479e-09		bdnf_1h_DA_AD_h2_out	0.21318
kcl_1h_closed	-8.07081e-09	2.4632e-08	0.628414	AD_h2_out	0.999999	10000	0.2	mouse	500	10000_0.2	2.33066e-07	-8.07081e-09	8.07081e-09		kcl_1h_closed_AD_h2_out	0.201754
kcl_1h_DA	-5.83319e-09	1.62119e-08	0.640505	AD_h2_out	0.999999	10000	0.2	mouse	500	10000_0.2	2.33066e-07	-5.83319e-09	5.83319e-09		kcl_1h_DA_AD_h2_out	0.193478
kcl_6h_gained	-1.07838e-08	2.33309e-08	0.678036	AD_h2_out	0.999999	10000	0.2	mouse	500	10000_0.2	2.33066e-07	-1.07838e-08	1.07838e-08		kcl_6h_gained_AD_h2_out	0.168747
kcl_6h_DA	-8.3549e-09	1.7977e-08	0.678947	AD_h2_out	0.999999	10000	0.2	mouse	500	10000_0.2	2.33066e-07	-8.3549e-09	8.3549e-09		kcl_6h_DA_AD_h2_out	0.168164
bdnf_10h_gained	-1.04887e-08	1.89804e-08	0.709733	AD_h2_out	0.999999	10000	0.2	mouse	500	10000_0.2	2.33066e-07	-1.04887e-08	1.04887e-08		bdnf_10h_gained_AD_h2_out	0.148905
bdnf_1h_gained	-8.88757e-09	1.56347e-08	0.715136	AD_h2_out	0.999999	10000	0.2	mouse	500	10000_0.2	2.33066e-07	-8.88757e-09	8.88757e-09		bdnf_1h_gained_AD_h2_out	0.145611
all_annotations	-8.38377e-09	5.82417e-09	0.924993	AD_h2_out	0.999999	10000	0.2	mouse	500	10000_0.2	2.33066e-07	-8.38377e-09	8.38377e-09		all_annotations_AD_h2_out	0.0338618
bdnf_10h_all	-8.38377e-09	5.82417e-09	0.924993	AD_h2_out	0.999999	10000	0.2	mouse	500	10000_0.2	2.33066e-07	-8.38377e-09	8.38377e-09		bdnf_10h_all_AD_h2_out	0.0338618
kcl_1h_all	-8.38377e-09	5.82417e-09	0.924993	AD_h2_out	0.999999	10000	0.2	mouse	500	10000_0.2	2.33066e-07	-8.38377e-09	8.38377e-09		kcl_1h_all_AD_h2_out	0.0338618
bdnf_6h_all	-8.38377e-09	5.82417e-09	0.924993	AD_h2_out	0.999999	10000	0.2	mouse	500	10000_0.2	2.33066e-07	-8.38377e-09	8.38377e-09		bdnf_6h_all_AD_h2_out	0.0338618
kcl_6h_all	-8.38377e-09	5.82417e-09	0.924993	AD_h2_out	0.999999	10000	0.2	mouse	500	10000_0.2	2.33066e-07	-8.38377e-09	8.38377e-09		kcl_6h_all_AD_h2_out	0.0338618
bdnf_1h_all	-8.38377e-09	5.82417e-09	0.924993	AD_h2_out	0.999999	10000	0.2	mouse	500	10000_0.2	2.33066e-07	-8.38377e-09	8.38377e-09		bdnf_1h_all_AD_h2_out	0.0338618
kcl_10h_all	-8.38377e-09	5.82417e-09	0.924993	AD_h2_out	0.999999	10000	0.2	mouse	500	10000_0.2	2.33066e-07	-8.38377e-09	8.38377e-09		kcl_10h_all_AD_h2_out	0.0338618
kcl_10h_DA	-7.96133e-09	6.30487e-08	0.550242	PASS_IBD	0.999999	10000	0.2	mouse	500	10000_0.2	2.33066e-07	-7.96133e-09	7.96133e-09		kcl_10h_DA_PASS_IBD	0.259446
bdnf_6h_gained	-1.11288e-08	7.07849e-08	0.562464	PASS_IBD	0.999999	10000	0.2	mouse	500	10000_0.2	2.33066e-07	-1.11288e-08	1.11288e-08		bdnf_6h_gained_PASS_IBD	0.249905
bdnf_6h_DA	-2.61511e-08	5.58335e-08	0.680242	PASS_IBD	0.999999	10000	0.2	mouse	500	10000_0.2	2.33066e-07	-2.61511e-08	2.61511e-08		bdnf_6h_DA_PASS_IBD	0.167336
bdnf_1h_DA	-2.22038e-08	4.47092e-08	0.690274	PASS_IBD	0.999999	10000	0.2	mouse	500	10000_0.2	2.33066e-07	-2.22038e-08	2.22038e-08		bdnf_1h_DA_PASS_IBD	0.160979
kcl_6h_gained	-4.53946e-08	7.48292e-08	0.727956	PASS_IBD	0.999999	10000	0.2	mouse	500	10000_0.2	2.33066e-07	-4.53946e-08	4.53946e-08		kcl_6h_gained_PASS_IBD	0.137895
bdnf_6h_closed	-7.55371e-08	8.78497e-08	0.805063	PASS_IBD	0.999999	10000	0.2	mouse	500	10000_0.2	2.33066e-07	-7.55371e-08	7.55371e-08		bdnf_6h_closed_PASS_IBD	0.0941702
bdnf_1h_closed	-7.25791e-08	7.05086e-08	0.848346	PASS_IBD	0.999999	10000	0.2	mouse	500	10000_0.2	2.33066e-07	-7.25791e-08	7.25791e-08		bdnf_1h_closed_PASS_IBD	0.071427
kcl_1h_DA	-8.36747e-08	6.34453e-08	0.90639	PASS_IBD	0.999999	10000	0.2	mouse	500	10000_0.2	2.33066e-07	-8.36747e-08	8.36747e-08		kcl_1h_DA_PASS_IBD	0.0426849
kcl_6h_DA	-9.70264e-08	6.59064e-08	0.929514	PASS_IBD	0.999999	10000	0.2	mouse	500	10000_0.2	2.33066e-07	-9.70264e-08	9.70264e-08		kcl_6h_DA_PASS_IBD	0.0317439
kcl_6h_closed	-2.03726e-07	1.0703e-07	0.971509	PASS_IBD	0.999999	10000	0.2	mouse	500	10000_0.2	2.33066e-07	-2.03726e-07	2.03726e-07		kcl_6h_closed_PASS_IBD	0.0125531
kcl_1h_closed	-2.02554e-07	1.01548e-07	0.97696	PASS_IBD	0.999999	10000	0.2	mouse	500	10000_0.2	2.33066e-07	-2.02554e-07	2.02554e-07		kcl_1h_closed_PASS_IBD	0.0101233
kcl_10h_closed	-2.50778e-07	9.97477e-08	0.994034	PASS_IBD	0.999999	10000	0.2	mouse	500	10000_0.2	2.33066e-07	-2.50778e-07	2.50778e-07		kcl_10h_closed_PASS_IBD	0.00259891
kcl_6h_all	-6.98935e-08	2.58045e-08	0.996621	PASS_IBD	0.999999	10000	0.2	mouse	500	10000_0.2	2.33066e-07	-6.98935e-08	6.98935e-08		kcl_6h_all_PASS_IBD	0.00146982
kcl_1h_all	-6.98935e-08	2.58045e-08	0.996621	PASS_IBD	0.999999	10000	0.2	mouse	500	10000_0.2	2.33066e-07	-6.98935e-08	6.98935e-08		kcl_1h_all_PASS_IBD	0.00146982
bdnf_1h_all	-6.98935e-08	2.58045e-08	0.996621	PASS_IBD	0.999999	10000	0.2	mouse	500	10000_0.2	2.33066e-07	-6.98935e-08	6.98935e-08		bdnf_1h_all_PASS_IBD	0.00146982
kcl_10h_all	-6.98935e-08	2.58045e-08	0.996621	PASS_IBD	0.999999	10000	0.2	mouse	500	10000_0.2	2.33066e-07	-6.98935e-08	6.98935e-08		kcl_10h_all_PASS_IBD	0.00146982
bdnf_10h_all	-6.98935e-08	2.58045e-08	0.996621	PASS_IBD	0.999999	10000	0.2	mouse	500	10000_0.2	2.33066e-07	-6.98935e-08	6.98935e-08		bdnf_10h_all_PASS_IBD	0.00146982
all_annotations	-6.98935e-08	2.58045e-08	0.996621	PASS_IBD	0.999999	10000	0.2	mouse	500	10000_0.2	2.33066e-07	-6.98935e-08	6.98935e-08		all_annotations_PASS_IBD	0.00146982
bdnf_6h_all	-6.98935e-08	2.58045e-08	0.996621	PASS_IBD	0.999999	10000	0.2	mouse	500	10000_0.2	2.33066e-07	-6.98935e-08	6.98935e-08		bdnf_6h_all_PASS_IBD	0.00146982
bdnf_6h_gained	-8.24237e-09	7.82577e-08	0.54194	Epilepsy_GGE	0.999999	10000	0.2	mouse	500	10000_0.2	2.33066e-07	-8.24237e-09	8.24237e-09		bdnf_6h_gained_Epilepsy_GGE	0.266048
kcl_1h_closed	-1.67729e-08	1.02242e-07	0.565154	Epilepsy_GGE	0.999999	10000	0.2	mouse	500	10000_0.2	2.33066e-07	-1.67729e-08	1.67729e-08		kcl_1h_closed_Epilepsy_GGE	0.247833
kcl_10h_closed	-3.35329e-08	1.40521e-07	0.594305	Epilepsy_GGE	0.999999	10000	0.2	mouse	500	10000_0.2	2.33066e-07	-3.35329e-08	3.35329e-08		kcl_10h_closed_Epilepsy_GGE	0.225991
kcl_6h_closed	-7.6044e-08	1.18535e-07	0.739412	Epilepsy_GGE	0.999999	10000	0.2	mouse	500	10000_0.2	2.33066e-07	-7.6044e-08	7.6044e-08		kcl_6h_closed_Epilepsy_GGE	0.131113
kcl_6h_DA	-1.90886e-09	1.39533e-08	0.554407	BMI-GIANT-2015	0.999999	10000	0.2	mouse	500	10000_0.2	2.33066e-07	-1.90886e-09	1.90886e-09		kcl_6h_DA_BMI-GIANT-2015	0.256171
bdnf_6h_closed	-2.76124e-09	1.99005e-08	0.555177	BMI-GIANT-2015	0.999999	10000	0.2	mouse	500	10000_0.2	2.33066e-07	-2.76124e-09	2.76124e-09		bdnf_6h_closed_BMI-GIANT-2015	0.255569
bdnf_10h_gained	-3.87493e-09	1.5185e-08	0.600708	BMI-GIANT-2015	0.999999	10000	0.2	mouse	500	10000_0.2	2.33066e-07	-3.87493e-09	3.87493e-09		bdnf_10h_gained_BMI-GIANT-2015	0.221336
bdnf_6h_gained	-6.37435e-09	1.42694e-08	0.672459	BMI-GIANT-2015	0.999999	10000	0.2	mouse	500	10000_0.2	2.33066e-07	-6.37435e-09	6.37435e-09		bdnf_6h_gained_BMI-GIANT-2015	0.172334
bdnf_6h_DA	-7.6265e-09	1.25847e-08	0.727747	BMI-GIANT-2015	0.999999	10000	0.2	mouse	500	10000_0.2	2.33066e-07	-7.6265e-09	7.6265e-09		bdnf_6h_DA_BMI-GIANT-2015	0.13802
bdnf_1h_DA	-7.56329e-09	9.41458e-09	0.789116	BMI-GIANT-2015	0.999999	10000	0.2	mouse	500	10000_0.2	2.33066e-07	-7.56329e-09	7.56329e-09		bdnf_1h_DA_BMI-GIANT-2015	0.102859
kcl_6h_gained	-1.75016e-08	1.39762e-08	0.89476	BMI-GIANT-2015	0.999999	10000	0.2	mouse	500	10000_0.2	2.33066e-07	-1.75016e-08	1.75016e-08		kcl_6h_gained_BMI-GIANT-2015	0.0482936
bdnf_1h_closed	-1.66079e-08	1.30457e-08	0.898501	BMI-GIANT-2015	0.999999	10000	0.2	mouse	500	10000_0.2	2.33066e-07	-1.66079e-08	1.66079e-08		bdnf_1h_closed_BMI-GIANT-2015	0.0464816
kcl_1h_gained	-1.3428e-08	5.73656e-08	0.592537	PASS_Anorexia	0.999999	10000	0.2	mouse	500	10000_0.2	2.33066e-07	-1.3428e-08	1.3428e-08		kcl_1h_gained_PASS_Anorexia	0.227284
kcl_10h_DA	-2.70092e-08	4.60698e-08	0.721152	PASS_Anorexia	0.999999	10000	0.2	mouse	500	10000_0.2	2.33066e-07	-2.70092e-08	2.70092e-08		kcl_10h_DA_PASS_Anorexia	0.141973
kcl_6h_gained	-3.32566e-08	5.60209e-08	0.723626	PASS_Anorexia	0.999999	10000	0.2	mouse	500	10000_0.2	2.33066e-07	-3.32566e-08	3.32566e-08		kcl_6h_gained_PASS_Anorexia	0.140486
kcl_10h_gained	-7.68794e-08	5.054e-08	0.93589	PASS_Anorexia	0.999999	10000	0.2	mouse	500	10000_0.2	2.33066e-07	-7.68794e-08	7.68794e-08		kcl_10h_gained_PASS_Anorexia	0.0287752
kcl_1h_DA	-1.55447e-09	9.00798e-09	0.568504	PASS_DS	0.999999	10000	0.2	mouse	500	10000_0.2	2.33066e-07	-1.55447e-09	1.55447e-09		kcl_1h_DA_PASS_DS	0.245267
kcl_6h_closed	-3.89979e-09	1.55812e-08	0.598818	PASS_DS	0.999999	10000	0.2	mouse	500	10000_0.2	2.33066e-07	-3.89979e-09	3.89979e-09		kcl_6h_closed_PASS_DS	0.222705
kcl_1h_gained	-1.18274e-08	1.14893e-08	0.848362	PASS_DS	0.999999	10000	0.2	mouse	500	10000_0.2	2.33066e-07	-1.18274e-08	1.18274e-08		kcl_1h_gained_PASS_DS	0.0714186
bdnf_10h_closed	-2.27699e-08	1.71725e-08	0.907572	PASS_DS	0.999999	10000	0.2	mouse	500	10000_0.2	2.33066e-07	-2.27699e-08	2.27699e-08		bdnf_10h_closed_PASS_DS	0.042119
bdnf_10h_gained	-1.99139e-09	1.01891e-08	0.577477	MDD-2018	0.999999	10000	0.2	mouse	500	10000_0.2	2.33066e-07	-1.99139e-09	1.99139e-09		bdnf_10h_gained_MDD-2018	0.238465
kcl_1h_DA	-3.11478e-09	9.57813e-09	0.627484	MDD-2018	0.999999	10000	0.2	mouse	500	10000_0.2	2.33066e-07	-3.11478e-09	3.11478e-09		kcl_1h_DA_MDD-2018	0.202397
bdnf_6h_closed	-1.00914e-08	1.71521e-08	0.721851	MDD-2018	0.999999	10000	0.2	mouse	500	10000_0.2	2.33066e-07	-1.00914e-08	1.00914e-08		bdnf_6h_closed_MDD-2018	0.141552
kcl_10h_closed	-1.03859e-08	1.7524e-08	0.723298	MDD-2018	0.999999	10000	0.2	mouse	500	10000_0.2	2.33066e-07	-1.03859e-08	1.03859e-08		kcl_10h_closed_MDD-2018	0.140683
kcl_1h_closed	-9.87876e-09	1.4628e-08	0.750268	MDD-2018	0.999999	10000	0.2	mouse	500	10000_0.2	2.33066e-07	-9.87876e-09	9.87876e-09		kcl_1h_closed_MDD-2018	0.124784
bdnf_1h_closed	-8.51626e-09	1.21569e-08	0.758201	MDD-2018	0.999999	10000	0.2	mouse	500	10000_0.2	2.33066e-07	-8.51626e-09	8.51626e-09		bdnf_1h_closed_MDD-2018	0.120216
kcl_6h_gained	-2.616e-08	4.41216e-08	0.723378	PASS_Schizophrenia	0.999999	10000	0.2	mouse	500	10000_0.2	2.33066e-07	-2.616e-08	2.616e-08		kcl_6h_gained_PASS_Schizophrenia	0.140635
kcl_6h_closed	-1.84998e-08	7.07482e-08	0.603142	munged_SZvsCONT	0.999999	10000	0.2	mouse	500	10000_0.2	2.33066e-07	-1.84998e-08	1.84998e-08		kcl_6h_closed_munged_SZvsCONT	0.219581
kcl_6h_DA	-2.48348e-08	3.87621e-08	0.73914	munged_SZvsCONT	0.999999	10000	0.2	mouse	500	10000_0.2	2.33066e-07	-2.48348e-08	2.48348e-08		kcl_6h_DA_munged_SZvsCONT	0.131273
kcl_6h_gained	-3.04853e-08	4.39762e-08	0.755915	munged_SZvsCONT	0.999999	10000	0.2	mouse	500	10000_0.2	2.33066e-07	-3.04853e-08	3.04853e-08		kcl_6h_gained_munged_SZvsCONT	0.121527
kcl_6h_DA	-6.08127e-09	2.95166e-08	0.581616	PASS_Type_2_Diabetes	0.999999	10000	0.2	mouse	500	10000_0.2	2.33066e-07	-6.08127e-09	6.08127e-09		kcl_6h_DA_PASS_Type_2_Diabetes	0.235364
kcl_6h_gained	-8.22795e-09	3.86537e-08	0.584283	PASS_Type_2_Diabetes	0.999999	10000	0.2	mouse	500	10000_0.2	2.33066e-07	-8.22795e-09	8.22795e-09		kcl_6h_gained_PASS_Type_2_Diabetes	0.233377
kcl_10h_DA	-1.14926e-08	2.5798e-08	0.672015	PASS_Type_2_Diabetes	0.999999	10000	0.2	mouse	500	10000_0.2	2.33066e-07	-1.14926e-08	1.14926e-08		kcl_10h_DA_PASS_Type_2_Diabetes	0.172621
bdnf_10h_DA	-1.48883e-08	2.24271e-08	0.746607	PASS_Type_2_Diabetes	0.999999	10000	0.2	mouse	500	10000_0.2	2.33066e-07	-1.48883e-08	1.48883e-08		bdnf_10h_DA_PASS_Type_2_Diabetes	0.126908
bdnf_6h_gained	-2.07131e-08	2.7041e-08	0.778159	PASS_Type_2_Diabetes	0.999999	10000	0.2	mouse	500	10000_0.2	2.33066e-07	-2.07131e-08	2.07131e-08		bdnf_6h_gained_PASS_Type_2_Diabetes	0.108932
kcl_10h_gained	-2.79081e-08	2.95384e-08	0.827621	PASS_Type_2_Diabetes	0.999999	10000	0.2	mouse	500	10000_0.2	2.33066e-07	-2.79081e-08	2.79081e-08		kcl_10h_gained_PASS_Type_2_Diabetes	0.0821683
kcl_1h_DA	-2.51927e-08	2.54989e-08	0.838422	PASS_Type_2_Diabetes	0.999999	10000	0.2	mouse	500	10000_0.2	2.33066e-07	-2.51927e-08	2.51927e-08		kcl_1h_DA_PASS_Type_2_Diabetes	0.0765373
bdnf_1h_DA	-1.92823e-08	1.84682e-08	0.851776	PASS_Type_2_Diabetes	0.999999	10000	0.2	mouse	500	10000_0.2	2.33066e-07	-1.92823e-08	1.92823e-08		bdnf_1h_DA_PASS_Type_2_Diabetes	0.0696746
bdnf_1h_closed	-4.58992e-08	3.28331e-08	0.918937	PASS_Type_2_Diabetes	0.999999	10000	0.2	mouse	500	10000_0.2	2.33066e-07	-4.58992e-08	4.58992e-08		bdnf_1h_closed_PASS_Type_2_Diabetes	0.0367144
bdnf_10h_gained	-3.53506e-08	2.42689e-08	0.92739	PASS_Type_2_Diabetes	0.999999	10000	0.2	mouse	500	10000_0.2	2.33066e-07	-3.53506e-08	3.53506e-08		bdnf_10h_gained_PASS_Type_2_Diabetes	0.0327376
bdnf_6h_DA	-3.66069e-08	2.09003e-08	0.96007	PASS_Type_2_Diabetes	0.999999	10000	0.2	mouse	500	10000_0.2	2.33066e-07	-3.66069e-08	3.66069e-08		bdnf_6h_DA_PASS_Type_2_Diabetes	0.0176971
kcl_1h_gained	-6.30095e-08	3.26525e-08	0.973178	PASS_Type_2_Diabetes	0.999999	10000	0.2	mouse	500	10000_0.2	2.33066e-07	-6.30095e-08	6.30095e-08		kcl_1h_gained_PASS_Type_2_Diabetes	0.0118078
bdnf_6h_closed	-7.2607e-08	3.61972e-08	0.977565	PASS_Type_2_Diabetes	0.999999	10000	0.2	mouse	500	10000_0.2	2.33066e-07	-7.2607e-08	7.2607e-08		bdnf_6h_closed_PASS_Type_2_Diabetes	0.0098543
all_annotations	-2.61152e-08	9.20623e-09	0.997721	PASS_Type_2_Diabetes	0.999999	10000	0.2	mouse	500	10000_0.2	2.33066e-07	-2.61152e-08	2.61152e-08		all_annotations_PASS_Type_2_Diabetes	0.000990987
bdnf_10h_all	-2.61152e-08	9.20623e-09	0.997721	PASS_Type_2_Diabetes	0.999999	10000	0.2	mouse	500	10000_0.2	2.33066e-07	-2.61152e-08	2.61152e-08		bdnf_10h_all_PASS_Type_2_Diabetes	0.000990987
kcl_10h_all	-2.61152e-08	9.20623e-09	0.997721	PASS_Type_2_Diabetes	0.999999	10000	0.2	mouse	500	10000_0.2	2.33066e-07	-2.61152e-08	2.61152e-08		kcl_10h_all_PASS_Type_2_Diabetes	0.000990987
kcl_1h_all	-2.61152e-08	9.20623e-09	0.997721	PASS_Type_2_Diabetes	0.999999	10000	0.2	mouse	500	10000_0.2	2.33066e-07	-2.61152e-08	2.61152e-08		kcl_1h_all_PASS_Type_2_Diabetes	0.000990987
bdnf_6h_all	-2.61152e-08	9.20623e-09	0.997721	PASS_Type_2_Diabetes	0.999999	10000	0.2	mouse	500	10000_0.2	2.33066e-07	-2.61152e-08	2.61152e-08		bdnf_6h_all_PASS_Type_2_Diabetes	0.000990987
kcl_6h_all	-2.61152e-08	9.20623e-09	0.997721	PASS_Type_2_Diabetes	0.999999	10000	0.2	mouse	500	10000_0.2	2.33066e-07	-2.61152e-08	2.61152e-08		kcl_6h_all_PASS_Type_2_Diabetes	0.000990987
bdnf_1h_all	-2.61152e-08	9.20623e-09	0.997721	PASS_Type_2_Diabetes	0.999999	10000	0.2	mouse	500	10000_0.2	2.33066e-07	-2.61152e-08	2.61152e-08		bdnf_1h_all_PASS_Type_2_Diabetes	0.000990987
kcl_1h_gained	-2.46794e-08	1.96494e-07	0.549975	PASS_Autism	0.999999	10000	0.2	mouse	500	10000_0.2	2.33066e-07	-2.46794e-08	2.46794e-08		kcl_1h_gained_PASS_Autism	0.259657
kcl_6h_gained	-6.78018e-08	1.64592e-07	0.659808	PASS_Autism	0.999999	10000	0.2	mouse	500	10000_0.2	2.33066e-07	-6.78018e-08	6.78018e-08		kcl_6h_gained_PASS_Autism	0.180583
bdnf_10h_closed	-1.58761e-07	2.34552e-07	0.750755	PASS_Autism	0.999999	10000	0.2	mouse	500	10000_0.2	2.33066e-07	-1.58761e-07	1.58761e-07		bdnf_10h_closed_PASS_Autism	0.124502
kcl_1h_DA	-1.29258e-07	1.46058e-07	0.811916	PASS_Autism	0.999999	10000	0.2	mouse	500	10000_0.2	2.33066e-07	-1.29258e-07	1.29258e-07		kcl_1h_DA_PASS_Autism	0.0904888
bdnf_10h_gained	-1.71444e-07	1.52727e-07	0.869187	PASS_Autism	0.999999	10000	0.2	mouse	500	10000_0.2	2.33066e-07	-1.71444e-07	1.71444e-07		bdnf_10h_gained_PASS_Autism	0.0608869
kcl_1h_closed	-2.55243e-07	2.07617e-07	0.890538	PASS_Autism	0.999999	10000	0.2	mouse	500	10000_0.2	2.33066e-07	-2.55243e-07	2.55243e-07		kcl_1h_closed_PASS_Autism	0.0503477
bdnf_10h_DA	-1.63682e-07	1.28644e-07	0.898379	PASS_Autism	0.999999	10000	0.2	mouse	500	10000_0.2	2.33066e-07	-1.63682e-07	1.63682e-07		bdnf_10h_DA_PASS_Autism	0.0465406
kcl_1h_closed	-2.31941e-08	5.43744e-08	0.665151	frq_Height-GIANT	0.999999	10000	0.2	mouse	500	10000_0.2	2.33066e-07	-2.31941e-08	2.31941e-08		kcl_1h_closed_frq_Height-GIANT	0.17708
kcl_6h_DA	-2.04813e-08	2.79482e-08	0.768169	frq_Height-GIANT	0.999999	10000	0.2	mouse	500	10000_0.2	2.33066e-07	-2.04813e-08	2.04813e-08		kcl_6h_DA_frq_Height-GIANT	0.114543
kcl_1h_gained	-2.79721e-08	3.53091e-08	0.78588	frq_Height-GIANT	0.999999	10000	0.2	mouse	500	10000_0.2	2.33066e-07	-2.79721e-08	2.79721e-08		kcl_1h_gained_frq_Height-GIANT	0.104643
bdnf_1h_DA	-1.76846e-08	2.20674e-08	0.788547	frq_Height-GIANT	0.999999	10000	0.2	mouse	500	10000_0.2	2.33066e-07	-1.76846e-08	1.76846e-08		bdnf_1h_DA_frq_Height-GIANT	0.103173
bdnf_6h_closed	-4.44552e-08	4.18621e-08	0.855869	frq_Height-GIANT	0.999999	10000	0.2	mouse	500	10000_0.2	2.33066e-07	-4.44552e-08	4.44552e-08		bdnf_6h_closed_frq_Height-GIANT	0.0675926
kcl_1h_DA	-2.82585e-08	2.505e-08	0.870357	frq_Height-GIANT	0.999999	10000	0.2	mouse	500	10000_0.2	2.33066e-07	-2.82585e-08	2.82585e-08		kcl_1h_DA_frq_Height-GIANT	0.0603024
bdnf_10h_DA	-3.25368e-08	2.75851e-08	0.880902	frq_Height-GIANT	0.999999	10000	0.2	mouse	500	10000_0.2	2.33066e-07	-3.25368e-08	3.25368e-08		bdnf_10h_DA_frq_Height-GIANT	0.0550724
bdnf_1h_gained	-3.30236e-08	2.43235e-08	0.912718	frq_Height-GIANT	0.999999	10000	0.2	mouse	500	10000_0.2	2.33066e-07	-3.30236e-08	3.30236e-08		bdnf_1h_gained_frq_Height-GIANT	0.0396632
bdnf_6h_all	-1.71287e-08	1.20495e-08	0.922418	frq_Height-GIANT	0.999999	10000	0.2	mouse	500	10000_0.2	2.33066e-07	-1.71287e-08	1.71287e-08		bdnf_6h_all_frq_Height-GIANT	0.0350724
kcl_6h_all	-1.71287e-08	1.20495e-08	0.922418	frq_Height-GIANT	0.999999	10000	0.2	mouse	500	10000_0.2	2.33066e-07	-1.71287e-08	1.71287e-08		kcl_6h_all_frq_Height-GIANT	0.0350724
kcl_1h_all	-1.71287e-08	1.20495e-08	0.922418	frq_Height-GIANT	0.999999	10000	0.2	mouse	500	10000_0.2	2.33066e-07	-1.71287e-08	1.71287e-08		kcl_1h_all_frq_Height-GIANT	0.0350724
bdnf_1h_all	-1.71287e-08	1.20495e-08	0.922418	frq_Height-GIANT	0.999999	10000	0.2	mouse	500	10000_0.2	2.33066e-07	-1.71287e-08	1.71287e-08		bdnf_1h_all_frq_Height-GIANT	0.0350724
kcl_10h_all	-1.71287e-08	1.20495e-08	0.922418	frq_Height-GIANT	0.999999	10000	0.2	mouse	500	10000_0.2	2.33066e-07	-1.71287e-08	1.71287e-08		kcl_10h_all_frq_Height-GIANT	0.0350724
bdnf_10h_all	-1.71287e-08	1.20495e-08	0.922418	frq_Height-GIANT	0.999999	10000	0.2	mouse	500	10000_0.2	2.33066e-07	-1.71287e-08	1.71287e-08		bdnf_10h_all_frq_Height-GIANT	0.0350724
all_annotations	-1.71287e-08	1.20495e-08	0.922418	frq_Height-GIANT	0.999999	10000	0.2	mouse	500	10000_0.2	2.33066e-07	-1.71287e-08	1.71287e-08		all_annotations_frq_Height-GIANT	0.0350724
kcl_10h_DA	-3.73801e-08	2.59454e-08	0.925168	frq_Height-GIANT	0.999999	10000	0.2	mouse	500	10000_0.2	2.33066e-07	-3.73801e-08	3.73801e-08		kcl_10h_DA_frq_Height-GIANT	0.0337794
bdnf_10h_gained	-5.15459e-08	3.30379e-08	0.940644	frq_Height-GIANT	0.999999	10000	0.2	mouse	500	10000_0.2	2.33066e-07	-5.15459e-08	5.15459e-08		bdnf_10h_gained_frq_Height-GIANT	0.0265745
kcl_6h_closed	-6.59532e-08	4.03649e-08	0.948863	frq_Height-GIANT	0.999999	10000	0.2	mouse	500	10000_0.2	2.33066e-07	-6.59532e-08	6.59532e-08		kcl_6h_closed_frq_Height-GIANT	0.0227966
kcl_10h_gained	-5.69912e-08	3.16938e-08	0.963926	frq_Height-GIANT	0.999999	10000	0.2	mouse	500	10000_0.2	2.33066e-07	-5.69912e-08	5.69912e-08		kcl_10h_gained_frq_Height-GIANT	0.0159563
bdnf_6h_gained	-7.77126e-08	2.90676e-08	0.996247	frq_Height-GIANT	0.999999	10000	0.2	mouse	500	10000_0.2	2.33066e-07	-7.77126e-08	7.77126e-08		bdnf_6h_gained_frq_Height-GIANT	0.00163299
bdnf_6h_DA	-7.00022e-08	2.36941e-08	0.998434	frq_Height-GIANT	0.999999	10000	0.2	mouse	500	10000_0.2	2.33066e-07	-7.00022e-08	7.00022e-08		bdnf_6h_DA_frq_Height-GIANT	0.000680779
bdnf_10h_closed	-9.19374e-09	8.02294e-08	0.545616	PASS_Rheumatoid_Arthritis	0.999999	10000	0.2	mouse	500	10000_0.2	2.33066e-07	-9.19374e-09	9.19374e-09		bdnf_10h_closed_PASS_Rheumatoid_Arthritis	0.263113
bdnf_10h_gained	-9.27943e-09	5.10535e-08	0.572114	PASS_Rheumatoid_Arthritis	0.999999	10000	0.2	mouse	500	10000_0.2	2.33066e-07	-9.27943e-09	9.27943e-09		bdnf_10h_gained_PASS_Rheumatoid_Arthritis	0.242517
bdnf_10h_DA	-8.18727e-09	4.21844e-08	0.576944	PASS_Rheumatoid_Arthritis	0.999999	10000	0.2	mouse	500	10000_0.2	2.33066e-07	-8.18727e-09	8.18727e-09		bdnf_10h_DA_PASS_Rheumatoid_Arthritis	0.238866
kcl_10h_gained	-2.31033e-08	5.6877e-08	0.657702	PASS_Rheumatoid_Arthritis	0.999999	10000	0.2	mouse	500	10000_0.2	2.33066e-07	-2.31033e-08	2.31033e-08		kcl_10h_gained_PASS_Rheumatoid_Arthritis	0.181971
kcl_10h_closed	-3.66518e-08	7.37631e-08	0.690365	PASS_Rheumatoid_Arthritis	0.999999	10000	0.2	mouse	500	10000_0.2	2.33066e-07	-3.66518e-08	3.66518e-08		kcl_10h_closed_PASS_Rheumatoid_Arthritis	0.160921
bdnf_6h_DA	-2.2003e-08	4.14316e-08	0.702314	PASS_Rheumatoid_Arthritis	0.999999	10000	0.2	mouse	500	10000_0.2	2.33066e-07	-2.2003e-08	2.2003e-08		bdnf_6h_DA_PASS_Rheumatoid_Arthritis	0.153468
kcl_10h_DA	-2.77154e-08	4.62041e-08	0.725696	PASS_Rheumatoid_Arthritis	0.999999	10000	0.2	mouse	500	10000_0.2	2.33066e-07	-2.77154e-08	2.77154e-08		kcl_10h_DA_PASS_Rheumatoid_Arthritis	0.139245
kcl_6h_all	-1.54066e-08	1.81983e-08	0.801389	PASS_Rheumatoid_Arthritis	0.999999	10000	0.2	mouse	500	10000_0.2	2.33066e-07	-1.54066e-08	1.54066e-08		kcl_6h_all_PASS_Rheumatoid_Arthritis	0.0961565
bdnf_6h_all	-1.54066e-08	1.81983e-08	0.801389	PASS_Rheumatoid_Arthritis	0.999999	10000	0.2	mouse	500	10000_0.2	2.33066e-07	-1.54066e-08	1.54066e-08		bdnf_6h_all_PASS_Rheumatoid_Arthritis	0.0961565
kcl_1h_all	-1.54066e-08	1.81983e-08	0.801389	PASS_Rheumatoid_Arthritis	0.999999	10000	0.2	mouse	500	10000_0.2	2.33066e-07	-1.54066e-08	1.54066e-08		kcl_1h_all_PASS_Rheumatoid_Arthritis	0.0961565
bdnf_1h_all	-1.54066e-08	1.81983e-08	0.801389	PASS_Rheumatoid_Arthritis	0.999999	10000	0.2	mouse	500	10000_0.2	2.33066e-07	-1.54066e-08	1.54066e-08		bdnf_1h_all_PASS_Rheumatoid_Arthritis	0.0961565
kcl_10h_all	-1.54066e-08	1.81983e-08	0.801389	PASS_Rheumatoid_Arthritis	0.999999	10000	0.2	mouse	500	10000_0.2	2.33066e-07	-1.54066e-08	1.54066e-08		kcl_10h_all_PASS_Rheumatoid_Arthritis	0.0961565
bdnf_10h_all	-1.54066e-08	1.81983e-08	0.801389	PASS_Rheumatoid_Arthritis	0.999999	10000	0.2	mouse	500	10000_0.2	2.33066e-07	-1.54066e-08	1.54066e-08		bdnf_10h_all_PASS_Rheumatoid_Arthritis	0.0961565
all_annotations	-1.54066e-08	1.81983e-08	0.801389	PASS_Rheumatoid_Arthritis	0.999999	10000	0.2	mouse	500	10000_0.2	2.33066e-07	-1.54066e-08	1.54066e-08		all_annotations_PASS_Rheumatoid_Arthritis	0.0961565
bdnf_1h_closed	-5.25034e-08	4.97193e-08	0.854515	PASS_Rheumatoid_Arthritis	0.999999	10000	0.2	mouse	500	10000_0.2	2.33066e-07	-5.25034e-08	5.25034e-08		bdnf_1h_closed_PASS_Rheumatoid_Arthritis	0.0682802
bdnf_6h_closed	-1.43107e-07	6.06496e-08	0.990852	PASS_Rheumatoid_Arthritis	0.999999	10000	0.2	mouse	500	10000_0.2	2.33066e-07	-1.43107e-07	1.43107e-07		bdnf_6h_closed_PASS_Rheumatoid_Arthritis	0.0039912

## Sheet: metadata_hook
# Summary statistics metadata based on Hook et al 2020 (Genome Research). PMID:32303558
# Preparation based on specific for each study.
trait	id	sumstats_identifier	origin	reference	PMID	modified before munge	original file name	download link (or description of path)
Schizophrenia	munged_BDSCZvsCONT;munged_SZvsCONT;munged_BDvsCONT	HOOK_SZ_PGC	Skene, 2018 Nature Genetics	SCZ Working Group of the PGC, 2014 Nature	25056061	Yes. SNPs with OR > 1e300 due to python handling issues	daner_PGC_SCZ49.sh2_mds10_1000G-frq_2.gz	http://www.med.unc.edu/pgc/results-and-downloads -> SCZ2 -> Download 49 EUR samples
Schizophrenia	final.frq_SZ-CLOZUK	HOOK_SZ_CLOZUK	Skene, 2018 Nature Genetics	Pardiñas, 2018 Nature Genetics	29483656	Yes. "SNP" column is in IMPUTE2 format, so we need to make it only include rsIDs	clozuk_pgc2.meta.sumstats.txt.gz	http://walters.psycm.cf.ac.uk/clozuk_pgc2.meta.sumstats.txt.gz
Height	frq_Height-GIANT	HOOK_Height	Skene, 2018 Nature Genetics	Wood, 2014 Nature Genetics	25282103	No	GIANT_HEIGHT_Wood_et_al_2014_publicrelease_HapMapCeuFreq.txt.gz	https://portals.broadinstitute.org/collaboration/giant/images/0/01/GIANT_HEIGHT_Wood_et_al_2014_publicrelease_HapMapCeuFreq.txt.gz
Alzheimer	AD_h2_out	HOOK_Alz	Skene, 2018 Nature Genetics	Lambert, 2013 Nature Genetics	24162737	No	IGAP_stage_1.txt (from IGAP_summary_statistics.zip)	http://web.pasteur-lille.fr/en/recherche/u744/igap/igap_download.php
MDD	MDD-2018	HOOK_MDD	Skene, 2018 Nature Genetics	PGC-MDD2, 2018 Nature Genetics	29700475	No	MDD2018_ex23andMe.gz	http://www.med.unc.edu/pgc/results-and-downloads -> MDD 2018 -> Download MDD2018
Neuroticism	frq_Neurot-Nagel;Neurot-Nagel	HOOK_Neurot	Brainstorm, 2018 Science	Nagel, 2018 Nature Genetics	29942085	No	sumstats_neuroticism_ctg_format.txt.gz	https://ctg.cncr.nl/documents/p1651/sumstats_neuroticism_ctg_format.txt.gz
Epilepsy - all	Epilepsy_All	HOOK_ILAE_All_Epi	Brainstorm, 2018 Science	ILAE, 2014 Lancet Neurology	25087078	No	ILAE_All_Epi_11.8.14.txt.gz	http://www.epigad.org/gwas_ilae2014/ILAE_All_Epi_11.8.14.txt.gz
Epilepsy - focal	Epilepsy_Focal	HOOK_ILAE_Focal_Epi	Brainstorm, 2018 Science	ILAE, 2014 Lancet Neurology	25087078	No	ILAE_Focal_5.8.14.txt.gz	http://www.epigad.org/gwas_ilae2014/ILAE_Focal_5.8.14.txt.gz
Epilepsy - GGE	Epilepsy_GGE	HOOK_ILAE_GGE_Epi	Brainstorm, 2018 Science	ILAE, 2014 Lancet Neurology	25087078	No	ILAE_GGE_5.8.14.txt.gz	http://www.epigad.org/gwas_ilae2014/ILAE_GGE_5.8.14.txt.gz
ADHD	ADHD_PGC	HOOK_ADHD	Brainstorm, 2018 Science	Demontis, 2017 bioRxiv	https://doi.org/10.1101/145581	No	adhd_jul2017.gz	http://www.med.unc.edu/pgc/results-and-downloads -> ADHD - Full GWAS -> Download ADHD GWAS - June 2017
Bipolar disorder	munged_BDvsCONT	HOOK_BIP	Brainstorm, 2018 Science	PGC-BDSZ, 2018 Cell	29906448	No	BDvsCONT.sumstats.gz	http://www.med.unc.edu/pgc/results-and-downloads -> BIP and SCZ results from Cell Publication, 2018 -> Download BD vs. Control
BMI	BMI-GIANT-2015	HOOK_BMI	Brainstorm, 2018 Science	Locke, 2015 Nature	25673413	No	SNP_gwas_mc_merge_nogc.tbl.uniq.gz	http://portals.broadinstitute.org/collaboration/giant/images/1/15/SNP_gwas_mc_merge_nogc.tbl.uniq.gz

## Sheet: metadata_alkes
# metadata adapted from https://alkesgroup.broadinstitute.org/sumstats_formatted
Trait Name	id	Origin	Reference	N	M	Signed SumStat	Original_files
BMI (Speliotes 2010)	PASS_BMI1	Finucane2015	Speliotes et al., 2010 Nat Genet	122033	1026921	YES	/groups/price/hilary/data/sumstats_for_paper/GIANT_BMI_Speliotes2010_publicrelease_HapMapCeuFreq.sumstats
Height (Lango Allen 2010)	PASS_Height1	Finucane2015	Lango Allen et al., 2010 Nature	131547	1025716	YES	/groups/price/hilary/data/sumstats_for_paper/GIANT_HEIGHT_LangoAllen2010_publicrelease_HapMapCeuFreq.sumstats
Anorexia	PASS_Anorexia	Finucane2015	Boraska et al., 2014 Mol Psych	32143	931185	YES	/groups/price/hilary/data/sumstats_for_paper/GCAN.sumstats
Bipolar Disorder	PASS_Bipolar_Disorder	Finucane2015	BIP Working Group of the PGC, 2011 Nat Genet	16731	750636	YES	/groups/price/hilary/data/sumstats_for_paper/pgc.bip.full.2012-04.txt.gz.sumstats
Coronary Artery Disease	PASS_Coronary_Artery_Disease	Finucane2015	Schunkert et al., 2011 Nat Genet	77210	925224	YES	/groups/price/hilary/data/sumstats_for_paper/CARDIoGRAM.sumstats
Crohn's Disease	PASS_Crohns_Disease	Finucane2015	Jostins et al., 2012 Nature	20883	1051515	YES	/groups/price/hilary/data/sumstats_for_paper/daner_IBD15_1KG.sh2.CD7b.filt.gz.sumstats
Ever Smoked	PASS_Ever_Smoked	Finucane2015	TAG Consortium, 2010 Nat Genet	74035	1060318	YES	/groups/price/hilary/data/sumstats_for_paper/tag.eversmk.sumstats
Fasting Glucose	PASS_Fasting_Glucose	Finucane2015	Manning et. al., 2012 Nat Genet	46186	1115625	YES	/groups/price/hilary/data/sumstats_for_paper/MAGIC_Manning_et_al_FastingGlucose_MainP.sumstats
HDL	PASS_HDL	Finucane2015	Teslovich et al., 2010 Nature	97749.1	1019273	YES	/groups/price/hilary/data/sumstats_for_paper/HDL_ONE_Eur.sumstats
LDL	PASS_LDL	Finucane2015	Teslovich et al., 2010 Nature	93354.4	1017974	YES	/groups/price/hilary/data/sumstats_for_paper/LDL_ONE_Eur.sumstats
Rheumatoid Arthritis	PASS_Rheumatoid_Arthritis	Finucane2015	Okada et al., 2014 Nature	37681.4	562682	YES	/groups/price/hilary/data/sumstats_raw/RA_Okada_MetaGWAS_European_NoImmunoChip_allele.txt.gz
Schizophrenia	PASS_Schizophrenia	Finucane2015	SCZ Working Group of the PGC, 2014 Nature	70100	1083015	YES	/groups/price/hilary/data/sumstats_for_paper/daner_PGC_SCZ43_mds9.gz.hq2.filt.gz.sumstats
Triglycerides	PASS_Triglycerides	Finucane2015	Teslovich et al., 2010 Nature	94460.9	1017799	YES	/groups/price/hilary/data/sumstats_for_paper/TG_ONE_Eur.sumstats
Type 2 Diabetes	PASS_Type_2_Diabetes	Finucane2015	Morris et al., 2012 Nat Genet	60786.2	968539	YES	/groups/price/hilary/data/sumstats_for_paper/DIAGRAM.sumstats
Ulcerative Colitis	PASS_Ulcerative_Colitis	Finucane2015	Jostins et al., 2012 Nature	27432	1076835	YES	/groups/price/hilary/data/sumstats_for_paper/daner_IBD15_1KG.sh2.UC8b.filt.gz.sumstats
Years of Education (Rietveld 2013)	PASS_Years_of_Education1	Finucane2015	Rietveld et al., 2013 Science	126559	1008529	YES	/groups/price/hilary/data/sumstats_for_paper/SSGAC_EduYears_Rietveld2013.sumstats
IBD	PASS_IBD	New	Jostins et al., 2012 Nature	34652	1078061	NO	/groups/price/hilary/data/sumstats/IBD.chisq.gz
Autism Spectrum	PASS_Autism	New	PGC Cross-Disorder Group, 2013 Lancet	10263	1173308	YES	http://www.med.unc.edu/pgc/files/resultfiles/pgcasdeuro.gz
Alzheimer's Disease	PASS_Alzheimer	New	Lambert et al., 2013 Nat Genet	54162	1136071	NO	/groups/price/hilary/data/sumstats/IGAP_stage_1.chisq
Type 1 Diabetes	PASS_Type_1_Diabetes	New	Bradfield et al., 2011 Plos Genet	26890	915518	NO	https://www.immunobase.org/downloads/protected_data/GWAS_Data/
Multiple Sclerosis	PASS_Multiple_sclerosis	New	IMS Genetics Consortium, 2011 Nature	27148	227549	YES	https://www.immunobase.org/downloads/protected_data/GWAS_Data/
Celiac Disease	PASS_Celiac	New	Dubois et al., 2010 Nat Genet	15283	245449	YES	https://www.immunobase.org/downloads/protected_data/GWAS_Data/
Primary Biliary Cirrhosis	PASS_Primary_biliary_cirrhosis	New	Cordell et al., 2015 Nat Commun	13239	525775	YES	https://www.immunobase.org/downloads/protected_data/GWAS_Data/
Systemic Lupus Erythematosus	PASS_Lupus	New	Bentham et al., 2015 Nat Genet	14267	654940	YES	https://www.immunobase.org/downloads/protected_data/GWAS_Data/
Neuroticism	PASS_Neuroticism	New	Okbay et al., 2016 Nat Genet	170911	1115394	YES	http://ssgac.org/documents/Neuroticism_Full.txt.gz
Years of Education (Okbay 2016)	PASS_Years_of_Education2	New	Okbay et al., 2016 Nature	328917	1167614	YES	http://ssgac.org/documents/EduYears_Main.txt.gz
