# Supplementary material for: Comparative chromatin accessibility upon BDNF stimulation delineates neuronal regulatory elements
Source: Mol Syst Biol. 2022 Aug 23;18(8):e10473. doi: 10.15252/msb.202110473 (PMC9396287; doi:10.15252/msb.202110473)
Supplement: Supplementary file 6 — Dataset EV5 [file MSB-18-e10473-s004.xlsx]

## Sheet: description
Dataset EV5
Oligonucleotides used in this study for CRISPR editing, ChIP-qPCR and RT-qPCR measurements

## Sheet: oligonucleotides
Table EV5_oligonucleotides used in this study
CRISPR sgRNA	Sequence (5'-3')	Source
gRNA Arc enhancer deletion 1	TTGGGGGGGCTACTGCCAGC	This study
gRNA Arc enhancer deletion 2	CTTGAACGCCACCCTCTAAC	This study
RT-qPCR primers	Sequence (5'-3')	Source
RPL-13 Fw	AAC TTA AGC TGG CCA CCC	This study
RPL-13 Rv	ACT CTG GCC TTT TCC TTT TTG T	This study
Arc Fw	AGG AGA ATG ACA CCA GGT CTC AA	This study
Arc Rv	GTG GTG TGG TGA TGC CCT TT	This study
Fos Fw	GAC AGC CTT TCC TAC TAC CAT TCC	This study
Fos Rv	CGC AAA AGT CCT GTG TGT TGA	This study
Npas4_Fw	GCT AAG GAC CTA GCC CTA CTG	This study
Npas4_Rv	CGC TCA AAG CCC AGG TAG AT	This study
Egr1_Fw	AGC ACC TGA CCA CAG AGT CCT T	This study
Egr1_Rv	TGG GAT AAC TCG TCT CCA CCA T	This study
Btg2 Fw	GGA CGC ACT GAC CGA TCA TTA	This study
Btg2 Rv	GAT ACA GCG ATA GCC AGA ACC	This study
Trio E29+3’UTR_1 Fw	CTCAGAGCAACGGGGTAAGAG	This study
Trio E29+3’UTR_1 Rv	GTGCTGGAGAGCTGGAGTTAG	This study
Trio E29+3’UTR_2 Fw	GGCACCTTGACACCCACCT	This study
Trio E29+3’UTR_2 Rv	GACCACAAAATGAGCCGGGA	This study
Trio E29 Fw	CAAGCTCCTTCACCTTCCCG	This study
Trio E29 Rv	CCTGGCACTCTTACCCCGTT	This study
Trio E28 Fw	TGAGTTGCCTCTGCTTGGAG	This study
Trio E28 Rv	GGACGCTTGGACTGGATGAA	This study
Stxbp5 E01 Fw	CAACATCAGGAAGGTGCTGG	This study
Stxbp5 E01 Rv	GAAGTGTTCGGACTGGAGCG	This study
Stxbp5 E05 Fw	TGCCATCTGCCTTTCCAGAG	This study
Stxbp5 E05 Rv	TGACATAGCCTGAGAGTGTGA	This study
Cpe-201 E06 Fw	TGCTTCGAGATCACTGTGGAG	This study
Cpe-201 E06 Rv	CTGCTCCAGGTAGCTGATGA	This study
Cpe-201 E09 Fw	TGTCTGGATCTACTTCATTCTTACA	This study
Cpe-201 E09 Rv	CGCAGTACAGGGTTCACAGA	This study
ChIP-qPCR primers	Sequence (5'-3')	Source
Arc TSS Fw	GTC GCC GCT GAA GCT AGA	This study
Arc TSS Rv	CAG CAT AAA TAG CCG CTG GT	This study
GD_Chr6_Fw	ACG CCA TAT ACA GCA AAC CA	Gehre et al. (PMID: 32139906)
GD_Chr6_RV	GCC TTG ACT TGT CCC TGA TT	Gehre et al. (PMID: 32139906)
Telomeres Fw	CGG TTT GTT TGG GTT TGG GTT TGG GTT TGG GTT TGG GTT	Rallicott and Womack (PMID: 16521855)
Telomeres Rv	GGC TTG CCT TAC CCT TAC CCT TAC CCT TAC CCT TAC CCT	Rallicott and Womack (PMID: 16521855)
Arc enhancer pos.1 Fw	GAG ACA CCC CCA GAG CTG AGA G	This study
Arc enhancer pos.1 Rv	AGC CTT GAA CGC CAC CCT CTA A	This study
Arc enhancer pos.2 Fw	TTC TCC ATC AGG GGT GGG GTT G	This study
Arc enhancer pos.2 Rv	AGC CTT GAA CGC CAC CCT CTA A	This study
Arc enhancer pos.3 Fw	AAA TAC CTC CCA GAG CCA GCC C	This study
Arc enhancer pos.3 Rv	GCT GCG TCA TGG CTC AGC TAT T	This study
Arc enhancer pos.4 Fw	AAA GGA GAG AGG CTG AGA ATA G	This study
Arc enhancer pos.4 Rv	CAG CGC ACA GAG CCT TC	This study
